# Supplementary material for: An actin‐depolymerizing factor from the halophyte smooth cordgrass, Spartina alterniflora (SaADF2), is superior to its rice homolog (OsADF2) in conferring drought and salt tolerance when constitutively overexpressed in rice
Source: Plant Biotechnol J. 2018 Jun 28;17(1):188–205. doi: 10.1111/pbi.12957 (PMC6330539; doi:10.1111/pbi.12957)
Supplement: Supplementary file 2 — Table S1 Sequences of primers used in the study. [file PBI-17-188-s006.xlsx]

## Sheet: Primers for ADF partners
Table S1: Sequences of primers used in the study
RT-PCR Primers
Amplicon	Primer Sequences
G3PD_F	CATCAGAGGGTGCACTGAAA
G3PD_R	GTAGCCCCACTCGTTGTCAT
MSI1_F	TGGCATTTGAGGCATGAATA
MSI1_R	TGTGGCAATCAAAGGTGTGT
OsRAc1_F	TCCTCCGTGGAGAAGAGCTA
OsRAc1_R	GCAATGCCAGGGAACATAGT
mtHsp70_mt_F	GAGATGGCAGCAGACAACAA
mtHsp70_mt_R	TCTGCTGCTCCTTTCCAGTT
cHSP70-4_F	CACTTCGTGCAGGAGTTCAA
cHSP70-4_R	GGTGATGGTGGCGTAGAAGT
66Str_pro_F	GGTGCACAAGATGGGAAACT
66Str_pro_R	AGGCAGTTTATCCGAGCTGA
Cyclop2_F	ACACGAGGGTGTTCTTCGAC
Cyclop2_R	AAGGTGCTCCCCTTGTAGTG
Actin7_F	TCCTTCGTCTGGATCTTGCT
Actin7_R	TCTTGGCAGTTTCCAGCTCT
C/Z-SD1_F	CCTCCTCCTTCATCCTCCTC
C/Z-SD1_R	GAGGCCAGAGACACTTCCAG
ACP_F	CAATTGCAATGGTGTTGAGG
ACP_R	GTACTGTTGGGGCAAAGCAT
mtHSP70-1_F	TCAGGTGTTCTCCACTGCTG
mtHSP70-1_R	CTTTTGCAGAGACCGTCACA
MDH1_F	TACTGTTCCGATTGCTGCTG
MDH1_R	GAATGAGCAGGGAGGATTCA
TCP_F	AAGGTAAGGTAGGCGGGAAA
TCP_R	ACGCAGCATCTGGAACTTCT
CS_F	AAAATCGCTGTCCATTTTGC
CS_R	TGGCGTTGATCAAACATCAT
HLZ_F	GGAAGACCAAGCAGATCGAG
HLZ_R	CTCCAGCTTGACGGACATCT
C/Z-SD_F	GCATGTCAACTGGACCACAC
C/Z-SD_R	AGTAAGGGGGATCTGGCTGT
Actin_F	GAGGCACAGTCCAAGAGAGG
Actin_R	CGTACATTGCAGGGACATTG
qRT-PCR primers
Transcript name	Acronym	Locus ID	Primer sequence (5'-3')
phosphatidylinositol-4-phosphate 5-kinase, putative, expressed	PI45K4	LOC_Os03g24160	CAGCATTTGACGCAAAAGAA
			GGACGAGAGTTCACGGAGAG
histidine acid phosphatase, putative, expressed	HIP	LOC_Os03g60370	AACACGTCACATCGGCATTA
			CACAAAGCCCTCCAGATCAT
protein phosphatase 2C, putative, expressed	PP2C1	LOC_Os01g19130	ATCAGCCGATCATCAGGAAC
			TGCATCATATGTTGGCCTGT
type I inositol-1,4,5-trisphosphate 5-phosphatase, putative, expressed	I145PP	LOC_Os03g06460	GGGTTCGATTTCGATTAGCA
			CAAGCCAGATGATTCGTTCA
phosphatidic acid phosphatase-related, putative, expressed	PAP	LOC_Os01g63060	GCTCCCAGTTACAGCGAAAG
			GCCATGTTTTCCGTTCATCT
protein phosphatase 2C, putative, expressed	PP2C2	LOC_Os03g18150	AGAATCTGGGTGGATTCGTG
			TCCTGGTTCTCCACCTTGTC
protein phosphatase 2C, putative, expressed	PP2C3	LOC_Os05g49730	CGCGTGCGAAGTTGTAGTAG
			GACGAGTCATCAGACGACGA
mitochondrial Rho GTPase 1, putative, expressed	mRho1	LOC_Os03g59600.1	CTTCACCGGATAAAGGTGGA
			TCTGCAATTTCAGCAGGTTG
rhoGAP domain containing protein, expressed	Rho	LOC_Os12g05900	CGAGTGCAAGTGTCTTTGGA
			AGACCTGCCAAACAGTGGAC
rho-GTPase-activating protein-related, putative, expressed	RhoL	LOC_Os02g44820.1	GTGTACGTCCACTCCCTCGT
			ACGTGCTCCCACAGGTACTC
CAMK_KIN1/SNF1/Nim1_like.8 - CAMK includes calcium/calmodulin depedent protein kinases, expressed	CAMK8	LOC_Os01g10890.1	AGGGGTACAAACCAGCAGTG
			CAAACAGGCCTGACAGATCA
CAMK_CAMK_like.7 - CAMK includes calcium/calmodulin depedent protein kinases, expressed	CAMK7	LOC_Os07g42940.1	GACCCTGACGAACCAAGAAA
			CGCTCATCTGGTACTCGTCA
calcium-dependent protein kinase isoform AK1, putative, expressed	AK1	LOC_Os02g56310.1	GGGGTGGTGCTCTACATGAT
			ACCTTCTGGAGACGTCCTTG
CAMK_KIN1/SNF1/Nim1_like.15 - CAMK includes calcium/calmodulin depedent protein kinases, expressed	CAMK15	LOC_Os03g03510.1	CTTAGTGCGTTTGCTCCACA
			TTGCCTTGCAGATCAGTTTG
CAMK_KIN1/SNF1/Nim1_like.26 - CAMK includes calcium/calmodulin depedent protein kinases, expressed	CAMK26	LOC_Os06g35160.1	TGATGTCTGGAGTGCAGGAG
			AAGCCTTGTCATGGGATTTG
CAMK_CAMK_like.20 - CAMK includes calcium/calmodulin depedent protein kinases, expressed	CAMK20	LOC_Os03g41460.1	TCAAGGAGGTCATCCTCACC
			TCACGATGGCATACTTGCAT
CAMK_KIN1/SNF1/Nim1_like.3 - CAMK includes calcium/calmodulin depedent protein kinases, expressed	CAMKL3	LOC_Os05g04550.1	TTCAGGGTTTTTCGAGGATG
			TGCGCATTAATTTGAGCTTG
CAMK_KIN1/SNF1/Nim1_like.30 - CAMK includes calcium/calmodulin depedent protein kinases, expressed	CAMK30	LOC_Os07g48090.1	TGTCGAGGAAGGGGTACAAC
			GGTGATGATCTCCTCCGTGT
CAMK_KIN1/SNF1/Nim1_like.28 - CAMK includes calcium/calmodulin depedent protein kinases, expressed	CAMK28	LOC_Os07g05620.1	AGGGTTCTGTGAAGCGAGAA
			TTGCAAGCTGACCTTTCCTT
PhospholipaseD	PLD	LOC_Os09g37100.1	GGTTCGCTTAAAGGGTTTCC
			TTAACATAGGACGGCCAAGC
BiFC Primers
CAMK_CAMK_like.16	OsCDPK	LOC_Os02g58520	ATGGGCAACTACTACTCGTGC
			TCT AGA GGA AGA AGA GAT TGT TGG
cysteine-rich receptor-like protein kinase 21 precursor	OsCRLK	LOC_Os11g11780.1	ATG CTT AAA GAT GGG ACA GA
			ACT GAG CAT ATT GAC AAT TTC
adenylyl cyclase-associated protein	OsACP	LOC_Os03g51250	ATGGAGAAGGCGCTCGTG
			TGC TCC GGA ATG AGA CAC
WD domain, G-beta repeat domain containing protein	OsWD	LOC_Os01g03510	ATG GCG CAG CTG CAG GAG
			TTG TGG CAC CAG CTT CCA
Cloning primers
Primer	Sequences (5'-3')
ADF BglII F	GGA AGA TCT ATGGCCTTCATGCGCAC
ADFBstEII R	GGG TWA CC TCAGTGAGCCCGCTC
SaADF2F_pCam1302	GGACTCTTGACCATGGCCTTCATGCGCACCCACT
SaADF2R_pCam1302	GTCAGATCTAGCCATGGGTGAGCCCGCTCTCGGAG
OsADF2F__pCam1302	GGACTCTTGACCATGGCGTTCATGCGTTCCCACT
OsADF2R_pCam1302	GTCAGATCTAGCCATGGATGAGCCCGCTCCCGGAG
