# Supplementary material for: An actin‐depolymerizing factor from the halophyte smooth cordgrass, Spartina alterniflora (SaADF2), is superior to its rice homolog (OsADF2) in conferring drought and salt tolerance when constitutively overexpressed in rice
Source: Plant Biotechnol J. 2018 Jun 28;17(1):188–205. doi: 10.1111/pbi.12957 (PMC6330539; doi:10.1111/pbi.12957)
Supplement: Supplementary file 4 — Data S1 Comparison of differentially expressed genes among WT, SaADF2‐OE and OsADF2‐OE). [file PBI-17-188-s001.xlsx]

## Sheet: all_comparison
Data S1. Comparison of DEGs among experiments (WT_S2OE_O2OE)
S2OE = SaADF2-OE; O2OE = OsADF2-OE; 3 = 3 d after drought stress, 7 = 7 d after stress,
up-regulated (log2fc >=1 [absolute fc is double] and p_value <= 0.05)
down-regulated (log2fc <=-1 [absolute fc is double] and p_value <= 0.05)
	log2 Fold Change
gene	WTCRvsS2OECR	p_value	WTS3RvsS2OE3R	p_value	WTS7RvsS2OE7R	p_value	WTCRvsO2OECR	p_value	WTS3RvsO2OE3R	p_value	WTS7RvsO2OE7R	p_value	S2OECRvsO2OECR	p_value	S2OE3RvsO2OE3R	p_value	S2OE7RvsO2OE7R	p_value	Annotation
LOC_Os01g04160	Neg Infinity	1	Neg Infinity	1	-2.16107	0.01145	1.05016	1	0.981311	1	0.324153	0.50935	Infinity	1	Infinity	1	2.5147	0.0048	expressed protein
LOC_Os01g58280	\N	\N	5.82785	0.16455	2.48276	1	1.48364	0.00205	5.79415	0.16005	1.18558	1	\N	\N	-0.158538	0.76425	-1.2249	1	OsSub8 - Putative Subtilisin homologue, expressed
LOC_Os06g23190	\N	\N	\N	\N	\N	\N	\N	\N	\N	\N	\N	\N	\N	\N	\N	\N	-1.66992	0.00615	receptor-like protein kinase 5 precursor, putative, expressed
LOC_Os08g09760	\N	\N	2.01862	5e-05	0.719688	0.0746	-0.104094	0.776	1.94924	5e-05	-0.24685	0.52895	\N	\N	-0.111866	0.80315	-0.951153	0.0239	OsFBX275 - F-box domain containing protein, expressed
LOC_Os05g33644	\N	\N	-1.16104	0.0348	\N	\N	\N	\N	\N	\N	\N	\N	\N	\N	\N	\N	\N	\N	inosine-uridine preferring nucleoside hydrolase family protein, putative, expressed
LOC_Os01g02420	1.14375	0.19445	1.92699	0.1884	2.33653	1	0.484055	0.5281	2.35633	0.04685	0.16658	1	0.105691	0.8178	0.554638	0.48045	-1.80434	1	protein kinase domain containing protein, expressed
LOC_Os01g04030	0.774875	0.24045	1.14439	0.01925	-0.0988638	0.8344	0.529281	0.39905	0.95481	0.0608	0.323891	0.4485	-0.271588	0.46495	-0.204014	0.6897	0.430242	0.36255	signal peptidase complex subunit 3, putative, expressed
LOC_Os01g08560	0.263737	0.42225	-0.192962	0.54115	-1.29292	0.00355	0.376876	0.268	-0.00837518	0.9807	-0.536803	0.15935	0.0861545	0.76035	0.156444	0.71555	0.735193	0.11135	DnaK family protein, putative, expressed
LOC_Os02g37280	\N	\N	Infinity	0.1185	0	1	1.81022	0.4108	Infinity	5e-05	0	1	\N	\N	1.08965	0.35575	0	1	heavy metal transport/detoxification protein, putative, expressed
LOC_Os11g29050	\N	\N	-2.66627	0.0004	1.478	0.0333	0.515741	1	-1.99176	0.0024	-0.287905	1	\N	\N	0.715434	0.4353	-1.71795	0.03085	NBS-LRR type disease resistance protein, putative, expressed
LOC_Os01g02570	0.861447	0.0307	1.68847	0.0084	3.11788	0.2567	0.941423	0.02085	2.40406	0.0015	-0.327538	1	0.0866384	0.77495	0.653123	0.2758	-3.81351	0.03875	protein kinase domain containing protein, expressed
LOC_Os01g07110	-0.119367	1	-1.16552	1	-2.50332	5e-05	-0.0188816	1	-1.37479	1	-0.745843	0.05995	-0.0781513	1	-0.265932	1	1.82883	0.00165	BRCA2 repeat family protein, expressed
LOC_Os01g12390	0.218232	0.73085	0.458206	0.3071	2.02088	0.00645	-0.052522	0.9361	0.262117	0.5894	0.661372	0.33095	-0.262531	0.49995	-0.22124	0.7014	-1.4745	0.01445	inactive receptor kinase At2g26730 precursor, putative, expressed
LOC_Os08g14880	\N	\N	2.08932	5e-05	1.4811	0.00085	1.17804	0.00075	2.61385	5e-05	0.897174	0.02285	\N	\N	0.519752	0.24585	-0.490319	0.2777	transposon protein, putative, unclassified, expressed
LOC_Os01g06876	\N	\N	\N	\N	\N	\N	\N	\N	2.77532	0.008	\N	\N	\N	\N	\N	\N	\N	\N	Cf-2, putative, expressed
LOC_Os01g12760	\N	\N	1.28519	0.17435	\N	\N	\N	\N	\N	\N	-1.02783	0.0143	\N	\N	\N	\N	\N	\N	cytochrome P450, putative, expressed
LOC_Os03g57149	\N	\N	\N	\N	\N	\N	\N	\N	\N	\N	1.92646	0.00585	\N	\N	\N	\N	\N	\N	mTERF domain containing protein, expressed
LOC_Os01g24710	-1.63581	1	0.191852	0.74025	-5.15442	5e-05	0.637053	0.51385	-2.84141	0.02295	-0.101537	0.79895	2.25554	0.0118	-3.01654	0.0174	5.07298	5e-05	jacalin-like lectin domain containing protein, expressed
LOC_Os01g25990	-0.408613	0.1827	0.742881	0.0619	-0.576808	0.45525	0.995055	0.01065	-0.346869	0.31795	-0.557783	0.22385	1.38743	0.0006	-1.0904	0.07925	0.104868	0.88765	expressed protein
LOC_Os01g06340	0	1	Neg Infinity	1	Infinity	1	Infinity	1	-0.703738	1	Infinity	0.0285	Infinity	1	Infinity	1	3.23722	0.3101	expressed protein
LOC_Os03g45770	\N	\N	-0.030704	0.9257	\N	\N	\N	\N	\N	\N	-0.184264	0.5993	-0.136947	0.6564	\N	\N	-1.23529	0.00405	expressed protein
LOC_Os01g06580	-0.302827	0.732	Infinity	5e-05	\N	\N	0.338413	0.6825	Infinity	5e-05	\N	\N	0.674083	0.15	-0.315405	0.79855	-0.993437	0.20095	fasciclin domain containing protein, expressed
LOC_Os01g13120	-1.1296	0.2099	-1.7406	0.06715	4.99396	0.1416	-1.25271	0.1789	0.378749	0.5499	1.52927	1	-0.0249829	0.96185	2.09884	0.0267	-3.3046	0.07155	aquaporin protein, putative, expressed
LOC_Os01g26370	-0.462371	0.2792	0.199275	0.60075	1.10322	0.0108	-0.370643	0.373	0.308592	0.43615	0.253892	0.53345	0.125955	0.7007	-0.0314434	0.952	-0.634169	0.1469	expressed protein
LOC_Os01g50616	\N	\N	\N	\N	-1.06081	0.01255	\N	\N	\N	\N	-0.0632101	0.85785	\N	\N	\N	\N	1.04457	0.022	phosphatidylinositol transfer, putative, expressed
LOC_Os07g07300	\N	\N	1.7987	0.00035	1.50395	0.0082	\N	\N	\N	\N	1.05365	0.0848	\N	\N	\N	\N	-0.301806	0.562	expressed protein
LOC_Os06g40180	\N	\N	-3.71066	0.04605	\N	\N	\N	\N	-1.03683	0.20165	Infinity	1	-0.0822434	1	2.61728	0.1043	\N	\N	phospholipase D, putative, expressed
LOC_Os01g02000	1.36824	1	3.05335	0.28275	1.82735	0.02855	0.781474	1	0.742237	0.2205	0.300039	1	0.122021	0.9271	0.477819	0.71915	-1.62363	0.07125	phosphate transporter 1, putative, expressed
LOC_Os01g21630	0	1	Neg Infinity	1	-2.10684	0.11095	Infinity	1	Neg Infinity	1	-2.04155	0.0252	Infinity	1	0	1	0.115077	1	pectinacetylesterase domain containing protein, expressed
LOC_Os10g30420	\N	\N	0.927744	0.14685	1.34868	0.0754	\N	\N	0.375724	0.61365	-0.151336	1	-0.353399	0.42595	-0.631209	0.41935	-1.61168	0.03975	transcription factor Dp, putative, expressed
LOC_Os02g06390	\N	\N	1.59342	0.0245	-0.497311	0.3561	\N	\N	\N	\N	0.249336	0.5881	\N	\N	\N	\N	\N	\N	expressed protein
LOC_Os02g37290	\N	\N	Neg Infinity	1	0	1	\N	\N	3.08411	0.15135	0	1	\N	\N	Infinity	0.00205	0	1	heavy metal associated domain containing protein, expressed
LOC_Os10g42900	\N	\N	-2.6818	0.00025	1.01524	0.02535	-0.969664	0.15365	-0.712594	0.08625	-0.665892	0.1771	\N	\N	1.894	0.01785	-1.74931	0.00105	peptide transporter PTR2, putative, expressed
LOC_Os01g01120	\N	\N	\N	\N	2.94778	0.018	\N	\N	\N	\N	\N	\N	-0.980184	0.00925	\N	\N	\N	\N	enolase-phosphatase E1, putative, expressed
LOC_Os01g01800	0.312918	0.42555	0.131554	0.742	-1.18064	0.00445	0.309937	0.4408	-0.332519	0.38685	-0.784872	0.02625	-0.0634632	0.8356	-0.237687	0.6249	0.331839	0.42825	expressed protein
LOC_Os01g03520	0.0725199	0.8244	-0.152365	0.6422	-1.08643	0.0082	0.209564	0.5422	-0.165633	0.6346	-0.68205	0.0519	0.124702	0.66465	-0.0510563	0.8992	0.442786	0.28855	ubiquitin conjugating enzyme protein, putative, expressed
LOC_Os01g12740	0.496934	0.49105	0.624775	0.2777	0.352214	0.61095	0.627816	0.38225	0.868006	0.14695	1.39962	0.02845	0.0913167	0.8248	0.202722	0.7332	0.794488	0.21465	cytochrome P450, putative, expressed
LOC_Os01g13300	0.82789	0.0557	1.87204	0.00015	0.600908	0.14585	0.859499	0.05315	1.40795	0.0024	-0.0124635	0.9776	0.114516	0.7147	-0.373121	0.42775	-0.451385	0.2924	B3 DNA binding domain containing protein, expressed
LOC_Os01g16430	0.491315	0.20465	0.560442	0.1067	-1.04813	0.00845	0.361424	0.35215	0.226982	0.51975	0.39865	0.25095	-0.153932	0.6099	-0.350774	0.423	1.43038	0.00065	cysteine proteinase inhibitor precursor protein, putative, expressed
LOC_Os01g09300	-0.0710325	0.8679	0.922135	0.01825	-1.35109	0.0084	0.120265	0.7691	0.681723	0.1116	-0.338827	0.35855	0.193496	0.53525	-0.289131	0.56755	1.3439	0.0111	oxidoreductase, putative, expressed
LOC_Os01g10890	-0.138716	0.64755	0.429652	1	1.63698	0.0001	1.26208	1	0.361213	1	-0.209039	0.87245	-0.768139	0.517	-0.206923	0.64445	-1.23708	0.0065	CAMK_KIN1/SNF1/Nim1_like.8 - CAMK includes calcium/calmodulin depedent protein kinases, expressed
LOC_Os06g44374	\N	\N	1.14589	0.03615	\N	\N	\N	\N	1.71813	0.00695	\N	\N	-0.0973802	0.818	0.552848	0.33475	\N	\N	protein transport protein SEC61 subunit gamma, putative, expressed
LOC_Os01g08090	0.429376	0.6561	4.96849	0.20775	-1.42268	0.0416	1.48807	1	4.541	0.1497	-0.774627	0.1838	0.515604	0.4303	1.42976	0.1948	0.892804	0.4823	flavonol-3-O-glycoside-7-O-glucosyltransferase 1, putative, expressed
LOC_Os01g11620	-1.35456	1	-2.46199	0.0456	4.07199	1	-3.12577	1	-3.1469	0.05805	1.69868	1	-1.87901	1	-1.47126	1	-2.55535	1	GDSL-like lipase/acylhydrolase, putative, expressed
LOC_Os07g05820	\N	\N	-1.54821	0.0038	\N	\N	\N	\N	\N	\N	\N	\N	\N	\N	\N	\N	\N	\N	hydroxyacid oxidase 1, putative, expressed
LOC_Os01g07170	0.128914	0.7592	1.19257	0.0049	0.903838	0.03295	-0.428813	0.3663	0.616968	0.19475	0.0529636	0.89355	-0.681029	0.0394	-0.541118	0.3016	-0.815525	0.06305	HORMA domain containing protein, putative, expressed
LOC_Os10g25030	\N	\N	\N	\N	-1.45751	0.0387	1.3623	0.002	\N	\N	-0.255548	0.60385	\N	\N	-0.654001	0.1842	0.981986	0.49505	red chlorophyll catabolite reductase, putative, expressed
LOC_Os01g02790	1.67737	0.00495	4.33398	0.00885	-0.265313	1	1.6227	0.3225	5.37876	0.0211	-1.36908	1	-0.169914	0.604	1.13512	0.08155	-1.00962	1	protein kinase domain containing protein, expressed
LOC_Os01g08410	0.233337	0.569	-0.0157763	0.96815	-1.16259	0.00495	0.288684	0.48845	0.0959636	0.80415	0.163361	0.6509	0.00118715	0.99595	0.113199	0.80935	1.21706	0.00525	early fruit mRNA, putative, expressed
LOC_Os11g03484	\N	\N	\N	\N	-0.453886	0.37535	\N	\N	-3.02826	0.0329	\N	\N	1.61695	1	\N	\N	\N	\N	MATE efflux family protein, putative, expressed
LOC_Os01g07750	0.16897	0.74455	-1.09319	0.00815	-0.819252	0.0476	0.211244	0.68105	-0.737008	0.06995	-0.223066	0.55725	0.0408596	0.9061	0.268993	0.61985	0.565712	0.1896	expressed protein
LOC_Os04g36054	\N	\N	-0.798975	0.0296	0.876667	0.03325	-0.274824	0.45105	-0.401468	0.23215	-0.592865	0.1443	\N	\N	0.344068	0.46565	-1.4612	0.00115	auxin response factor 9, putative, expressed
LOC_Os05g05550	\N	\N	\N	\N	\N	\N	\N	\N	\N	\N	-1.54271	0.02055	\N	\N	\N	\N	\N	\N	expressed protein
LOC_Os01g02310	-0.282744	0.6808	-0.088679	0.8544	0.212724	0.74735	-0.845121	0.20815	-0.140468	0.7982	-1.8984	0.3005	-0.943621	0.04945	-0.0280045	0.96145	-1.44001	0.03005	expressed protein
LOC_Os01g06630	0	1	0	1	Neg Infinity	0.00035	0	1	0	1	1.96333	0.0618	0	1	0	1	Infinity	5e-05	small hydrophilic plant seed protein, putative, expressed
LOC_Os01g06900	1.08345	0.1115	3.61101	0.25675	0.60486	0.3972	1.5518	0.29235	2.04358	0.0246	0.124951	0.8561	0.151474	0.70255	-0.121427	0.87965	-0.362152	0.6046	verticillium wilt disease resistance protein Ve2, putative, expressed
LOC_Os01g08320	0.534537	0.58965	0.935121	0.17365	0.530375	0.28775	0.167637	0.8626	2.26941	0.00145	-0.667957	0.19135	-0.384946	0.43365	1.30377	0.0592	-1.18895	0.03585	OsIAA1 - Auxin-responsive Aux/IAA gene family member, expressed
LOC_Os05g16920	\N	\N	\N	\N	\N	\N	\N	\N	Infinity	0.00485	\N	\N	\N	\N	\N	\N	\N	\N	SHR5-receptor-like kinase, putative, expressed
LOC_Os01g06890	-1.28583	1	Infinity	5e-05	-1.03099	0.057	-0.916731	1	Infinity	1	-0.314802	0.3929	0.374416	0.5747	-0.839897	1	0.66903	0.2504	leucine-rich repeat family protein, putative, expressed
LOC_Os01g13420	0.380663	0.5826	1.41366	0.0057	-2.19616	0.00015	0.154842	0.78495	0.440376	0.39665	-0.746331	0.10445	-0.0536764	0.8994	-1.07364	0.0517	1.3965	0.02525	SOUL heme-binding protein, putative, expressed
LOC_Os02g37320	\N	\N	Neg Infinity	1	0	1	\N	\N	1.91647	0.33535	0	1	\N	\N	Infinity	0.00305	0	1	heavy metal associated domain containing protein, expressed
LOC_Os01g05840	-1.90056	0.0085	-1.43588	0.0032	0.955079	0.02415	-1.26565	0.0248	-0.913362	0.0477	0.251523	0.5226	0.655918	0.1235	0.522856	0.41	-0.735448	0.09685	oxidoreductase, short chain dehydrogenase/reductase family domain containing family, expressed
LOC_Os01g06310	0.700306	0.0308	7.37629	0.0002	-1.13846	0.03245	0.42345	0.211	5.88126	0.00435	0.101766	0.8043	-0.370177	0.23415	-1.5851	0.55615	1.1762	0.05395	glycine-rich cell wall structural protein precursor, putative, expressed
LOC_Os01g02150	0.963642	0.50295	-1.74553	0.0131	-0.291511	0.7128	1.30712	0.38985	-1.91575	0.0064	-0.641748	0.34165	0.51734	0.46415	-0.20012	0.82695	-0.296991	0.71855	sulfated surface glycoprotein 185 precursor, putative, expressed
LOC_Os01g02590	0.984498	0.0412	0.986567	0.2452	1.51654	0.0176	0.491231	0.4786	0.676126	0.33455	0.413684	0.43815	-0.582613	0.25415	0.0793428	0.9462	-0.995994	0.1224	receptor-like kinase, putative, expressed
LOC_Os01g07120	-0.264542	0.7877	0.637185	0.2794	-1.58207	0.0034	0.86333	0.4527	0.476931	0.48515	0.0258561	0.9586	1.1398	0.01765	-0.107017	0.89125	1.59558	0.00715	AP2 domain containing protein, expressed
LOC_Os01g32800	0.812285	0.0534	0.927448	0.0171	0.0530327	0.89215	0.788814	0.0676	1.07262	0.00805	0.0685481	0.84685	-0.0292037	0.9184	0.0716598	0.8786	0.0176823	0.96495	proteasome subunit, putative, expressed
LOC_Os11g06290	\N	\N	1.10221	0.0278	\N	\N	\N	\N	1.42573	0.01155	-0.293431	0.56335	\N	\N	0.266269	0.6436	\N	\N	expressed protein
LOC_Os01g01640	0.602658	0.27215	1.07211	0.0108	0.0223645	0.9602	0.729156	0.17685	0.886527	0.042	0.298613	0.48565	0.140111	0.67285	-0.211104	0.66285	0.262234	0.54705	Rer1 protein, putative, expressed
LOC_Os01g02600	0.819907	0.06355	1.20696	0.08365	1.19242	0.37505	1.11991	0.08355	1.82759	0.02755	0.491168	0.40685	0.121644	0.7934	0.244487	1	-0.444986	0.66785	Ser/Thr receptor-like kinase, putative, expressed
LOC_Os01g08020	-0.197865	0.57805	-0.41856	0.40635	3.30747	0.0216	-0.692777	0.06185	-0.202637	0.70195	-1.43372	1	-0.40878	0.2145	0.23474	0.71535	-3.95775	0.17865	boron transporter protein, putative, expressed
LOC_Os01g08370	0.609446	0.29785	1.72687	0.01045	-1.10347	0.0289	0.32274	0.61	1.94451	0.0113	-0.277564	0.50855	-0.30682	0.49065	0.0663836	0.92185	0.822482	0.114	symbiosis-related disease resistance protein, putative, expressed
LOC_Os01g09460	1.6392	1	1.64039	0.1616	-1.00896	0.1603	1.58668	1	1.56506	1	-1.77978	0.03695	-0.106422	0.86475	-0.129439	0.89675	-0.857723	1	hexokinase, putative, expressed
LOC_Os02g33400	\N	\N	0.496959	0.2577	1.10542	0.0281	-0.719068	0.1627	0.422911	0.3802	0.221771	0.63785	\N	\N	-0.0679565	0.8999	-0.830581	0.0892	OsFBL9 - F-box domain and LRR containing protein, expressed
LOC_Os01g03180	0.815392	1	0.11202	0.91645	2.16833	0.12785	0.954809	1	1.85365	0.0423	1.87722	0.12305	0.111062	0.86905	1.3173	0.18865	-0.467436	0.5939	retrotransposon protein, putative, unclassified, expressed
LOC_Os01g03160	-0.0213959	0.97105	1.30463	0.0137	-0.392917	0.34915	-0.328499	0.5968	1.22713	0.02405	-0.164074	0.666	-0.300757	0.4366	-0.12084	0.82235	0.204049	0.6365	xylosyltransferase, putative, expressed
LOC_Os01g03510	-0.895595	0.0673	0.243526	0.524	-1.54262	0.00055	-0.610205	0.18835	-0.313186	0.44925	-0.59557	0.08855	0.234237	0.5077	-0.514085	0.32285	0.963763	0.033	WD domain, G-beta repeat domain containing protein, expressed
LOC_Os01g04590	0.359391	1	-0.44976	0.4418	-1.19432	0.0237	0.0921015	1	-0.221513	0.72905	0.219428	0.6746	-0.225443	0.7364	0.0474221	0.9496	1.10127	0.07875	expressed protein
LOC_Os01g01307	0.429018	0.36325	1.22095	0.00195	\N	\N	0.383495	0.4075	\N	\N	0.0775879	0.83745	-0.0371122	0.91015	\N	\N	\N	\N	translocon-associated protein beta domain containing protein, expressed
LOC_Os01g03050	1.39929	0.22925	1.16187	0.07895	-1.43494	0.0041	0.705588	0.5808	0.893169	0.23995	-0.425857	0.6287	-0.644804	0.202	-0.273814	0.7332	1.04047	0.36515	fruit protein PKIWI502, putative, expressed
LOC_Os01g03090	0.421053	0.2398	0.946242	0.0094	-0.510106	0.19155	0.274075	0.46535	1.01106	0.00885	0.150701	0.66745	-0.125868	0.67935	0.0221782	0.95915	0.632836	0.13055	methyltransferase, putative, expressed
LOC_Os05g23440	\N	\N	2.60503	0.00115	\N	\N	0.804307	0.19605	1.55011	0.0349	\N	\N	\N	\N	-1.06259	0.09755	\N	\N	solute carrier family 35 member F1, putative, expressed
LOC_Os01g03940	0.187239	0.78295	0.821528	0.2104	1.10664	0.18505	-0.510556	0.5116	2.50528	0.0032	0.305815	0.6842	-0.657389	0.1468	1.67366	0.0301	-0.590761	0.44175	expressed protein
LOC_Os01g12490	-0.915727	1	2.68824	0.0456	-0.230229	0.69765	-1.02736	1	3.41718	0.02835	0.192301	0.71565	-0.0927944	0.8939	0.719061	0.4374	0.423426	0.4695	flavin monooxygenase, putative, expressed
LOC_Os01g02560	1.84226	0.0003	8.07606	0.1801	1.62444	0.0489	1.69081	0.00115	8.18684	0.1218	-0.268263	1	-0.205219	0.64255	0.0820798	0.8663	-1.8334	0.0284	Ser/Thr receptor-like kinase, putative, expressed
LOC_Os01g33204	0.203431	0.76855	3.40054	0.0029	1.43417	0.02535	0.427302	0.5189	3.58422	0.0026	1.30132	0.02575	0.175588	0.6495	0.177996	0.7475	-0.028067	0.9598	retrotransposon protein, putative, unclassified, expressed
LOC_Os01g40070	-0.30622	1	-0.594156	0.5652	-1.89	0.02635	0.693076	1	1.04583	0.24095	0.507437	0.37	0.97531	0.26145	1.43642	0.2218	2.31379	0.0087	expressed protein
LOC_Os01g04460	1.73674	0.0322	3.38855	0.005	-1.01205	0.10415	1.60334	0.0479	3.01789	0.00655	-0.327455	0.5605	-0.124329	0.717	-0.362972	0.47245	0.725869	0.3275	Ser/Thr protein kinase, putative, expressed
LOC_Os01g04950	0.897477	0.0245	1.40567	0.0004	-1.03186	0.00985	1.33524	0.00135	1.70604	5e-05	-0.363571	0.31115	0.424945	0.17605	0.287793	0.56085	0.650402	0.1199	peptide transporter PTR2, putative, expressed
LOC_Os01g07720	0.278325	0.49185	0.694487	0.0661	0.249845	0.5241	0.225119	0.5819	1.04068	0.01235	0.344152	0.3261	-0.070474	0.8111	0.332337	0.49725	0.126735	0.7507	dolichyl-P-Man Man-PP-dolichyl mannosyltransferase, putative, expressed
LOC_Os01g37630	-0.0672525	0.9577	-0.2584	0.8015	-0.334642	0.75505	-0.636934	0.6848	2.3188	0.0184	0.2867	0.76065	-0.511691	0.49675	2.63137	0.0586	0.621329	0.5828	esterase, putative, expressed
LOC_Os01g42850	0.105053	0.7418	-0.25589	0.4284	-1.66555	0.00545	0.000954538	0.99765	-0.108936	0.75855	-0.40211	0.36555	-0.0530275	0.85215	-0.0781942	0.8607	1.07167	0.05425	ThiF family domain containing protein, putative, expressed
LOC_Os01g46080	-0.120775	0.8151	-0.279445	0.48015	-1.52009	0.00115	0.0332584	0.9488	0.450023	0.26405	-0.159456	0.67395	0.137846	0.69185	0.700802	0.1687	1.38067	0.00355	GDSL-like lipase/acylhydrolase, putative, expressed
LOC_Os01g04450	-0.142934	0.84065	2.02037	0.01125	-0.242119	0.72145	-0.0694761	0.9231	1.88765	0.0579	-0.480883	0.46375	0.161841	0.7041	-0.142568	0.82045	-0.280529	0.69205	OsWAK2 - OsWAK receptor-like cytoplasmic kinase OsWAK-RLCK, expressed
LOC_Os01g02130	1.26779	0.30385	Infinity	0.0053	3.40432	1	1.60539	0.16305	Infinity	5e-05	3.99788	1	0.265668	0.62465	3.27085	0.0286	0.615809	1	expressed protein
LOC_Os02g21350	\N	\N	\N	\N	\N	\N	\N	\N	\N	\N	0	1	\N	\N	Infinity	0.0022	\N	\N	pleiotropic drug resistance protein 5, putative, expressed
LOC_Os01g70400	\N	\N	\N	\N	\N	\N	-0.361329	0.26265	-0.557445	0.174	\N	\N	\N	\N	\N	\N	-1.91738	0.00075	expressed protein
LOC_Os08g37456	\N	\N	1.01818	0.0139	-0.975524	0.0153	0.24973	0.6494	0.816444	0.06395	-0.268713	0.4631	\N	\N	-0.210942	0.6779	0.61602	0.1413	flavonol synthase/flavanone 3-hydroxylase, putative, expressed
LOC_Os04g35300	\N	\N	1.01526	0.00575	\N	\N	0.641192	0.13965	1.20888	0.00245	\N	\N	\N	\N	0.181343	0.68495	0.812118	0.04685	SLL1 protein, putative, expressed
LOC_Os01g02490	0.309587	0.6971	1.18754	0.0531	0.877279	0.21535	0.299451	0.6318	1.99458	0.0027	-0.134057	0.8627	0.138382	0.7305	0.407896	0.5419	-1.15566	0.13585	expressed protein
LOC_Os01g06920	1.02659	1	2.26322	0.0017	0.338425	0.53815	-1.34212	1	-0.569937	1	-0.488578	1	0.0697498	1	-1.60235	0.0589	-0.135288	0.78975	resistance protein SlVe1 precursor, putative, expressed
LOC_Os01g08650	0.402226	0.38065	1.84693	0.00065	0.23293	0.67115	0.0284621	0.95525	1.23868	0.0246	-0.0548029	0.91595	-0.372338	0.2574	-0.643989	0.21595	-0.29882	0.6067	expressed protein
LOC_Os01g16714	-1.20422	0.43025	Infinity	1	Neg Infinity	1	-1.12987	0.47215	Infinity	5e-05	Neg Infinity	1	0.0931926	0.9156	2.31649	0.1202	0	1	flavin monooxygenase, putative, expressed
LOC_Os01g05760	0	1	0	1	-2.1732	0.4977	0.31102	0.7718	Infinity	1	-2.52166	0.47775	Infinity	5e-05	Infinity	1	-0.108072	1	PAS2, putative, expressed
LOC_Os04g53680	\N	\N	\N	\N	\N	\N	\N	\N	\N	\N	0.047689	0.9766	\N	\N	\N	\N	-1.1285	0.64105	cyclin, putative, expressed
LOC_Os01g02020	0.308371	0.53565	0.413695	0.2945	-1.28878	0.00245	0.696525	0.14045	-0.153632	0.7151	-0.245179	0.47725	0.362142	0.2699	-0.651633	0.2149	1.09941	0.0099	acetyl-CoA acetyltransferase, cytosolic, putative, expressed
LOC_Os01g02080	0.432128	0.4133	-1.75194	0.5857	3.72958	0.04765	-0.518443	0.34755	-2.33388	5e-05	1.79115	0.1148	-0.646409	0.0788	0.13705	0.80645	-1.98454	0.022	peptidyl-prolyl cis-trans isomerase, putative, expressed
LOC_Os01g12220	-0.322257	0.4361	-1.16675	0.0016	2.03814	5e-05	-0.565702	0.27665	-0.830451	0.08475	0.716308	0.08945	-0.16828	0.6481	0.278617	0.5972	-1.26546	0.01155	uncharacterized protein family UPF0016 domain containing protein, expressed
LOC_Os01g49614	\N	\N	\N	\N	0.523885	0.52255	0.368861	0.62375	1.54692	0.058	-2.37723	1	\N	\N	\N	\N	-2.99738	0.00905	Protein kinase domain containing protein, expressed
LOC_Os01g03680	-1.616	1	Infinity	0.0076	Infinity	1	-0.266095	1	Infinity	1	0	1	1.42885	1	-0.16297	1	Neg Infinity	1	BBTI8 - Bowman-Birk type bran trypsin inhibitor precursor, expressed
LOC_Os01g03710	-0.756217	1	0.652557	0.49435	-2.52616	5e-05	-0.388436	1	0.173228	1	-0.345805	0.37685	0.328271	0.65925	-0.542563	0.5851	2.232	0.00025	mannose-6-phosphate isomerase, putative, expressed
LOC_Os01g12210	-0.828595	0.5155	1.1458	0.012	0.637463	0.13775	-0.887292	0.0234	1.36526	0.44115	0.330058	0.431	-0.728766	0.7594	0.836232	0.10975	-0.74401	0.6179	aluminum-activated malate transporter, putative, expressed
LOC_Os01g09150	0	1	0	1	0	1	0	1	Infinity	0.00335	0	1	0	1	Infinity	0.00255	0	1	expressed protein
LOC_Os01g13030	-0.366904	0.3919	-0.918396	0.0125	1.06444	0.0218	-0.0927039	0.8444	0.147011	0.6626	1.38678	0.0016	-0.0292673	0.92665	0.994717	0.0348	0.328718	0.43535	OsIAA3 - Auxin-responsive Aux/IAA gene family member, expressed
LOC_Os01g07200	-0.0965824	0.84905	0.44874	0.29095	-1.4824	0.0003	-0.136574	0.79925	0.237093	0.62065	-0.0317358	0.9301	-0.0303372	0.9325	-0.228577	0.66285	1.37927	0.00075	staphylococcal nuclease homologue, putative, expressed
LOC_Os11g02389	\N	\N	1.30257	0.00025	0.523646	0.7783	\N	\N	1.25454	0.00205	0.403932	0.3322	\N	\N	-0.0298629	0.95175	\N	\N	protease inhibitor/seed storage/LTP family, putative, expressed
LOC_Os01g01740	0.187056	1	-0.90332	0.10845	-2.12675	0.00495	0.159083	1	-0.430751	0.49345	-0.972413	0.074	-0.0046502	0.9873	0.388799	0.6397	1.14872	0.16165	protein kinase domain containing protein, expressed
LOC_Os01g02900	2.48071	1	-2.31927	0.0765	-2.52443	0.0228	2.78991	1	-0.130334	0.8694	0.513566	0.4051	0.222813	0.7897	2.05811	0.1134	2.96465	0.01285	glycosyltransferase, putative, expressed
LOC_Os01g10040	0.296855	1	-0.487353	0.4823	-1.13044	0.02665	0.59845	0.6522	0.338085	0.61585	-0.308134	0.4703	0.264754	0.6425	0.777597	0.351	0.790036	0.12905	cytochrome P450, putative, expressed
LOC_Os01g10980	0.0960424	0.9304	Infinity	5e-05	Infinity	0.00745	Infinity	1	Infinity	1	0	1	Infinity	1	0.415767	0.685	0	1	auxin-induced protein 5NG4, putative, expressed
LOC_Os01g19940	-0.423801	0.60105	-0.407343	0.4466	-1.8284	0.00015	0.0101717	0.9861	-0.349258	0.5753	-0.657818	0.0729	0.470005	0.31605	0.313115	0.6385	1.17201	0.0094	expressed protein
LOC_Os01g27210	-0.0210804	0.9808	2.79854	0.0842	-2.32087	0.03115	-1.01352	0.484	0.993195	0.2634	-0.803685	0.12915	-0.869073	0.2476	-0.0573008	0.9497	1.51774	0.0477	glutathione S-transferase, putative, expressed
LOC_Os01g36229	-0.758084	0.46945	0.0580208	0.927	1.19605	0.03005	-0.583204	0.537	0.583767	0.3094	0.607976	0.26465	0.113168	0.82555	0.49516	0.53195	-0.319892	0.59545	expressed protein
LOC_Os01g16900	0.583543	0.09475	0.26714	0.42075	-1.00627	0.00935	0.43321	0.2343	0.226026	0.52635	-0.188167	0.57945	-0.17187	0.5581	-0.0687059	0.8709	0.814738	0.0479	dehydrogenase, putative, expressed
LOC_Os01g32280	1.18594	0.01575	-0.102018	0.76895	0.189313	0.645	0.787206	0.12725	0.105218	0.77755	0.232519	0.53715	-0.441983	0.1429	0.158049	0.72095	0.0778184	0.85315	transmembrane protein, putative, expressed
LOC_Os07g31870	\N	\N	\N	\N	1.67156	0.04775	\N	\N	\N	\N	-0.0507952	0.95105	-0.347304	0.4353	\N	\N	-1.81618	0.0302	expressed protein
LOC_Os01g17214	0.806544	0.01025	-0.0207512	0.95325	2.44708	0.0061	1.06646	0.00265	-0.202745	0.55815	0.435187	0.54245	0.257612	0.39375	-0.224716	0.63465	-1.9793	0.00725	major facilitator superfamily antiporter, putative, expressed
LOC_Os01g02700	0.269632	0.47935	1.22158	0.05245	1.65751	0.002	0.12235	0.7068	1.12979	0.06875	0.518763	0.34465	-0.0543772	0.8924	-0.0799919	0.92685	-1.30472	0.0378	protein kinase domain containing protein, expressed
LOC_Os01g04370	-3.0486	0.03815	3.5279	0.20765	1.55425	0.00145	-3.39524	0.0394	2.90059	0.19575	-0.193309	0.68065	-0.414124	0.60655	-0.588929	0.5234	-1.86249	0.00015	hsp20/alpha crystallin family protein, putative, expressed
LOC_Os01g09570	-0.594214	0.10775	-0.208535	0.55045	-1.09253	0.0064	-0.365376	0.3088	0.136115	0.7038	-0.571369	0.10415	0.221128	0.45715	0.318562	0.49245	0.522973	0.22095	6-phosphofructokinase, putative, expressed
LOC_Os01g06590	0.0416744	0.89935	0.585876	0.0835	\N	\N	0.299272	0.38325	0.53159	0.14765	\N	\N	0.240976	0.4051	-0.112109	0.79205	1.39088	0.0046	zinc finger, C3HC4 type domain containing protein, expressed
LOC_Os01g09220	-0.0455637	1	1.11875	0.22	-2.04652	0.0061	1.66567	1	-0.338483	0.8318	0.347156	0.47465	1.65079	0.09885	-1.55277	0.22	2.29317	0.0097	transposon protein, putative, CACTA, En/Spm sub-class, expressed
LOC_Os01g06750	-0.0256092	1	Infinity	5e-05	0.0461392	1	0.391245	0.4165	2.33598	0.17375	Neg Infinity	1	-0.0312332	1	1.34607	0.0495	Neg Infinity	1	verticillium wilt disease resistance protein precursor, putative, expressed
LOC_Os01g02940	0.0289496	1	-4.37018	0.0034	1.32327	1	-1.69786	1	-4.60674	0.02785	-1.65567	1	-1.6174	1	-0.260311	1	-2.98321	1	glycosyltransferase protein, putative, expressed
LOC_Os01g07260	-0.0760068	0.86705	-0.0669839	0.87155	2.40456	0.00065	-0.0982353	0.83595	0.157892	0.7122	0.580259	0.3188	-0.0507599	0.8773	0.160109	0.7593	-1.81719	0.00205	expressed protein
LOC_Os01g02550	1.48088	0.0073	7.20521	0.2471	5.32497	1	1.2208	0.03995	6.77027	0.2431	1.04918	1	-0.27787	0.5878	-0.367681	0.4835	-4.25589	1	protein kinase domain containing protein, expressed
LOC_Os01g03570	-0.126845	0.7815	1.22252	0.01265	0.170769	0.73835	-0.123126	0.8083	1.15878	0.02275	-0.247186	0.61375	-0.00339645	0.9951	-0.0655363	0.90175	-0.429033	0.42355	transcription factor X1, putative, expressed
LOC_Os01g04640	Infinity	1	Neg Infinity	5e-05	-1.34886	1	Infinity	1	-1.95027	0.1484	-0.440411	1	-0.179715	1	Infinity	1	1.00367	1	reticulon domain containing protein, putative, expressed
LOC_Os01g19020	0	1	-5.48837	0.08645	0	1	Infinity	1	Neg Infinity	5e-05	0	1	Infinity	1	Neg Infinity	1	0	1	peroxidase precursor, putative, expressed
LOC_Os01g26000	Infinity	1	1.26795	0.02325	-0.163622	0.7124	1.43694	1	1.51348	0.01095	0.0175517	0.975	0.38552	0.2768	Neg Infinity	1	-0.64702	1	expressed protein
LOC_Os12g39360	\N	\N	2.27518	0.00175	\N	\N	-1.73765	0.0018	\N	\N	-1.59188	1	\N	\N	\N	\N	\N	\N	aspartic proteinase nepenthesin precursor, putative, expressed
LOC_Os01g11250	0.147138	0.76205	-0.103856	0.91315	1.10659	0.20465	-0.977269	0.3451	0.176954	0.87035	0.850662	0.38675	-0.611343	0.1216	0.46043	0.4641	-0.278793	0.76085	potassium channel KAT1, putative, expressed
LOC_Os01g66830	\N	\N	1.35526	0.0131	\N	\N	\N	\N	\N	\N	\N	\N	0.0183422	0.96655	\N	\N	\N	\N	pectinacetylesterase domain containing protein, expressed
LOC_Os01g18080	-0.38561	0.4417	-0.49909	0.1973	-3.34066	5e-05	-0.248916	0.60325	-0.918744	0.04515	-0.648827	0.09875	0.15739	0.6569	-0.452536	0.3963	2.77419	5e-05	retrotransposon protein, putative, unclassified, expressed
LOC_Os10g39936	\N	\N	\N	\N	0	1	Infinity	1	2.22138	0.00265	0	1	\N	\N	\N	\N	0	1	zinc finger, C3HC4 type domain containing protein, expressed
LOC_Os01g07530	-1.58577	1	-0.754971	1	-2.79728	0.0005	-0.896294	1	0.471037	0.72245	1.12144	0.0065	0.786711	0.37435	1.2132	0.31245	3.86183	5e-05	uncharacterized glycosyltransferase, putative, expressed
LOC_Os01g15540	Infinity	0.0284	-0.0619816	1	-0.433278	1	Infinity	1	-3.61756	1	-0.269979	1	Infinity	1	-0.616101	0.52545	0.0667464	1	kinesin motor domain containing protein, putative, expressed
LOC_Os01g03340	0.340034	0.5436	4.3437	0.011	-0.719031	0.0752	-0.885757	0.1949	3.50202	0.02115	0.427877	0.2566	-1.12805	0.00695	-0.768826	0.1467	1.0515	0.015	BBTI4 - Bowman-Birk type bran trypsin inhibitor precursor, expressed
LOC_Os01g07970	-0.136683	0.8946	-0.502285	0.5554	-1.84941	0.0047	0.256017	0.78995	0.774192	0.29975	-0.6924	0.1916	0.578794	0.2806	1.22626	0.1933	1.15641	0.0987	expressed protein
LOC_Os01g38610	-3.52982	1	-4.58216	0.01015	2.00687	0.04785	-4.52931	1	-4.58829	0.00675	-0.466664	1	-0.906216	1	-0.0821124	1	-2.54261	0.0267	helix-loop-helix DNA-binding domain containing protein, expressed
LOC_Os01g19770	Neg Infinity	1	-3.43052	0.2615	-2.9357	0.05925	Neg Infinity	1	-2.87891	0.2789	0.632634	0.24115	0	1	0.370716	1	3.48135	0.00475	mitochondrial import inner membrane translocase subunit Tim17, putative, expressed
LOC_Os01g38530	0.987906	0.03105	0.146639	0.6732	-1.58912	0.00035	0.553639	0.20885	0.25407	0.4638	-1.06946	0.003	-0.232479	0.45515	0.0230708	0.95805	0.57989	0.17495	ELF3 protein, putative, expressed
LOC_Os01g03950	-1.30654	0.1399	-3.06052	0.00015	1.12429	0.0706	-1.89243	0.1322	-2.42564	0.0001	-0.726809	0.25945	-0.483368	0.43175	0.565763	0.4929	-1.94137	0.0074	glycosyl hydrolase, family 31, putative, expressed
LOC_Os01g05630	0.41654	0.6588	1.0045	0.04885	-0.635024	0.66945	0.659762	0.51755	0.518106	0.3354	-0.639472	0.6547	0.259538	0.59205	-0.516218	0.3703	0.0743883	0.89235	Core histone H2A/H2B/H3/H4 domain containing protein, putative, expressed
LOC_Os01g03390	1.23299	0.06415	6.33403	0.0149	-1.44807	0.00025	0.313997	0.68355	2.2611	0.0994	0.406199	0.23795	-0.99191	0.01625	-4.06636	0.00075	1.81897	5e-05	BBTI7 - Bowman-Birk type bran trypsin inhibitor precursor, expressed
LOC_Os01g03870	2.20078	1	0.684105	0.29855	-2.05182	0.01345	2.13053	1	0.166722	0.8343	-1.01311	0.14255	-0.0261999	0.9608	-0.560415	0.5096	0.779225	0.3832	expressed protein
LOC_Os11g11990	\N	\N	1.94775	5e-05	1.24638	0.00685	0.938339	0.00815	2.18144	5e-05	0.465601	0.32195	\N	\N	0.309554	0.4735	-0.82227	0.07515	NB-ARC domain containing protein, expressed
LOC_Os01g03310	0.666699	0.0697	1.01594	0.005	3.31251	5e-05	-0.294594	0.4729	1.0567	0.00655	2.30212	0.0002	-0.862158	0.00835	0.00809864	0.9879	-1.1717	0.01355	BBTI1 - Bowman-Birk type bran trypsin inhibitor precursor, expressed
LOC_Os01g12270	\N	\N	0	1	\N	\N	\N	\N	2.75041	5e-05	-0.211091	0.5274	\N	\N	2.43806	5e-05	\N	\N	expressed protein
LOC_Os01g21120	Infinity	0.0127	1.69428	0.08895	Neg Infinity	1	Infinity	0.01195	2.61096	0.05195	2.32998	1	0.312707	0.7189	1.07711	0.24215	Infinity	1	AP2 domain containing protein, expressed
LOC_Os04g39814	\N	\N	1.01782	0.00885	\N	\N	\N	\N	\N	\N	\N	\N	\N	\N	\N	\N	\N	\N	Os4bglu9 - beta-glucosidase homologue, similar to Os4Bglu12 exoglucanase/beta-glucosidase, expressed
LOC_Os01g04350	-0.218997	0.5506	-1.87252	5e-05	0.428372	0.2814	0.409129	0.2643	-1.02845	0.00395	1.04678	0.00445	0.618096	0.03845	0.821176	0.07105	0.52107	0.1901	hsp20/alpha crystallin family protein, putative, expressed
LOC_Os01g08430	0.0527353	0.8819	-0.10959	0.74355	-1.08571	0.01125	0.166316	0.6421	-0.206677	0.53885	-1.06555	0.00265	0.108077	0.7085	-0.135985	0.75125	0.0350335	0.93585	expressed protein
LOC_Os01g11160	2.97544	0.29625	0.489974	0.68705	0.576071	1	3.71166	0.2452	3.56503	0.02845	0.482894	1	0.526387	0.385	2.93418	0.0497	-0.0241766	1	amino acid permease family protein, putative, expressed
LOC_Os01g05150	Infinity	1	Infinity	0.00315	Infinity	1	Infinity	1	Infinity	5e-05	Infinity	1	0.189021	0.8807	0.118595	0.93165	-0.291153	1	expressed protein
LOC_Os01g04330	0.432289	1	0.109604	0.93875	-4.08467	5e-05	1.66161	0.403	0.221986	0.853	1.13859	0.00845	1.22733	0.1493	0.148423	0.8989	4.72229	5e-05	OsCML16 - Calmodulin-related calcium sensor protein, expressed
LOC_Os04g35840	\N	\N	-1.77673	5e-05	\N	\N	-0.79104	0.02585	-1.80135	5e-05	\N	\N	\N	\N	-0.00870006	0.9839	\N	\N	T-complex protein 11, putative, expressed
LOC_Os01g01280	-0.242139	0.6274	-0.241274	0.5413	Infinity	0.25355	-0.296979	0.5547	0.746837	0.06505	0.691265	0.26755	-0.0179399	0.9591	0.962076	0.07105	-2.23471	0.55705	expressed protein
LOC_Os01g10400	-0.228669	0.62785	1.86036	0.0225	0.686884	0.68365	0.490802	0.769	2.03833	0.21205	-0.336858	0.78585	0.702794	0.72445	0.554063	0.71575	-0.81556	0.64755	expressed protein
LOC_Os01g02500	-0.581114	0.41845	1.31151	0.07535	2.21092	1	1.68651	1	1.35591	0.04945	-0.0576822	0.8954	0.531756	0.26005	0.0439948	0.9538	-1.20119	0.1923	glutamyl-tRNA amidotransferase, putative, expressed
LOC_Os01g02880	0.657617	0.14355	1.8584	0.0002	-0.31926	0.4164	0.198756	0.6784	0.759668	0.1138	-0.0964462	0.78285	-0.487548	0.12495	-1.08829	0.0431	0.147211	0.7186	fructose-bisphospate aldolase isozyme, putative, expressed
LOC_Os01g04010	-0.959616	0.00755	0.525852	0.14885	1.66587	5e-05	-0.379489	0.2858	2.96935	5e-05	1.30731	0.0007	0.568566	0.0568	2.55375	0.0014	-0.324095	0.4179	expressed protein
LOC_Os01g04050	1.08322	0.0114	3.5663	5e-05	-1.42517	0.0013	0.104086	0.81455	1.72698	0.00345	0.799103	0.0642	-0.99789	0.00155	-1.86254	0.0009	2.18729	0.00505	BBTI12 - Bowman-Birk type bran trypsin inhibitor precursor, expressed
LOC_Os01g05830	-0.282029	0.624	0.032854	0.9432	-1.45763	0.0024	-0.530051	0.36495	-0.648751	0.2152	-0.201116	0.6071	-0.230759	0.54935	-0.550819	0.39525	1.24012	0.0194	expressed protein
LOC_Os06g15400	\N	\N	-2.10411	5e-05	1.9311	5e-05	\N	\N	-1.83578	5e-05	0.615933	0.09345	\N	\N	0.22743	0.62465	-1.36841	0.00255	expressed protein
LOC_Os01g06270	-0.00784591	0.981	0.115611	0.74135	-1.19276	0.0119	0.162313	0.6428	0.385268	0.27835	-0.261185	0.4548	0.0722545	0.8094	0.202252	0.6846	0.649361	0.1362	expressed protein
LOC_Os01g26240	\N	\N	\N	\N	2.11405	0.0019	\N	\N	\N	\N	0.252205	1	\N	\N	\N	\N	-1.85089	0.0049	retrotransposon protein, putative, Ty1-copia subclass, expressed
LOC_Os01g03080	0	1	0	1	Neg Infinity	0.0124	0	1	Infinity	1	-0.788066	0.62115	0	1	Infinity	1	Infinity	0.0395	expressed protein
LOC_Os01g08860	-0.311877	0.63595	0.774958	0.43425	-1.26048	0.00105	-0.412302	0.6035	0.43797	0.3479	0.175974	0.72245	\N	\N	-0.361245	0.7469	1.34378	0.03565	hsp20/alpha crystallin family protein, putative, expressed
LOC_Os01g09450	-0.254396	0.7299	-0.91489	0.07745	1.18683	0.02465	-0.0856972	0.902	-0.158905	0.73675	0.684462	0.16995	0.232929	0.5807	0.677058	0.31185	-0.588693	0.24395	OsIAA2 - Auxin-responsive Aux/IAA gene family member, expressed
LOC_Os02g42160	\N	\N	0.514971	0.4952	3.62424	1	\N	\N	\N	\N	Infinity	1	\N	\N	1.69589	0.02375	-1.68635	1	OsWAK15 - OsWAK receptor-like protein kinase, expressed
LOC_Os04g41990	\N	\N	0.562415	0.2432	0.420118	0.38175	-0.241868	0.6403	1.00119	0.04715	0.0571054	0.89785	\N	\N	0.422107	0.46165	-0.289432	0.55655	autophagy-related protein 10, putative, expressed
LOC_Os01g01369	1.04592	0.0118	1.03985	0.0134	-0.190602	0.635	0.928517	0.03455	1.27692	0.0056	0.04663	0.8944	-0.131087	0.677	0.0110173	0.98345	0.0446372	0.90785	3-beta-hydroxysteroid-Delta-isomerase, putative, expressed
LOC_Os01g05660	0.24481	0.50885	1.27601	0.00135	-1.47305	0.00035	0.0999218	0.79095	1.2252	0.00405	-0.704028	0.04875	-0.202646	0.4956	-0.0940162	0.8386	0.811931	0.0641	expressed protein
LOC_Os01g02710	0.251946	0.6607	1.44127	0.01945	1.53898	0.1114	0.362418	0.5365	1.41823	0.0584	0.235759	0.77665	-0.0383505	0.95735	0.0245256	0.9776	-1.3294	0.25245	LRk-type protein, putative, expressed
LOC_Os07g33580	\N	\N	7.74336	0.1801	-0.494987	1	\N	\N	4.56368	0.19625	-1.95894	1	\N	\N	-3.17577	0.00365	-1.49025	1	cytochrome P450, putative, expressed
LOC_Os01g04100	-0.537611	0.7225	-0.591242	0.5654	-1.63824	0.042	-0.300485	0.84825	0.11727	0.9092	0.27591	0.58275	0.294969	0.6716	0.611029	0.61705	1.89832	0.022	expressed protein
LOC_Os06g04830	\N	\N	\N	\N	1.03957	0.03455	\N	\N	Infinity	1	\N	\N	\N	\N	1.60464	1	\N	\N	leucine rich repeat protein, putative, expressed
LOC_Os07g48020	\N	\N	Infinity	5e-05	\N	\N	\N	\N	Infinity	5e-05	0.322927	0.729	\N	\N	0.311583	0.6496	\N	\N	peroxidase precursor, putative, expressed
LOC_Os11g40810	\N	\N	1.94943	0.00875	\N	\N	\N	\N	0.972364	0.2458	Infinity	1	\N	\N	-0.59075	0.38245	\N	\N	receptor kinase, putative, expressed
LOC_Os01g03690	0.53255	0.43775	2.29965	0.00425	-0.201177	0.7686	0.898582	0.1483	2.36085	0.00855	-0.129978	0.83685	0.218972	0.56345	0.00226127	0.9977	0.0967359	0.89055	TKL_IRAK_DUF26-lg.1 - DUF26 kinases have homology to DUF26 containing loci, expressed
LOC_Os01g05080	0.104219	0.7414	-1.18659	0.00055	0.789123	0.0561	-0.550117	0.12405	-1.24947	0.0006	0.515833	0.1714	-0.655795	0.03305	-0.0867795	0.841	-0.310728	0.4592	thylakoid lumenal protein, putative, expressed
LOC_Os01g01870	0.148968	0.74915	-1.20343	0.004	1.97933	0.0188	-0.415701	0.4506	-0.288347	0.4401	1.0704	0.1389	-0.526888	0.13085	0.872932	0.08505	-1.03829	0.09435	helix-loop-helix DNA-binding domain containing protein, expressed
LOC_Os01g02920	0.44146	1	0.325936	0.6496	-2.09	0.0002	1.92334	1	0.531152	0.474	-0.400379	0.28425	1.4309	0.0483	0.184285	0.823	1.62809	0.00115	glycosyltransferase protein, putative, expressed
LOC_Os01g01970	0.938886	0.3751	0.469648	0.3013	1.21989	0.0277	0.224168	0.78515	0.414472	0.38345	0.349754	0.5012	-0.666866	0.0578	-0.157015	0.78325	-0.736571	0.1682	expressed protein
LOC_Os01g02870	0.80516	0.1106	-0.431038	0.2219	1.99338	0.00015	0.542253	0.27185	-0.567254	0.1191	0.32261	0.54275	-0.301971	0.36445	-0.184915	0.6925	-1.70916	0.0025	auxin-induced protein 5NG4, putative, expressed
LOC_Os01g04540	2.63761	1	Infinity	5e-05	Infinity	1	1.48145	1	Infinity	1	Infinity	1	-1.04207	0.0509	-2.54793	0.073	-3.27058	1	serine/threonine-protein kinase At1g18390 precursor, putative, expressed
LOC_Os07g36140	\N	\N	Neg Infinity	1	-1.48818	0.4894	0.46071	1	1.0614	0.0185	0.0733253	0.8989	\N	\N	\N	\N	1.4656	0.48365	core histone H2A/H2B/H3/H4, putative, expressed
LOC_Os11g02369	\N	\N	-2.4755	0.0157	\N	\N	0	1	-4.16492	0.0064	-1.0031	0.35545	\N	\N	0	1	\N	\N	LTPL7 - Protease inhibitor/seed storage/LTP family protein precursor, expressed
LOC_Os01g01290	0.247191	1	-0.471981	0.48325	2.47371	0.0171	0.254312	1	-0.721598	0.36595	0.844205	1	-0.0858172	0.89455	-0.246215	0.7972	-1.92264	0.05755	histone-like transcription factor and archaeal histone, putative, expressed
LOC_Os01g02400	0.293946	0.4972	1.20744	0.02225	-0.244172	0.5651	0.788317	0.07735	1.64273	0.00535	-0.676462	0.11135	0.458493	0.22695	0.453389	0.35265	-0.483183	0.2781	protein kinase domain containing protein, expressed
LOC_Os01g02580	-0.240384	0.63995	\N	\N	1.41675	0.0734	0.0542873	0.9471	0.876204	0.15605	-0.497446	1	-0.141655	0.71735	\N	\N	-1.84977	0.0307	protein kinase domain containing protein, expressed
LOC_Os01g02780	1.42242	5e-05	7.54552	0.24835	1.78924	0.02415	1.35921	0.0001	8.797	0.06715	-0.157306	1	-0.0854432	0.77625	1.17737	0.01155	-1.91382	0.0169	TAK33, putative, expressed
LOC_Os01g05800	-0.0889227	0.75245	-0.5447	0.2017	1.12116	0.01805	0.00698403	0.98435	-0.335244	0.4848	0.118329	0.73945	0.0545798	0.8837	0.167339	0.78195	-0.969378	0.071	inner membrane protein, putative, expressed
LOC_Os01g07140	-1.08289	1	-1.81514	0.04925	0.887274	1	-0.513392	1	-1.82891	0.0386	0.00720067	1	0.521885	1	0.0181144	1	-0.856329	1	kelch repeat-containing protein, putative, expressed
LOC_Os01g11860	Infinity	1	Neg Infinity	1	0	1	0	1	3.28713	0.1542	0	1	Neg Infinity	1	Infinity	0.0022	0	1	DJ-1 family protein, putative, expressed
LOC_Os10g30410	\N	\N	4.52492	5e-05	2.72337	0.00045	\N	\N	4.23803	5e-05	1.90713	0.0059	0.319485	0.28315	-0.326358	0.4711	-0.797386	0.1361	cytochrome P450 71D7, putative, expressed
LOC_Os01g41820	\N	\N	\N	\N	\N	\N	\N	\N	3.46928	0.00165	\N	\N	-0.308814	0.34215	\N	\N	\N	\N	cytochrome P450 72A1, putative, expressed
LOC_Os01g01840	1.73992	0.0026	2.60925	5e-05	5.43677	0.02025	-0.0244953	0.97195	1.63772	0.00665	1.3409	1	-1.72034	0.0008	-0.892899	0.0985	-4.21293	0.0047	helix-loop-helix DNA-binding domain containing protein, expressed
LOC_Os01g03660	0.260078	0.50155	0.23125	0.5372	1.03799	0.0245	-0.00229567	0.9946	0.136035	0.71885	0.604984	0.1729	-0.329844	0.2875	-0.126064	0.79135	-0.377812	0.406	MYB family transcription factor, putative, expressed
LOC_Os01g03914	-0.980017	0.05765	1.043	0.03205	-2.07594	0.0001	-0.561411	0.23605	0.976835	0.0509	-0.717983	0.09025	0.405258	0.2666	-0.052869	0.92645	1.36942	0.00975	cation efflux family protein, putative, expressed
LOC_Os01g07620	1.13326	1	Infinity	1	Infinity	0.0132	-1.40908	1	Infinity	1	Infinity	1	-2.4633	1	-0.6591	1	-2.96851	0.3083	expressed protein
LOC_Os01g08630	0.0887543	0.84985	7.17719	0.22185	0.595055	0.58315	1.60914	0.0002	5.99577	0.01015	-1.6723	1	0.214066	0.5739	-0.177919	0.71285	-2.5931	0.0398	expressed protein
LOC_Os01g01660	Infinity	1	0.624821	0.3852	0.144336	1	Infinity	0.00025	0.518129	0.47745	1.34337	0.2323	1.87294	0.0275	-0.345748	0.6493	0.953383	0.405	isoflavone reductase, putative, expressed
LOC_Os01g08220	0	1	Neg Infinity	0.00245	-3.7667	1	0	1	Neg Infinity	1	-0.278101	0.6822	0	1	0	1	3.71225	0.11795	gibberellin 3-beta-dioxygenase 2-2, putative, expressed
LOC_Os01g09540	0.214308	0.47925	-0.0670345	0.83475	0.255678	0.51495	-0.220357	0.49065	0.0905039	0.9145	0.443352	0.29315	-0.319311	0.29515	0.367915	0.7799	0.0799644	0.8603	HAD superfamily phosphatase, putative, expressed
LOC_Os01g09800	1.01206	0.09775	2.34289	0.00655	1.29537	0.02525	1.10615	0.0653	2.65169	0.00325	0.987922	0.0713	0.13234	0.6868	0.276192	0.6334	-0.315592	0.5398	BTBA1 - Bric-a-Brac,Tramtrack, Broad Complex BTB domain with Ankyrin repeat region, expressed
LOC_Os01g12520	0	1	0	1	0	1	0	1	Infinity	1	-0.138545	0.7167	0	1	Infinity	1	1.76048	0.00635	mitochondrial carrier protein, putative, expressed
LOC_Os11g06300	\N	\N	1.48073	0.03595	-0.359951	0.77335	\N	\N	1.4733	0.03955	0.594681	0.3829	\N	\N	-0.0656114	0.92905	0.206101	0.91895	expressed protein
LOC_Os01g03730	0.534761	0.4591	1.92234	0.0001	-1.5015	0.01505	2.46552	0.0038	0.309167	0.5219	-0.285992	0.5018	1.87939	5e-05	-1.55944	0.0119	1.0997	0.0742	nuclease PA3, putative, expressed
LOC_Os01g14410	-0.565727	0.4665	0.311875	0.609	-0.609921	0.11415	1.06673	0.0772	0.86978	0.17815	-0.0878775	0.80305	1.73225	0.00025	0.559058	0.4442	0.473221	0.2339	early light-induced protein, chloroplast precursor, putative, expressed
LOC_Os03g50510	\N	\N	-1.48637	5e-05	\N	\N	0.55015	0.18575	-0.20404	0.53135	\N	\N	\N	\N	1.22182	0.0057	\N	\N	threonine dehydratase biosynthetic, chloroplast precursor, putative, expressed
LOC_Os01g03030	0.0412581	0.9423	0.340168	0.4845	-1.29204	0.00525	0.144016	0.79965	0.628628	0.2281	-0.282068	0.46415	0.0790084	0.8376	0.30122	0.6045	1.10796	0.02185	alanyl-tRNA synthetase, putative, expressed
LOC_Os01g12130	-1.47046	0.20985	-2.17927	0.00805	5.24789	0.1168	-1.56903	0.20745	-1.48801	0.03065	3.64962	0.09235	-0.109731	0.8732	0.581242	0.5144	-1.5917	0.0394	nodulin MtN3 family protein, putative, expressed
LOC_Os01g17020	-0.0378487	0.9432	1.26228	0.0048	1.2115	0.01415	-0.0921677	0.8665	0.717204	0.14845	0.773619	0.11585	-0.0563667	0.87975	-0.610755	0.24965	-0.449294	0.30265	glycosyl hydrolases family 17 protein, putative, expressed
LOC_Os05g50190	\N	\N	2.41603	5e-05	-0.937036	0.01715	-0.0548482	0.8934	1.73854	0.0024	-0.69535	0.042	\N	\N	-0.630405	0.1781	0.274261	0.5102	protein kinase domain containing protein, expressed
LOC_Os03g02430	\N	\N	\N	\N	1.21643	0.04805	\N	\N	-0.779256	0.0764	-0.0486607	0.9419	\N	\N	\N	\N	\N	\N	PPR repeat domain containing protein, putative, expressed
LOC_Os01g41810	\N	\N	\N	\N	\N	\N	\N	\N	1.78811	5e-05	\N	\N	-0.567261	0.0544	\N	\N	\N	\N	cytochrome P450 72A1, putative, expressed
LOC_Os01g10640	-0.622917	0.67825	1.28355	0.29995	-3.78371	0.0891	-1.95166	0.2864	2.70456	0.03425	-1.6777	0.25015	-1.35717	0.1936	1.37863	0.2795	1.94699	1	expressed protein
LOC_Os01g11240	0.176848	0.64885	-0.351463	0.3477	0.334374	0.39935	0.136743	0.73515	0.734188	0.0493	0.420751	0.2398	-0.00409551	0.98975	1.04611	0.02395	0.0602009	0.88455	DUF538 domain containing protein, putative, expressed
LOC_Os01g12950	-0.0285959	0.9646	-0.057932	0.91105	1.19533	0.03205	-0.424015	0.5499	0.468045	0.39775	-0.416483	0.46165	-0.4146	0.32965	0.133754	0.8329	-1.10424	0.0889	ubiquitin-conjugating enzyme, putative, expressed
LOC_Os09g29560	\N	\N	Infinity	5e-05	2.89211	1	\N	\N	Infinity	5e-05	-0.0668083	1	\N	\N	2.16948	0.00745	-3.00088	1	OsWAK83 - OsWAK pseudogene, expressed
LOC_Os01g32830	0.198243	0.5496	-2.73981	5e-05	-0.00331231	0.9927	-0.626403	0.0925	-2.7598	5e-05	-0.165287	0.6397	-0.783883	0.00995	-0.0205903	0.96185	-0.181183	0.6548	expressed protein
LOC_Os01g37832	0.280749	0.4733	\N	\N	-1.07477	0.0124	0.00849989	0.98405	\N	\N	-0.0579267	0.87745	-0.278148	0.3844	\N	\N	1.04951	0.03385	thioredoxin, putative, expressed
LOC_Os01g07280	0.998538	0.4176	3.15376	1	2.47854	0.00145	0.746607	0.48925	0.656456	0.30875	1.12467	1	-0.106487	0.7969	0.151657	0.8224	-0.998485	0.07665	disease resistance protein, putative, expressed
LOC_Os01g38229	1.3741	0.00025	-0.140811	0.673	1.15815	0.01165	1.64177	5e-05	0.230304	0.5161	-0.00246388	0.9954	0.235475	0.4279	0.316754	0.49175	-1.22392	0.0118	peptidyl-prolyl isomerase, putative, expressed
LOC_Os01g40570	0.728791	0.453	1.63931	0.01455	-0.588403	0.1818	0.779373	0.37945	1.178	0.1183	0.0442839	0.9083	0.0103754	0.9875	-0.418074	0.539	0.649226	0.1388	outer mitochondrial membrane porin, putative, expressed
LOC_Os08g42940	\N	\N	1.35733	0.0748	-0.91174	0.2384	0.599519	0.54105	1.51158	0.0493	0.370879	0.61085	\N	\N	0.108777	0.87745	1.38949	0.0917	expressed protein
LOC_Os01g44110	0.268161	1	-1.76196	0.02235	2.22673	1	-0.689993	1	-1.96161	0.035	1.91315	1	-0.926213	0.15415	-0.266933	1	-0.280565	1	serine/threonine-protein kinase, putative, expressed
LOC_Os11g25090	\N	\N	-0.622602	0.1828	1.30365	0.02305	\N	\N	\N	\N	0.729539	0.16285	\N	\N	\N	\N	-0.716979	0.21865	expressed protein
LOC_Os06g40190	\N	\N	-1.16987	0.00135	\N	\N	\N	\N	-0.9778	0.0089	-0.477921	0.21705	-0.281089	0.36555	0.139618	0.77835	\N	\N	phospholipase D, putative, expressed
LOC_Os01g08460	-1.26943	0.00015	-1.28942	0.0083	1.41026	0.0023	-0.822882	0.0369	-1.7202	5e-05	-0.60806	0.13525	0.191454	0.5149	-0.556443	0.23435	-2.08402	0.00015	TMS membrane protein/tumour differentially expressed protein, putative, expressed
LOC_Os01g15029	-0.0637135	0.8955	1.025	0.0139	-0.82249	0.0407	0.0685787	0.89055	1.4777	0.0017	0.0151033	0.967	0.106452	0.7419	0.449917	0.32385	0.84369	0.04375	expressed protein
LOC_Os01g04260	1.00702	0.01615	0.133489	0.6913	2.5745	0.00055	0.610339	0.15765	-0.0190178	0.95755	1.18042	0.0445	-0.405348	0.1698	-0.192069	0.67225	-1.28902	0.01615	fatty acid hydroxylase, putative, expressed
LOC_Os01g16290	0.222039	0.44935	-0.95889	0.00435	1.20193	0.00335	0.144914	0.64765	-0.726237	0.0336	0.328651	0.3664	-0.097472	0.7402	0.174589	0.7117	-0.826078	0.05025	DNA gyrase subunit B, chloroplast/mitochondrial precursor, putative, expressed
LOC_Os01g18860	-0.178584	0.79385	1.66003	0.0081	0.49875	0.38245	-1.39422	0.1505	0.837911	0.21275	-1.35497	0.03545	-1.26478	0.01835	-0.819761	0.23855	-1.92841	0.0129	S-adenosylmethionine synthetase, putative, expressed
LOC_Os01g21440	-0.200419	0.61655	1.40556	0.0007	-0.094666	0.81655	0.140434	0.7215	1.75928	0.00015	0.394485	0.27485	0.339677	0.263	0.304941	0.4881	0.488573	0.24045	expressed protein
LOC_Os01g05180	1.8691	0.1313	1.5046	0.0609	1.01848	0.22845	1.3703	0.41535	1.99149	0.02335	0.434588	0.5593	-0.438835	0.3978	0.137516	0.85505	-0.489203	0.5139	expressed protein
LOC_Os01g06520	0.207557	0.7258	-0.24503	0.56785	0.585703	0.26315	-0.243227	0.64595	-0.351999	0.44365	-0.813339	0.1371	-1.46963	0.2807	-0.121763	0.84075	-1.29162	0.046	verticillium wilt disease resistance protein, putative, expressed
LOC_Os01g05810	1.03312	0.40885	\N	\N	-0.270265	0.735	2.27583	0.0701	\N	\N	0.366645	0.57075	1.13092	0.02395	0.986807	0.12655	0.657654	0.3583	gamma-glutamyltranspeptidase 1 precursor, putative, expressed
LOC_Os01g05970	0.127419	0.84685	0.914795	0.0874	0.086914	0.88205	0.690626	0.29865	1.24774	0.03455	-0.217716	0.66355	0.0214102	0.9619	0.382294	0.5821	-0.449895	0.50605	OsFBO1 - F-box and other domain containing protein, expressed
LOC_Os01g06010	-0.0443747	0.9293	0.580431	0.1178	0.0162012	0.9712	0.112887	0.8302	1.09252	0.0076	-0.0275179	0.9453	0.0562272	0.86965	0.445422	0.3538	-0.150461	0.7454	Core histone H2A/H2B/H3/H4 domain containing protein, putative, expressed
LOC_Os01g06640	1.04012	0.47955	7.29166	0.2441	-0.359056	0.4894	0.786791	0.5768	5.14842	0.24525	0.131956	0.78645	-0.279545	0.5874	-2.16019	0.03685	0.377149	0.48655	basic helix-loop-helix, putative, expressed
LOC_Os01g02730	0.745396	0.35445	0.998208	0.1368	1.3478	0.274	0.692482	0.488	1.76249	0.01575	-1.48986	1	0.00553069	0.9902	0.445629	0.5929	-2.87968	0.2766	TAK14, putative, expressed
LOC_Os01g06740	1.09026	1	5.12237	0.2433	-4.28727	5e-05	1.10842	1	5.9195	0.22945	-0.190668	0.6136	-0.0569484	0.9239	0.81776	0.27775	4.18108	5e-05	ribosome inactivating protein, putative, expressed
LOC_Os01g42380	-1.54602	0.0091	\N	\N	-2.72057	5e-05	-1.6818	0.0062	0.296737	0.5685	-0.563199	0.11915	-0.109672	0.779	\N	\N	2.1173	5e-05	pleiotropic drug resistance protein, putative, expressed
LOC_Os01g63280	0.772296	0.54085	\N	\N	2.7452	0.0057	\N	\N	1.54965	0.67735	1.38628	0.2214	\N	\N	0.00745124	0.99265	-1.5844	0.04315	tyrosine protein kinase domain containing protein, putative, expressed
LOC_Os01g71970	-1.53993	0.0879	\N	\N	-1.59486	0.0058	-1.90627	0.13275	\N	\N	-0.201231	0.6556	-0.35307	0.54385	0.351089	0.6021	1.30447	0.0275	GRAS family transcription factor containing protein, expressed
LOC_Os02g07700	0	1	\N	\N	\N	\N	Infinity	1	\N	\N	\N	\N	Infinity	1	Infinity	0.00695	Infinity	1	expressed protein
LOC_Os02g01340	0.126883	0.65765	\N	\N	\N	\N	-0.267299	0.40105	\N	\N	\N	\N	-0.377459	0.24025	\N	\N	-1.44221	0.01935	ferredoxin--NADP reductase, chloroplast precursor, putative, expressed
LOC_Os02g01332	-0.209632	0.65965	\N	\N	\N	\N	0.0459789	0.92225	\N	\N	\N	\N	0.285264	0.3912	\N	\N	1.07253	0.0094	ribosomal protein L6, putative, expressed
LOC_Os02g46850	0.204457	0.88185	\N	\N	2.53748	0.001	-0.751253	0.2052	\N	\N	0.62024	0.4113	\N	\N	\N	\N	-2.15514	0.0014	oligopeptide transporter, putative, expressed
LOC_Os02g58790	0.738597	0.0443	\N	\N	1.88358	0.00055	0.107446	0.7819	\N	\N	0.188711	0.6933	-0.654968	0.03185	\N	\N	-1.68695	0.00125	cell division inhibitor, putative, expressed
LOC_Os03g14110	-0.377773	0.31895	\N	\N	\N	\N	\N	\N	1.26828	0.00315	\N	\N	\N	\N	\N	\N	\N	\N	expressed protein
LOC_Os03g18550	-0.504277	0.1556	\N	\N	\N	\N	\N	\N	1.37549	0.00035	\N	\N	\N	\N	\N	\N	\N	\N	mitochondrial carrier protein, putative, expressed
LOC_Os03g18580	1.09671	0.0267	\N	\N	\N	\N	\N	\N	\N	\N	\N	\N	\N	\N	\N	\N	\N	\N	40S ribosomal protein S7, putative, expressed
LOC_Os03g54160	-1.83379	0.0089	\N	\N	-0.781879	0.17265	\N	\N	-0.549921	0.2837	-0.2779	0.55515	\N	\N	\N	\N	0.470001	0.4768	OsMADS14 - MADS-box family gene with MIKCc type-box, expressed
LOC_Os03g49600	-0.501819	0.377	\N	\N	-0.401846	0.29345	-0.23614	0.66955	-1.84889	0.0001	-0.000919664	0.9978	0.237424	0.5306	\N	\N	0.42009	0.28775	Os3bglu7 - beta-glucosidase, exo-beta-glucanse, expressed
LOC_Os04g53850	-0.36374	1	\N	\N	-3.27199	0.2401	0.152761	1	6.18252	0.22535	-1.52243	0.0425	0.424058	0.5652	\N	\N	1.88662	0.1472	leucoanthocyanidin reductase, putative, expressed
LOC_Os04g52640	0.809721	0.04035	\N	\N	1.5247	0.0017	0.730868	0.21415	1.61021	5e-05	\N	\N	0.0264152	0.93525	\N	\N	\N	\N	SHR5-receptor-like kinase, putative, expressed
LOC_Os05g07130	0.147433	0.6062	\N	\N	1.24713	0.0098	-0.0623487	0.8434	\N	\N	0.0184253	0.95775	-0.219795	0.50625	\N	\N	-1.20607	0.02835	6PF-2-K/Fru-2,6-P2ASE liver isozyme, putative, expressed
LOC_Os05g15370	1.3205	0.01935	\N	\N	-0.0443935	0.91795	\N	\N	0.669358	0.078	0.40353	0.2734	\N	\N	\N	\N	0.500546	0.23825	ribosomal protein L13, putative, expressed
LOC_Os05g27050	Infinity	1	\N	\N	Neg Infinity	1	Infinity	1	Infinity	0.0048	-0.38419	1	1.1453	1	\N	\N	Infinity	1	peptide transporter, putative, expressed
LOC_Os05g27010	1.94182	1	\N	\N	-1.34762	0.35235	3.59784	0.257	3.45897	0.23295	1.35843	0.1389	1.48084	0.09045	\N	\N	2.59147	0.03475	peptide transporter PTR3-A, putative, expressed
LOC_Os05g16430	0.847602	1	\N	\N	\N	\N	1.64013	0.0723	4.24319	0.00305	1.26373	0.0176	0.539361	0.2058	\N	\N	\N	\N	SHR5-receptor-like kinase, putative, expressed
LOC_Os05g15350	0.885186	0.26675	\N	\N	2.34735	0.03875	0.612314	0.4997	1.79945	0.00945	1.68436	0.0378	-0.513621	0.2559	\N	\N	-0.61322	0.3626	expressed protein
LOC_Os05g39540	6.00949	0.2476	\N	\N	Infinity	5e-05	5.16919	0.25055	Infinity	5e-05	Infinity	1	-1.04021	0.01165	\N	\N	-0.524079	0.5754	metal cation transporter, putative, expressed
LOC_Os05g39560	1.65539	0.16855	\N	\N	Infinity	1	-1.20202	1	3.45185	0.0241	Infinity	1	-2.72533	0.0063	\N	\N	-1.37665	1	metal cation transporter, putative, expressed
LOC_Os05g40285	0.174244	1	\N	\N	2.09267	1	0.127338	0.8545	0.389566	0.8158	3.07797	1	-0.339678	0.4945	1.36886	0.49235	0.810921	1	expressed protein
LOC_Os05g49270	0.253659	0.53835	\N	\N	1.2795	0.01135	\N	\N	\N	\N	0.416889	0.3644	\N	\N	\N	\N	-0.823641	0.07345	transporter family protein, putative, expressed
LOC_Os05g43582	-0.166483	0.77675	\N	\N	1.69007	0.0204	-0.0396217	0.94495	\N	\N	0.472127	0.4426	0.0830679	0.825	0.0821431	0.88605	-1.22357	0.05455	tRNA methyltran, putative, expressed
LOC_Os05g51050	1.09572	0.20775	\N	\N	1.92375	0.04085	0.326813	0.7061	-0.299581	0.66865	0.0418599	1	-0.214565	0.73565	-0.732581	0.492	-1.64839	0.0804	acyl-protein thioesterase, putative, expressed
LOC_Os06g08720	0.61742	0.03045	\N	\N	-0.124803	0.75855	\N	\N	1.44889	0.00025	-0.281538	0.42055	\N	\N	0.300945	0.575	-0.0928567	0.83925	OsSCP32 - Putative Serine Carboxypeptidase homologue, expressed
LOC_Os06g21110	0.531849	0.14235	\N	\N	\N	\N	0.812616	0.02605	\N	\N	0.410262	0.3329	0.301371	0.3164	1.44768	0.0027	\N	\N	expressed protein
LOC_Os06g14400	-0.819038	0.5188	\N	\N	-1.02281	0.05085	0.150648	0.8933	\N	\N	0.0198208	0.96425	0.957841	0.13565	-0.446736	0.52975	1.12778	0.0439	1-aminocyclopropane-1-carboxylate oxidase homolog 4, putative, expressed
LOC_Os06g22394	0.0677744	0.94345	\N	\N	0.161712	0.789	0.578484	0.4226	\N	\N	1.17923	0.0275	0.615795	0.3669	Neg Infinity	1	1.06546	0.104	expressed protein
LOC_Os06g39912	-0.423967	0.17375	\N	\N	1.21236	0.0039	-0.56644	0.0931	\N	\N	0.479808	0.17985	-0.115439	0.6993	\N	\N	-0.851997	0.05465	expressed protein
LOC_Os07g04980	0.125833	1	\N	\N	1.55186	0.0393	-0.329894	1	\N	\N	0.779914	1	-0.462529	0.52235	1.11398	0.27585	-1.50818	0.0593	expressed protein
LOC_Os07g31130	-0.179366	1	\N	\N	0.989366	0.1119	-0.459506	1	\N	\N	-0.441889	0.4488	-0.287163	0.51865	-0.029399	0.96575	-1.32732	0.0365	OsWAK72 - OsWAK receptor-like cytoplasmic kinase OsWAK-RLCK, expressed
LOC_Os08g01370	0	1	\N	\N	-3.21132	5e-05	\N	\N	\N	\N	-0.384075	0.28445	\N	\N	0	1	2.93963	5e-05	expressed protein
LOC_Os08g01380	-0.385344	0.1829	\N	\N	1.83823	0.0002	\N	\N	\N	\N	0.487341	0.16185	\N	\N	-0.143088	0.75655	-1.33979	0.0101	2Fe-2S iron-sulfur cluster binding domain containing protein, expressed
LOC_Os07g47640	-0.2278	0.5465	\N	\N	2.06701	0.00015	-0.0521384	0.89195	\N	\N	0.77322	0.10115	0.271691	0.3894	1.75058	0.00325	-1.27648	0.0094	ultraviolet-B-repressible protein, putative, expressed
LOC_Os08g26710	1.017	0.2912	\N	\N	-0.306145	1	0.138598	0.87845	\N	\N	0.291522	1	-0.350922	0.5523	3.08056	0.03355	0.695195	1	plant protein of unknown function domain containing protein, expressed
LOC_Os08g14940	-0.0125807	0.96665	\N	\N	2.79912	5e-05	-0.0719255	0.8336	-0.582616	0.1127	0.0798363	0.873	-0.12545	0.6864	\N	\N	-2.62504	5e-05	receptor kinase, putative, expressed
LOC_Os08g10780	1.42305	0.04955	\N	\N	0.731638	0.08755	1.37601	0.0637	1.6994	0.00685	0.613786	0.1185	-0.058415	0.8634	\N	\N	-0.063437	0.87915	transposon protein, putative, unclassified, expressed
LOC_Os08g26720	0	1	\N	\N	0	1	Infinity	1	\N	\N	0	1	Infinity	0.0199	1.05732	1	0	1	expressed protein
LOC_Os08g39990	-0.212194	1	\N	\N	1.81917	0.0599	-0.627978	1	-0.0929133	0.8886	0.677252	1	-0.431109	0.44095	\N	\N	-2.11896	0.0397	expressed protein
LOC_Os09g24180	1.86075	1	\N	\N	0.0904743	0.84495	-0.0963637	1	\N	\N	-1.12219	0.0125	-0.265451	0.4897	0.0342202	0.9518	-1.10318	0.0242	retrotransposon protein, putative, unclassified, expressed
LOC_Os09g24170	-0.203294	1	\N	\N	-0.933407	0.2428	-0.327626	1	\N	\N	-1.46607	0.0109	-0.0563649	0.91385	0.0205296	1	-1.2095	0.0484	expressed protein
LOC_Os09g32520	0.695945	0.2212	\N	\N	\N	\N	1.18295	0.03825	0.0592174	0.87435	\N	\N	0.433252	0.17615	\N	\N	\N	\N	60S ribosomal protein L32, putative, expressed
LOC_Os10g42780	-0.0288595	0.939	\N	\N	5.9906	0.0003	-0.116212	0.7707	\N	\N	2.56026	0.0144	-0.0190525	0.95155	0.610293	0.2432	-3.4945	0.0004	lrgB-like family protein, expressed
LOC_Os10g40934	1.33453	1	\N	\N	-0.286789	0.57195	1.74936	0.00065	1.82862	0.0301	-0.543093	0.1445	0.102032	0.9138	\N	\N	-0.426089	0.72715	flavonol synthase/flavanone 3-hydroxylase, putative, expressed
LOC_Os11g31540	1.89639	0.00335	\N	\N	0.415744	0.62825	0.700474	0.259	Infinity	5e-05	0.879131	0.2974	-1.15373	0.0024	\N	\N	0.45887	0.5741	BRASSINOSTEROID INSENSITIVE 1-associated receptor kinase 1 precursor, putative, expressed
LOC_Os11g47820	-0.637166	0.26685	\N	\N	-1.33366	0.0017	-1.49538	0.05295	-0.918046	0.0512	0.132681	0.752	-0.830238	0.0693	\N	\N	1.21528	0.0141	glucan endo-1,3-beta-glucosidase precursor, putative, expressed
LOC_Os12g02980	0.289835	0.50335	\N	\N	4.12924	0.0001	0.414101	0.35305	\N	\N	2.25867	0.00645	0.133895	0.65745	0.575674	0.22665	-1.85153	0.00025	nucleoside-triphosphatase, putative, expressed
LOC_Os12g12120	2.7058	0.0028	\N	\N	4.01126	0.3611	\N	\N	5.37859	0.181	2.65495	1	\N	\N	\N	\N	-1.29435	0.5851	verticillium wilt disease resistance protein precursor, putative, expressed
LOC_Os12g02960	0.00040305	0.99915	\N	\N	1.76276	0.00115	-0.0578926	0.8792	\N	\N	1.32219	0.0081	-0.0621029	0.83705	-0.215573	0.6572	-0.607104	0.18225	glutathione S-transferase, putative, expressed
LOC_Os01g10810	0.665443	0.40855	-1.79013	0.00165	3.18411	0.0564	0.853519	0.45115	-1.27591	0.00685	-0.860222	1	0.135316	0.74235	0.424087	0.5458	-4.1379	0.1033	rho termination factor, N-terminal domain containing protein, expressed
LOC_Os01g10830	0	1	0	1	0	1	0	1	Infinity	0.0029	Infinity	1	0	1	Infinity	0.24045	Infinity	1	carnitine racemase like protein, putative, expressed
LOC_Os01g11230	-0.376622	0.48865	1.03299	0.01235	0.140265	0.7586	-0.262532	0.6167	1.11275	0.01205	0.31018	0.4329	0.200452	0.5781	0.0261732	0.95715	0.168617	0.70215	SOUL heme-binding protein, putative, expressed
LOC_Os01g11054	-0.301185	0.3309	-1.65939	5e-05	1.35393	0.00155	-0.383778	0.25855	-0.709366	0.07575	0.560577	0.1633	-0.0788586	0.7917	0.937206	0.08775	-0.858142	0.06455	phosphoenolpyruvate carboxylase, putative, expressed
LOC_Os01g11650	-0.244114	0.72405	1.08435	0.0241	-0.0509696	0.91195	0.355973	0.5786	0.403151	0.40365	-0.347346	0.4157	0.575761	0.16015	-0.720629	0.21755	-0.347487	0.47565	GDSL-like lipase/acylhydrolase, putative, expressed
LOC_Os01g10450	-0.573023	0.07275	0.436777	0.18555	1.15262	0.00815	-0.419124	0.2095	0.488384	0.19415	-0.886515	0.0502	0.164178	0.5652	-0.138385	0.74195	-2.06027	5e-05	protein kinase domain containing protein, expressed
LOC_Os01g11570	0.415211	0.43545	3.51153	5e-05	-0.169562	0.67095	0.823798	0.12105	1.94242	0.0032	0.433349	0.22515	0.443928	0.17995	-1.55143	0.00375	0.565402	0.1718	GDSL-like lipase/acylhydrolase, putative, expressed
LOC_Os01g43740	-2.12323	0.0268	3.63601	0.02345	\N	\N	-0.921345	0.1606	1.84469	0.1407	\N	\N	1.19399	0.02765	-1.8028	0.0517	\N	\N	cytochrome P450 72A1, putative, expressed
LOC_Os01g59100	0.513588	0.6968	2.00982	0.28125	\N	\N	\N	\N	2.5065	0.25185	\N	\N	\N	\N	0.560496	0.64355	1.79095	0.0305	cytokinin-N-glucosyltransferase 1, putative, expressed
LOC_Os01g59090	0.748158	0.04615	-2.36268	5e-05	\N	\N	\N	\N	-2.29977	5e-05	\N	\N	\N	\N	0.028862	0.95055	-0.885089	0.0793	thylakoid lumenal 20 kDa protein, putative, expressed
LOC_Os01g62070	-0.315229	0.3127	1.52598	5e-05	\N	\N	-0.556627	0.0947	1.20435	0.00145	\N	\N	-0.236727	0.4152	-0.327527	0.4693	\N	\N	cation efflux family protein, putative, expressed
LOC_Os01g72205	0.251893	0.5716	-1.17592	0.01345	\N	\N	-0.074322	0.875	\N	\N	\N	\N	-0.31629	0.3307	\N	\N	-0.915025	0.1253	proline synthetase co-transcribed bacterial homolog protein, putative, expressed
LOC_Os02g01880	-0.604049	0.46665	1.20226	0.02845	\N	\N	-0.176999	0.74275	\N	\N	\N	\N	0.0659019	0.8616	\N	\N	\N	\N	U5 small nuclear ribonucleoprotein 200 kDa helicase, putative, expressed
LOC_Os02g01870	-0.0243536	0.9759	2.63029	0.01075	\N	\N	0.158916	0.8561	\N	\N	\N	\N	0.212618	0.674	\N	\N	\N	\N	expressed protein
LOC_Os02g11110	0.455621	0.2993	0.785503	0.04365	\N	\N	0.934225	0.0357	1.22	0.00215	\N	\N	0.423627	0.1769	0.366419	0.47415	\N	\N	flavonol-3-O-glycoside-7-O-glucosyltransferase 1, putative, expressed
LOC_Os02g11130	0.299628	0.5095	3.23411	5e-05	\N	\N	0.826992	0.05595	2.79949	5e-05	\N	\N	0.509582	0.11865	-0.140794	0.76975	\N	\N	cytokinin-O-glucosyltransferase 3, putative, expressed
LOC_Os02g35200	1.852	1	2.64067	0.22035	\N	\N	2.64733	1	4.76403	0.127	\N	\N	0.79384	0.59195	2.27062	0.0307	\N	\N	VP15, putative, expressed
LOC_Os02g39570	-0.460926	0.1849	-2.87278	5e-05	\N	\N	-0.638182	0.0795	-2.73541	5e-05	\N	\N	-0.20349	0.4989	0.10297	0.8239	0.325451	0.4463	ACT domain containing protein, expressed
LOC_Os02g39580	1.19998	0.0228	0.541917	0.12585	\N	\N	1.25929	0.0194	0.169879	0.6516	\N	\N	-0.00396379	0.98935	-0.403772	0.3821	0.618207	0.12695	ZOS2-12 - C2H2 zinc finger protein, expressed
LOC_Os02g52210	-3.28855	1	1.82521	1	\N	\N	-0.701021	1	1.72939	1	\N	\N	2.48613	1	-0.0171147	1	2.11971	0.00295	zinc finger, C3HC4 type domain containing protein, expressed
LOC_Os02g52220	-0.181718	1	0.458423	0.58505	\N	\N	-0.495832	1	1.06293	0.19755	\N	\N	-0.306	0.6044	0.531293	0.57235	1.28165	0.01985	PPR repeat domain containing protein, putative, expressed
LOC_Os02g50210	0.887356	0.41995	0.738429	0.10805	\N	\N	0.874587	0.4194	1.29877	0.0104	\N	\N	-0.0354862	0.9266	\N	\N	\N	\N	erwinia induced protein 2, putative, expressed
LOC_Os02g55030	1.39162	0.01285	1.04071	0.01085	\N	\N	1.23583	0.02245	0.895119	0.04405	-0.287566	0.4191	-0.162651	0.59425	-0.0705209	0.8902	\N	\N	hydrolase, NUDIX family, domain containing protein, expressed
LOC_Os02g58310	-1.32269	0.0243	0.141569	0.77655	\N	\N	-1.18344	0.0301	-0.537228	0.3574	\N	\N	0.137601	0.71795	-0.598236	0.3895	\N	\N	expressed protein
LOC_Os02g58360	0.494647	0.51035	1.33908	0.02565	\N	\N	\N	\N	1.02653	0.0692	-0.456072	0.3323	\N	\N	0.0589103	0.93185	-0.470331	0.36045	expressed protein
LOC_Os03g05920	-0.199372	0.8159	3.7633	0.01645	\N	\N	-0.378877	0.6251	3.48708	0.0219	\N	\N	-0.170335	0.71905	-0.253002	0.67945	\N	\N	expressed protein
LOC_Os03g16030	-2.32939	0.27665	-3.7926	1	\N	\N	-2.29248	0.04695	0.875877	0.56995	-1.1888	0.02035	0.00403479	1	4.72259	0.2139	0	1	hsp20/alpha crystallin family protein, putative, expressed
LOC_Os03g22140	0.504954	0.2898	1.11859	0.0122	\N	\N	0.366066	0.44745	0.630137	0.1546	\N	\N	-0.157326	0.6163	-0.502525	0.30255	1.34556	0.00125	tetratricopeptide repeat domain containing protein, expressed
LOC_Os03g20640	0.0933369	0.7717	-1.09248	0.0022	\N	\N	0.218814	0.5053	-0.603523	0.12155	\N	\N	0.126733	0.68495	0.447106	0.35925	0.123549	0.7819	expressed protein
LOC_Os03g20949	0.51742	0.46765	1.72363	0.00625	\N	\N	0.566298	0.415	1.3348	0.0436	\N	\N	0.130122	0.73865	-0.357697	0.56	0.663168	0.15955	phospholipid-transporting ATPase, putative, expressed
LOC_Os03g51930	0.0968777	0.74785	-0.494844	0.1384	\N	\N	-0.280596	0.39775	-0.906415	0.00665	\N	\N	-0.386199	0.18935	-0.441029	0.29285	-1.05149	0.0119	expressed protein
LOC_Os03g51920	-0.590197	0.08515	3.36322	0.00045	\N	\N	-1.33572	0.00095	2.21101	0.0059	\N	\N	-0.739844	0.01485	-1.05718	0.0375	0.0143143	0.97535	peptidase, M50 family, putative, expressed
LOC_Os03g55230	-0.802196	0.18645	3.36601	0.0028	\N	\N	-0.122217	0.80535	3.74295	0.00125	-1.8856	0.00235	0.596528	0.1146	0.00213525	0.9973	\N	\N	cytochrome P450, putative, expressed
LOC_Os03g55240	-2.10305	0.00215	1.0338	0.18425	\N	\N	-2.64711	0.004	2.14297	0.03645	-0.618512	0.0975	-0.478535	0.26565	1.06165	0.13705	\N	\N	cytochrome P450, putative, expressed
LOC_Os03g59480	0.44129	0.4232	0.389876	0.40455	\N	\N	0.350167	0.51995	0.583885	0.2398	\N	\N	0.0537576	0.8739	0.183194	0.75875	1.35908	0.00155	expressed protein
LOC_Os03g56869	-0.00534703	0.9883	-1.24984	0.0004	\N	\N	-0.223102	0.5551	-1.06928	0.0063	\N	\N	-0.223953	0.46875	0.140268	0.80365	\N	\N	ribose-5-phosphate isomerase A, putative, expressed
LOC_Os03g60370	-0.0931991	0.8594	0.144003	0.7409	\N	\N	-0.650332	0.2587	-0.131756	0.79315	\N	\N	-0.562457	0.13185	-0.313992	0.591	1.70817	0.0009	histidine acid phosphatase, putative, expressed
LOC_Os03g64210	0.335426	0.27025	1.22269	0.00045	\N	\N	-0.0148635	0.96225	0.667175	0.0589	\N	\N	-0.349077	0.2334	-0.51523	0.23455	\N	\N	T-complex protein, putative, expressed
LOC_Os03g60380	-0.0124501	0.98485	-1.77011	0.0439	\N	\N	-0.427053	0.6364	-2.21189	0.0144	\N	\N	-0.434417	0.49775	-0.45471	0.70165	0.633614	0.4211	cinnamoyl CoA reductase, putative, expressed
LOC_Os04g37750	1.58398	1	1.22952	0.163	\N	\N	1.7813	1	1.92389	0.04585	1.46059	1	0.2193	0.6429	\N	\N	1.16431	0.23825	expressed protein
LOC_Os04g40310	0.904213	0.084	0.534881	0.17175	\N	\N	0.699843	0.19355	0.105895	0.7989	\N	\N	-0.210695	0.5167	-0.45835	0.35245	1.13135	0.01025	dehydrogenase, putative, expressed
LOC_Os04g35060	0.48068	0.39075	0.36349	0.37545	\N	\N	0.85221	0.12275	0.608341	0.13235	\N	\N	0.402527	0.2379	0.321138	0.54055	1.39081	0.00105	nicotinate phosphoribosyltransferase family domain containing protein, expressed
LOC_Os04g37760	-1.18742	1	1.90041	0.15185	\N	\N	1.21653	1	0.871364	1	-0.464464	0.39765	2.41822	0.09515	\N	\N	2.20921	0.01045	expressed protein
LOC_Os04g50100	-0.603799	0.3404	-1.45083	0.0049	\N	\N	-0.634509	0.321	-1.39602	0.0067	-0.817925	0.2889	-0.0277261	0.9484	0.0376203	0.95435	-0.104423	0.94165	RING-H2 finger protein ATL5G, putative, expressed
LOC_Os04g50110	0.168087	0.57145	-1.12392	0.00135	\N	\N	-0.309797	0.35735	-1.15293	0.0006	0.536963	0.23545	-0.491466	0.09945	-0.131954	0.7635	-1.41758	0.00645	RNA recognition motif containing protein, putative, expressed
LOC_Os04g44924	-0.430945	0.31965	-0.141383	0.7236	\N	\N	-0.089293	0.83285	1.05643	0.0145	\N	\N	0.382493	0.22635	1.10364	0.04725	\N	\N	short-chain dehydrogenase/reductase, putative, expressed
LOC_Os05g02770	0.0775197	0.90325	-0.280216	0.56405	\N	\N	-0.000501833	0.9855	-0.237565	0.64015	\N	\N	-0.0724509	0.85435	0.0217682	0.9721	1.47026	0.0016	glycine-rich cell wall structural protein precursor, putative, expressed
LOC_Os04g59610	-0.481419	0.24675	-1.89909	0.0001	\N	\N	-1.21364	0.02055	-1.36886	0.003	0.0651212	0.90085	-0.662427	0.08475	0.455419	0.42095	\N	\N	expressed protein
LOC_Os05g16630	0.301059	0.5374	1.14227	0.00825	\N	\N	0.647501	0.1712	1.40308	0.0028	0.369735	0.33215	0.278154	0.3886	0.209633	0.65415	\N	\N	thioredoxin domain-containing protein 9, putative, expressed
LOC_Os05g12640	0.350076	0.6888	2.54902	0.25265	\N	\N	-3.43463	0.07595	0.795822	1	0	1	-3.57389	0.0014	-1.5527	0.1987	\N	\N	BURP domain containing protein, expressed
LOC_Os05g12630	0.177022	0.5652	5.57261	5e-05	\N	\N	-1.23064	0.0003	3.42627	0.00155	1.1431	0.06775	-1.38397	5e-05	-2.28835	5e-05	\N	\N	expressed protein
LOC_Os05g16640	0.491721	0.3428	2.44789	0.0001	\N	\N	0.705105	0.1566	1.93852	0.00805	-0.466341	0.4106	0.205372	0.5287	-0.399075	0.49295	\N	\N	DUF630/DUF632 domains containing protein, putative, expressed
LOC_Os05g36930	0.759847	0.32415	1.29371	0.02145	\N	\N	1.01862	0.17755	1.66064	0.0091	\N	\N	0.0252265	0.944	0.439415	0.43825	\N	\N	histone deacetylase, putative, expressed
LOC_Os05g42200	0.433466	1	3.19942	0.04	\N	\N	-0.245934	1	1.76651	0.2918	-0.405739	0.59475	-0.720884	0.2972	-1.73536	0.0449	\N	\N	cyclin-B1-1, putative, expressed
LOC_Os05g50560	-0.795027	0.0974	-0.969613	0.0098	\N	\N	-0.446863	0.32415	-1.44077	0.00165	\N	\N	0.33278	0.3293	-0.536271	0.32305	\N	\N	CGMC_MAPKCMGC_2.9 - CGMC includes CDA, MAPK, GSK3, and CLKC kinases, expressed
LOC_Os06g40640	-0.974468	0.0479	-1.61914	0.02835	\N	\N	\N	\N	-0.307633	0.6647	0.166416	0.69275	\N	\N	1.27223	0.26435	\N	\N	fructose-bisphospate aldolase isozyme, putative, expressed
LOC_Os06g50870	-0.166959	0.64515	1.18388	0.00095	\N	\N	0.429544	0.2505	\N	\N	\N	\N	0.553585	0.0677	\N	\N	0.914586	0.03625	DNL zinc finger domain containing protein, putative, expressed
LOC_Os06g49040	-0.363647	0.32005	-1.66286	5e-05	\N	\N	-0.139516	0.7041	-1.06134	0.00295	\N	\N	0.230605	0.43975	0.595983	0.19435	-0.0722677	0.8608	Myb-like DNA-binding domain containing protein, putative, expressed
LOC_Os07g04420	Neg Infinity	0.00415	-3.06165	0.25295	\N	\N	\N	\N	Neg Infinity	5e-05	0	1	\N	\N	0	1	-3.1824	1	expressed protein
LOC_Os07g17210	-0.713888	1	Infinity	1	\N	\N	-4.06385	1	Infinity	1	\N	\N	-3.23366	1	0.245266	1	1.63261	0.02025	FAS1, putative, expressed
LOC_Os07g17220	0.517594	0.4443	1.61374	0.01335	\N	\N	0.651242	1	1.87758	0.0196	\N	\N	0.158085	0.68215	0.197975	0.74935	-0.551852	0.36575	disease resistance protein, putative, expressed
LOC_Os07g10490	-0.0530501	0.8476	-1.05273	0.0034	\N	\N	0.149928	0.62555	-0.51875	0.14845	\N	\N	0.177488	0.5582	0.500257	0.28795	0.189787	0.67725	zeta-carotene desaturase, chloroplast/chromoplast precursor, putative, expressed
LOC_Os07g08210	0.812709	0.12745	1.05173	0.026	\N	\N	0.470185	0.4023	1.34372	0.0109	\N	\N	-0.373689	0.2782	0.298023	0.5797	\N	\N	cytidylyltransferase domain containing protein, expressed
LOC_Os07g37230	-0.812265	0.04315	-2.54111	5e-05	\N	\N	-0.26003	0.48525	-2.32521	5e-05	\N	\N	0.527777	0.09225	0.160784	0.75255	\N	\N	inositol-1-monophosphatase, putative, expressed
LOC_Os07g48780	0.785805	0.00905	1.48507	5e-05	\N	\N	1.0287	0.0015	1.66704	5e-05	\N	\N	0.209116	0.46985	0.158173	0.70995	\N	\N	OsCam1-2 - Calmodulin, expressed
LOC_Os08g07080	1.01955	0.0098	1.36081	0.00675	\N	\N	0.329563	0.45625	-1.11362	0.02195	2.51272	0.00035	-0.873218	0.04075	-2.35734	0.0003	\N	\N	terpene synthase, putative, expressed
LOC_Os08g44340	0.271368	0.64105	0.620089	0.1679	\N	\N	0.503233	0.36475	0.29225	0.5362	\N	\N	0.223239	0.5386	-0.390971	0.49	1.34184	0.00205	monodehydroascorbate reductase, putative, expressed
LOC_Os09g20640	0.151946	0.7699	0.83473	0.06155	\N	\N	0.3033	0.5538	1.14446	0.0209	0.285345	0.4452	0.135702	0.69215	0.26678	0.6235	\N	\N	serine/threonine-protein kinase 16, putative, expressed
LOC_Os09g29660	3.24181	0.2523	4.19703	0.01325	\N	\N	3.40367	0.22835	2.01345	0.1174	\N	\N	-0.0214729	0.96745	-2.20803	0.0255	\N	\N	white-brown complex homolog protein 11, putative, expressed
LOC_Os09g38772	0.568769	0.33	1.92174	0.0002	\N	\N	0.916761	0.1119	1.39575	0.00835	\N	\N	0.283982	0.40865	-0.275353	0.6398	0.667046	0.11035	MOSC domain-containing protein, mitochondrial precursor, putative, expressed
LOC_Os10g32680	-0.624051	0.13325	3.18721	5e-05	\N	\N	0.428525	0.30225	2.23897	5e-05	\N	\N	1.03824	0.0031	-0.915638	0.0725	\N	\N	expressed protein
LOC_Os10g33660	0.790215	0.02955	1.09326	0.00265	\N	\N	0.810238	0.03505	1.15022	0.0022	0.699432	0.04805	-0.0426913	0.8877	0.0888409	0.82965	\N	\N	SNF7 domain containing protein, putative, expressed
LOC_Os10g40020	0.0190456	0.9647	1.05229	0.00805	\N	\N	0.385567	0.37655	0.858736	0.05015	\N	\N	0.35269	0.27655	-0.219387	0.64855	\N	\N	oxidoreductase, short chain dehydrogenase/reductase family domain containing family, expressed
LOC_Os11g02379	-1.74619	0.45215	-0.483326	1	\N	\N	\N	\N	-0.450566	1	-1.43712	0.0189	\N	\N	-0.387401	1	\N	\N	LTPL6 - Protease inhibitor/seed storage/LTP family protein precursor, expressed
LOC_Os10g42299	-1.23364	0.0392	-1.53486	0.00295	\N	\N	-1.20393	0.02795	-0.693302	0.12055	\N	\N	0.11875	0.7681	0.810478	0.20755	-1.91027	0.0018	mitochondrial carrier protein, putative, expressed
LOC_Os11g02424	-0.732676	0.0479	-1.91392	5e-05	\N	\N	\N	\N	-0.472571	0.1801	\N	\N	\N	\N	1.42721	0.0055	-0.895458	0.0291	LTPL9 - Protease inhibitor/seed storage/LTP family protein precursor, expressed
LOC_Os11g17504	0.145995	0.85725	-1.55511	0.01	\N	\N	-0.636096	1	-2.23987	0.00515	-0.299573	0.4203	-0.826304	0.2033	-0.571799	0.50025	\N	\N	retrotransposon protein, putative, Ty1-copia subclass, expressed
LOC_Os11g34610	4.67516	1	Infinity	5e-05	\N	\N	\N	\N	Infinity	5e-05	1.47666	0.03215	\N	\N	-0.325275	0.73395	\N	\N	TKL_IRAK_DUF26-lc.28 - DUF26 kinases have homology to DUF26 containing loci, expressed
LOC_Os11g41875	-0.151911	0.7797	0.0873866	0.84325	\N	\N	0.13915	0.7886	0.281505	0.55425	\N	\N	0.259256	0.4662	0.202478	0.6996	1.03763	0.0214	membrane protein, putative, expressed
LOC_Os12g12250	0	1	0	1	\N	\N	0	1	0	1	\N	\N	0	1	0	1	Infinity	0.01	expressed protein
LOC_Os12g06620	1.21524	0.112	-0.0149747	0.9756	\N	\N	1.72126	0.0336	0.243733	0.59905	\N	\N	0.492513	0.1552	0.403661	0.4743	0.780332	0.0961	deoxyhypusine hydroxylase, putative, expressed
LOC_Os12g07390	0.249297	0.75265	-0.687875	0.115	\N	\N	\N	\N	-1.06919	0.0229	0.543083	0.2497	\N	\N	-0.32777	0.5831	\N	\N	expressed protein
LOC_Os12g08730	0.113838	0.69005	-1.00168	0.0146	\N	\N	-0.319117	0.32045	-0.393589	0.5084	\N	\N	-0.414547	0.22165	0.595745	0.42095	-1.32765	0.06255	thioredoxin, putative, expressed
LOC_Os12g12260	-0.206479	0.81525	0.0262052	0.958	\N	\N	0.404394	0.6642	0.646002	0.2254	\N	\N	0.545435	0.2078	0.577082	0.3505	1.12891	0.00635	diacylglycerol kinase 1, putative, expressed
LOC_Os01g20206	0	1	0	1	-5.79913	0.0148	0	1	Infinity	1	\N	\N	0	1	Infinity	1	\N	\N	methyltransferase, putative, expressed
LOC_Os01g16220	0.149117	0.879	0.874287	0.2417	-1.36704	0.01625	-0.216162	0.81765	0.469159	0.55135	-0.133543	0.7721	-0.309648	0.5536	-0.411581	0.5937	1.20894	0.055	Sad1 / UNC-like C-terminal domain containing protein, putative, expressed
LOC_Os01g16260	0.942431	0.3393	1.86828	0.001	-0.753109	0.08245	1.63882	0.29805	0.797654	0.16575	-0.359205	0.34995	0.620503	0.0838	-1.14083	0.05165	0.345338	0.4352	major facilitator superfamily antiporter, putative, expressed
LOC_Os01g16310	-1.64619	1	5.11643	0.2353	-1.46939	0.0184	-0.139367	1	3.72287	1	-1.42324	0.0107	1.32108	0.0818	-1.61008	0.23025	0.239408	0.729	glycosyl hydrolase, family 31, putative, expressed
LOC_Os01g16240	0.397359	0.33425	0.994637	0.00855	-0.500086	0.21465	0.577389	0.1652	1.11602	0.00755	0.0147956	0.96645	0.168431	0.57295	0.0953401	0.83295	0.471118	0.23825	OsCam1-3 - Calmodulin, expressed
LOC_Os01g16910	1.87817	0.02025	0.888564	0.03185	0.652829	0.26375	2.01332	0.01615	1.1618	0.01135	1.07925	0.036	0.130853	0.69515	0.242856	0.63665	0.456056	0.36025	outer mitochondrial membrane porin, putative, expressed
LOC_Os01g16920	0	1	0	1	-2.5063	0.1576	0	1	Infinity	1	2.74638	0.0405	0	1	Infinity	1	5.06585	0.24605	embryonic protein DC-8, putative, expressed
LOC_Os01g74450	-0.902334	0.003	-0.235467	0.4644	1.35425	0.00305	\N	\N	0.205787	0.5765	0.454369	0.1874	\N	\N	0.415862	0.3853	-0.903242	0.08	aquaporin protein, putative, expressed
LOC_Os02g37300	0	1	0	1	0	1	\N	\N	Infinity	5e-05	0	1	\N	\N	Infinity	0.00075	0	1	heavy metal associated domain containing protein, expressed
LOC_Os02g48116	1.26494	0.0421	0.183932	0.65	-0.0605257	0.89455	\N	\N	0.463667	0.28595	-0.0246821	0.95095	\N	\N	0.259897	0.6205	0.163695	0.7097	expressed protein
LOC_Os02g48550	0.685869	0.28795	0.0653435	0.9474	0.660226	0.13965	\N	\N	1.11931	0.01025	0.341786	0.4122	\N	\N	0.999009	0.0597	-0.207826	0.6412	expressed protein
LOC_Os02g49326	0.297053	0.28615	-0.407693	0.22845	1.08735	0.01175	\N	\N	-0.0307709	0.9301	0.493602	0.1632	\N	\N	0.343568	0.474	-0.295703	0.51985	SET domain-containing protein, putative, expressed
LOC_Os02g51450	-0.00737448	0.98975	-1.13028	0.02275	0.5115	0.46595	\N	\N	-0.210115	0.63185	0.1189	0.8554	\N	\N	0.892495	0.14585	-0.43013	0.5343	mTERF family protein, expressed
LOC_Os02g51460	-1.10411	0.07315	-0.606465	0.1994	-0.0246079	0.96235	\N	\N	-1.17259	0.03045	-0.309364	0.52035	\N	\N	-0.606623	0.37245	-0.315851	0.57035	mTERF family protein, expressed
LOC_Os03g14915	-2.50034	0.06745	-2.2188	0.0259	2.20894	0.17445	\N	\N	\N	\N	-0.501083	1	\N	\N	\N	\N	-2.71648	1	expressed protein
LOC_Os04g18770	2.08878	1	2.74862	0.00895	2.41848	0.00065	\N	\N	0.916111	1	1.52433	0.0099	\N	\N	-1.66619	0.0318	-0.849311	0.06265	retrotransposon protein, putative, unclassified, expressed
LOC_Os04g34500	0	1	0	1	0	1	\N	\N	Infinity	5e-05	\N	\N	\N	\N	Infinity	0.00095	\N	\N	retrotransposon protein, putative, unclassified, expressed
LOC_Os04g34490	2.27229	1	-1.72137	1	0.228236	1	\N	\N	4.06366	0.0167	\N	\N	\N	\N	5.6956	0.2288	\N	\N	nodulin, putative, expressed
LOC_Os04g54010	0.338764	0.506	4.62591	0.2325	1.09018	0.05285	\N	\N	4.86006	0.0377	-0.787586	0.1932	\N	\N	-0.39518	0.5613	-1.5097	0.0288	serine/threonine-protein kinase receptor precursor, putative, expressed
LOC_Os04g49748	-0.124432	0.8982	2.1097	0.09615	0.369744	1	\N	\N	3.23738	0.0359	1.42388	0.29905	\N	\N	1.13128	0.1851	1.15177	0.41075	purine permease, putative, expressed
LOC_Os05g41190	0.260079	0.4876	-1.2788	0.00095	2.09015	0.00185	\N	\N	-0.318683	0.3577	1.13738	0.0553	\N	\N	0.894219	0.06215	-0.927736	0.08435	expressed protein
LOC_Os05g51540	1.22508	0.0704	0.273413	0.5095	1.30568	0.0352	\N	\N	-0.0458851	0.92105	\N	\N	\N	\N	-0.3498	0.4945	\N	\N	expressed protein
LOC_Os06g01230	0.119261	0.8168	1.0446	0.01275	0.236146	0.55615	\N	\N	0.0595279	0.90595	-0.208867	0.5817	\N	\N	-1.01859	0.065	-0.381389	0.3707	no apical meristem protein, putative, expressed
LOC_Os06g08890	0.418838	0.58615	-0.252491	0.5433	1.17477	0.0216	\N	\N	-0.365854	0.42985	0.415411	0.41165	\N	\N	-0.12432	0.8233	-0.674803	0.194	glutamate receptor 3.4 precursor, putative, expressed
LOC_Os06g12070	-0.039211	1	-3.34849	0.0226	1.21264	0.3957	\N	\N	-3.31451	0.01305	0.60808	1	\N	\N	0.0674584	0.96235	-0.598253	0.6047	mTERF family protein, expressed
LOC_Os06g45330	0.598847	0.58605	0.848558	0.1235	0.45567	0.46225	\N	\N	1.21774	0.0484	-0.193169	0.74225	\N	\N	0.229064	0.72405	-0.620075	0.31095	endonuclease V, putative, expressed
LOC_Os06g49220	0.265177	0.75155	-1.19195	0.01545	2.31432	0.1758	\N	\N	-1.12838	0.01915	2.08145	1	\N	\N	0.0516962	0.93285	-0.354265	0.74495	peptide transporter, putative, expressed
LOC_Os06g48180	3.18278	0.25515	3.72208	0.0002	2.37771	0.27665	\N	\N	2.04288	0.0327	1.69839	1	\N	\N	-1.6801	0.00725	-0.976599	0.4716	glycosyl hydrolases family 16, putative, expressed
LOC_Os07g05800	Infinity	1	Infinity	0.00485	0	1	\N	\N	Infinity	1	0	1	\N	\N	-3.8725	0.1985	0	1	glutathione S-transferase, N-terminal domain containing protein, expressed
LOC_Os07g19120	1.38362	0.344	Infinity	1	2.12936	0.0108	\N	\N	0	1	0	1	\N	\N	Neg Infinity	1	-2.22805	0.00875	retrotransposon protein, putative, unclassified
LOC_Os07g19130	-0.337198	0.64795	1.6502	0.12695	1.35423	0.1325	\N	\N	2.32916	0.04125	0.429968	0.60535	\N	\N	0.494421	0.54345	-0.954982	0.2859	cytochrome P450, putative, expressed
LOC_Os07g38960	0.0959892	0.7482	-1.72565	0.00275	1.19397	0.04665	\N	\N	-0.870183	0.28885	0.134614	0.70045	\N	\N	0.808273	0.3429	-1.0253	0.11925	chlorophyll A-B binding protein, putative, expressed
LOC_Os08g16830	-1.38375	0.02325	-2.32555	0.0001	2.05365	0.047	\N	\N	-1.49652	0.0051	-1.13468	0.3037	\N	\N	0.746149	0.2908	-3.26405	0.0526	retrotransposon protein, putative, SINE subclass, expressed
LOC_Os08g16810	-0.577947	0.34215	-0.910957	0.0351	1.42521	0.01255	\N	\N	-0.547359	0.23045	-0.245211	0.6704	\N	\N	0.311273	0.5924	-1.65986	0.0106	retrotransposon protein, putative, SINE subclass, expressed
LOC_Os08g40555	0	1	-0.560938	0.7157	Neg Infinity	0.0448	\N	\N	Infinity	1	-1.98	1	\N	\N	-0.324193	1	Infinity	1	ATPase, E1-E2 type, putative, expressed
LOC_Os08g44850	0.179013	0.5609	0.656339	0.04455	0.360719	0.3428	\N	\N	1.54644	5e-05	-0.248598	0.46695	\N	\N	0.825583	0.06905	-0.624397	0.1269	C2 domain containing protein, putative, expressed
LOC_Os09g15860	Neg Infinity	0.00415	Infinity	1	0.178944	1	\N	\N	\N	\N	Neg Infinity	1	\N	\N	\N	\N	Neg Infinity	1	hypothetical protein
LOC_Os09g15850	Infinity	1	1.00177	0.62015	0.0148059	0.9668	\N	\N	1.5168	0.595	0.351239	0.8144	\N	\N	0.413473	0.72595	-1.05675	0.0379	Leucine Rich Repeat family protein, expressed
LOC_Os10g29390	1.24822	0.24965	2.15736	0.08875	2.25774	0.0582	\N	\N	\N	\N	2.97528	0.0059	\N	\N	\N	\N	0.363918	0.5473	expressed protein
LOC_Os10g30550	-0.265201	0.5455	-0.510281	0.20135	1.35756	0.0097	\N	\N	-0.391211	0.33655	0.182562	0.69625	\N	\N	0.0238248	0.96645	-0.964431	0.0574	tRNA methyltransferase, putative, expressed
LOC_Os10g30560	2.6718	0.109	Infinity	5e-05	1.80165	0.06935	\N	\N	Infinity	5e-05	1.48617	0.10425	\N	\N	-1.80833	0.0114	-0.545355	0.4672	UDP-glucoronosyl and UDP-glucosyl transferase domain containing protein, expressed
LOC_Os11g10290	0.613724	1	0.466083	0.45945	2.25097	0.0074	\N	\N	1.59295	0.0193	0.867623	1	\N	\N	1.09703	0.1577	-1.25594	0.0753	S-domain receptor-like protein kinase, putative, expressed
LOC_Os11g07230	0.667776	0.0275	1.97239	5e-05	0.910302	0.1025	\N	\N	1.57571	5e-05	-0.197152	0.7177	\N	\N	-0.432875	0.32905	-1.35665	0.00175	receptor kinase, putative, expressed
LOC_Os11g45190	2.26418	0.0328	Infinity	1	Infinity	1	\N	\N	\N	\N	Infinity	1	\N	\N	\N	\N	-2.87997	1	NB-ARC domain containing protein, expressed
LOC_Os12g36880	0.711	0.0844	0.0522733	0.9023	-0.406031	0.39165	\N	\N	1.59232	0.0005	-0.179289	0.69145	\N	\N	1.5028	0.0078	0.0964377	0.84775	pathogenesis-related Bet v I family protein, putative, expressed
LOC_Os01g12660	-1.19879	1	-1.56721	1	-1.62372	0.00105	-1.44032	1	-2.17342	1	0.461137	0.20485	-0.237288	1	-0.427824	1	2.13044	5e-05	AAA-type ATPase family protein, putative, expressed
LOC_Os12g36850	0.925545	0.44505	0.838918	0.5723	-0.524324	0.6856	\N	\N	4.10278	0.0158	-0.812033	0.51065	\N	\N	3.20854	0.03785	-0.31521	0.7889	pathogenesis-related Bet v I family protein, putative, expressed
LOC_Os01g12580	Infinity	1	-0.578887	1	-3.86594	0.0246	Infinity	1	-1.48184	1	-0.128763	0.8088	0.523926	1	-0.870106	1	3.75094	0.02635	late embryogenesis abundant protein, putative, expressed
LOC_Os01g68310	0.800265	0.3052	0.721174	0.19485	-0.545814	0.2519	1.15218	0.1388	\N	\N	0.539367	0.1847	0.32974	0.4197	\N	\N	1.02526	0.03585	sas10/Utp3 family protein, expressed
LOC_Os02g01930	0	1	0.227472	0.7562	0.125332	0.8482	0.0301285	1	\N	\N	-2.48303	0.00425	\N	\N	\N	\N	-1.23063	0.0565	expressed protein
LOC_Os02g01920	0.735675	0.0881	1.55184	5e-05	0.403818	0.3867	0.659974	0.1349	\N	\N	0.147767	0.71145	\N	\N	\N	\N	-0.101247	0.8212	GHMP kinases ATP-binding protein, putative, expressed
LOC_Os02g32280	0.209823	0.65555	1.17196	0.0035	0.0134116	0.9736	0.332847	0.4677	\N	\N	-0.300862	0.4015	0.132571	0.6759	\N	\N	-0.22462	0.5699	expressed protein
LOC_Os02g44300	1.38856	0.10005	0.74438	0.11165	-1.81512	0.00995	1.52752	0.07705	\N	\N	-0.109263	0.8144	0.142397	0.706	\N	\N	1.69103	0.01725	MSP domain containing protein, expressed
LOC_Os03g04470	0.628942	0.15295	-1.93191	5e-05	2.29803	0.0086	0.0470686	0.9222	\N	\N	1.08031	0.12125	-0.529391	0.1048	\N	\N	-1.35682	0.0296	expressed protein
LOC_Os03g02470	4.36893	0.0064	7.14219	0.0582	8.2542	0.2523	5.38833	0.00435	\N	\N	8.71899	0.2521	1.0553	0.00425	\N	\N	0.493184	0.306	expressed protein
LOC_Os03g04710	-1.838	0.12965	-1.67492	0.03755	0.378833	1	-0.770601	0.4365	\N	\N	1.35549	0.29475	1.18553	0.0677	\N	\N	0.992385	0.47355	expressed protein
LOC_Os03g05225	-0.326341	0.7317	-0.647025	0.1816	1.49068	0.0245	-0.50962	0.58655	\N	\N	1.14228	0.06445	-0.0998135	0.8498	\N	\N	-0.349404	0.54835	expressed protein
LOC_Os03g13860	1.03918	0.4532	-2.39692	0.0006	-0.0247277	0.9692	0.995007	0.47375	\N	\N	0.632776	0.25895	0.0146473	0.97415	\N	\N	0.540986	0.38085	ras-related protein, putative, expressed
LOC_Os03g25080	0.195162	0.8246	1.94063	0.0395	Infinity	5e-05	0.440684	0.5914	\N	\N	Infinity	1	0.250269	0.59595	\N	\N	-1.67158	0.12615	OsFBX86 - F-box domain containing protein, expressed
LOC_Os04g01600	-1.32442	0.3332	-1.75852	0.03405	1.06466	0.1261	-1.24184	0.3578	\N	\N	-0.0387922	0.9596	0.102968	0.88915	\N	\N	-1.18539	0.12125	erythronate-4-phosphate dehydrogenase domain containing protein, expressed
LOC_Os04g01590	0.677036	0.22805	1.62253	0.00055	-1.08433	0.0106	1.09752	0.0537	\N	\N	-0.230703	0.5072	0.378828	0.2485	\N	\N	0.856146	0.0586	arginase, putative, expressed
LOC_Os04g35880	-1.01114	0.01795	-0.778945	0.05145	0.373623	0.3721	-0.511868	0.19355	\N	\N	-0.840545	0.04065	0.47751	0.1682	\N	\N	-1.17925	0.0056	retrotransposon protein, putative, unclassified, expressed
LOC_Os05g09410	-0.340866	1	-2.13278	0.03925	2.10407	0.0615	-0.104839	1	\N	\N	0.930828	1	0.218586	0.73185	\N	\N	-1.27227	0.15135	histidine-containing phosphotransfer protein 4, putative, expressed
LOC_Os05g46520	0.828364	0.09865	-0.634099	0.0755	1.23233	0.03075	0.520357	0.3059	\N	\N	0.99493	0.0541	-0.299527	0.3552	\N	\N	-0.273287	0.59025	polygalacturonase, putative, expressed
LOC_Os06g06320	-1.44913	0.02335	0.731378	0.28595	Infinity	0.00025	-0.95742	0.0521	\N	\N	Infinity	1	0.578421	0.1474	\N	\N	-4.14692	0.04365	osFTL2 FT-Like2 homologous to Flowering Locus T gene; contains Pfam profile PF01161: Phosphatidylethanolamine-binding protein, expressed
LOC_Os06g09679	-1.26524	0.00305	-1.34759	0.00305	-1.28711	0.00345	-1.48494	0.001	\N	\N	-1.34745	0.0017	-0.24193	0.4643	\N	\N	-0.121838	0.79375	chaperonin, putative, expressed
LOC_Os06g25530	0.772452	1	-1.99337	0.00495	1.5851	0.2356	0.376139	1	\N	\N	1.29877	1	\N	\N	\N	\N	-2.00224	0.30785	retrotransposon protein, putative, unclassified, expressed
LOC_Os06g41640	0.776081	1	3.05342	0.0003	0.588386	0.2524	0.396416	1	\N	\N	\N	\N	-0.355594	0.31675	\N	\N	\N	\N	CC-NBS-LRR protein, putative, expressed
LOC_Os06g50120	1.01737	0.2165	-0.70605	0.19465	1.31061	0.0545	1.18593	0.0802	\N	\N	1.3165	0.04965	0.113894	0.82465	\N	\N	-0.191896	0.7609	novel plant SNARE 11, putative, expressed
LOC_Os07g05640	0.282325	0.4067	0.218776	0.55455	Neg Infinity	0.1534	0.888135	0.0118	\N	\N	Neg Infinity	0.16325	0.587738	0.0484	\N	\N	0.468926	0.24825	transporter family protein, putative, expressed
LOC_Os07g13770	2.93933	0.25865	1.20318	0.07455	2.70731	0.02155	2.35843	0.2681	\N	\N	1.63474	0.1317	-0.57767	0.1521	\N	\N	-1.62447	0.05835	UDP-glucoronosyl and UDP-glucosyl transferase domain containing protein, expressed
LOC_Os07g42895	1.71275	0.09965	Neg Infinity	0.1222	Neg Infinity	0.0448	0.599043	1	\N	\N	1.0071	0.49135	-1.24102	0.4123	Infinity	0.0291	Infinity	0.0035	expressed protein
LOC_Os09g36260	-0.902328	0.4199	0.82569	0.2043	1.16812	0.04335	-0.794769	0.3599	\N	\N	-1.33218	0.03985	-0.565941	0.3144	\N	\N	-1.76507	0.01885	expressed protein
LOC_Os10g01830	1.34713	1	-1.12154	0.122	-0.458995	0.57325	0.638051	1	\N	\N	-1.07247	0.0245	-0.67998	0.1554	\N	\N	-0.590644	1	expressed protein
LOC_Os11g01240	0.494781	0.3344	-0.105082	0.8162	1.9594	0.05195	0.280404	0.5949	\N	\N	1.43122	0.0848	-0.244635	0.46915	1.17014	0.02635	-0.37879	0.5983	IBR domain containing protein, expressed
LOC_Os11g18100	Infinity	1	Neg Infinity	0.0027	0	1	0	1	\N	\N	0	1	Neg Infinity	1	\N	\N	0	1	hypothetical protein
LOC_Os11g37950	0.160846	0.8226	4.97385	0.0027	-1.23796	0.00365	-1.65741	0.17625	\N	\N	-0.195762	0.5916	-1.80957	0.00365	\N	\N	1.05602	0.0122	WIP3 - Wound-induced protein precursor, expressed
LOC_Os12g02390	-0.265902	0.5596	-0.4805	0.1947	-1.09232	0.00495	-0.0668123	0.8757	\N	\N	-0.480629	0.18565	0.156584	0.62905	\N	\N	0.24878	0.52125	vacuolar-sorting receptor precursor, putative, expressed
LOC_Os12g12580	-1.06359	0.0043	-1.29282	0.0003	-0.39312	0.31845	-1.34615	0.00145	\N	\N	\N	\N	-0.282609	0.3686	\N	\N	\N	\N	NADP-dependent oxidoreductase, putative, expressed
LOC_Os12g12560	0.385649	0.28275	2.55373	5e-05	-0.411955	0.29485	0.342876	0.31715	\N	\N	\N	\N	-0.0498206	0.8764	\N	\N	\N	\N	NADP-dependent oxidoreductase, putative, expressed
LOC_Os01g12820	Infinity	1	Infinity	1	-3.85764	0.0448	Infinity	1	Infinity	1	-1.2465	0.02405	-3.14493	1	0.362742	1	2.7915	0.17805	harpin-induced protein, putative, expressed
LOC_Os01g12900	-0.635374	0.322	-0.720264	0.10825	1.16182	0.03635	-1.14281	0.18445	-0.851755	0.09615	0.727739	0.1548	-0.496811	0.37935	-0.172112	0.7888	-0.188178	0.71535	ras-related protein, putative, expressed
LOC_Os01g13210	-0.0511583	0.8642	-0.444159	0.1805	-1.44865	0.009	0.679173	0.03765	0.21487	0.53835	-0.483132	0.256	0.719117	0.01815	0.652016	0.15445	0.967032	0.1083	salt stress root protein RS1, putative, expressed
LOC_Os12g38550	0.445676	1	\N	\N	1.24491	1	-1.42832	1	\N	\N	\N	\N	-1.92309	0.0469	\N	\N	\N	\N	expressed protein
LOC_Os01g13130	0	1	Neg Infinity	1	Infinity	1	Infinity	1	1.77063	0.3566	Infinity	1	Infinity	1	Infinity	0.0021	0.788204	1	aquaporin protein, putative, expressed
LOC_Os01g12710	0.171605	0.5446	-0.707059	0.07475	-1.74079	0.0244	0.439418	0.1572	-0.337782	0.4178	-0.219727	0.7302	0.256797	0.4189	0.333038	0.54025	1.60894	0.09575	oxidoreductase, short chain dehydrogenase/reductase family domain containing protein, expressed
LOC_Os01g12750	0.525719	0.67025	0.682972	0.3285	0.270741	0.78155	0.999665	0.44715	1.87634	0.02	1.3566	0.1322	0.327921	0.5853	1.1541	0.1186	0.999356	0.2792	cytochrome P450, putative, expressed
LOC_Os01g13000	-0.601995	0.5048	-0.292794	0.6476	0.159269	0.7762	-0.734531	0.45065	-0.0757728	0.90935	-0.334678	0.5516	1.37162	0.0108	0.19103	0.8056	-0.599877	0.33695	ethylene-responsive protein related, putative, expressed
LOC_Os01g50100	-0.178538	0.70335	2.56893	0.0126	-1.13532	0.0304	0.0547762	0.90435	3.53879	0.00185	\N	\N	0.221783	0.4909	0.889133	0.1325	\N	\N	ABC transporter, ATP-binding protein, putative, expressed
LOC_Os01g63250	-0.0450827	1	-0.0884887	0.8719	-1.21419	0.0219	0.0229909	1	-0.255544	0.6807	\N	\N	0.0694495	0.8916	-0.21461	0.7773	\N	\N	josephin, putative, expressed
LOC_Os01g67570	0.189669	0.4969	0.841603	0.01115	0.4304	0.30055	-0.170987	0.58185	1.17841	0.0006	\N	\N	-0.352407	0.24235	0.269771	0.54645	\N	\N	PDE312/PTAC10, putative, expressed
LOC_Os02g26794	Infinity	1	Infinity	0.00205	-2.71223	0.1053	Infinity	1	0	1	\N	\N	1.14899	1	Neg Infinity	0.00145	\N	\N	expressed protein
LOC_Os02g40180	1.06899	0.01005	4.53191	5e-05	1.88989	0.0058	0.724456	0.10305	3.52422	5e-05	\N	\N	-0.252916	0.5125	-1.04139	0.0706	\N	\N	receptor-like protein kinase 5 precursor, putative, expressed
LOC_Os02g40200	0.743551	0.0115	1.68176	5e-05	2.82081	5e-05	0.230412	0.4501	1.36633	0.00045	\N	\N	-0.521859	0.10635	-0.3551	0.46545	\N	\N	receptor-like protein kinase precursor, putative, expressed
LOC_Os02g42585	1.95298	1	-0.816976	0.1796	-2.13318	0.00385	1.38463	1	-0.81271	0.2361	\N	\N	-0.544216	0.42255	-0.039933	0.9623	\N	\N	AP2 domain containing protein, expressed
LOC_Os03g13950	0.545247	0.40445	-0.054006	0.90885	-1.44323	0.0042	0.611003	0.32455	-0.623038	0.2504	\N	\N	-0.0115077	0.9818	-0.543871	0.433	\N	\N	actin-depolymerizing factor, putative, expressed
LOC_Os03g49450	-1.88599	0.01445	-1.24717	0.01205	-0.417393	0.3781	-1.55036	0.03335	-1.21486	0.02615	\N	\N	0.357627	0.4017	0.0480746	0.9393	\N	\N	expressed protein
LOC_Os03g53200	0.426751	0.36185	2.64376	0.00755	-2.73954	5e-05	0.432708	0.3554	2.68279	0.0135	\N	\N	0.0516443	0.86855	0.095764	0.8855	\N	\N	OsCML4 - Calmodulin-related calcium sensor protein, expressed
LOC_Os03g59180	0.564982	0.1516	0.0964373	0.8091	-2.63265	5e-05	1.66565	0.00015	1.72499	0.0001	\N	\N	1.1114	0.00045	1.62191	0.0013	\N	\N	expressed protein
LOC_Os03g59170	-0.0651408	0.84695	0.234511	0.4893	-1.05477	0.00825	0.0400491	0.9108	0.523762	0.12765	\N	\N	0.120773	0.6793	0.263519	0.54405	\N	\N	OsAPRL5 adenosine 5'-phosphosulfate reductase-like OsAPRL5, expressed
LOC_Os04g13220	0.816309	0.01625	0.0818093	0.80195	1.5122	0.0005	0.333873	0.34025	-0.168294	0.6332	\N	\N	-0.42601	0.1513	-0.285321	0.51525	\N	\N	ABC transporter family protein, putative, expressed
LOC_Os04g57130	1.35892	1	Infinity	0.06935	-0.0644961	1	2.05126	1	Infinity	0.0046	\N	\N	0.549845	0.60785	0.877699	0.3438	\N	\N	dirigent-like protein pDIR17, putative, expressed
LOC_Os04g57140	-0.623464	0.12995	-0.7929	0.01955	-1.16412	0.004	-0.291932	0.46175	-0.62227	0.08105	\N	\N	0.320324	0.3068	0.150749	0.74485	\N	\N	kinesin motor domain containing protein, putative, expressed
LOC_Os05g08910	0.692262	1	5.51423	0.2281	0.399016	0.5908	1.36354	1	5.60682	0.22535	\N	\N	1.4093	0.00525	0.112329	0.8983	\N	\N	expressed protein
LOC_Os06g03690	-0.699525	0.1232	0.223797	0.54645	-1.08604	0.00885	-0.387206	0.38075	-0.303979	0.46025	\N	\N	0.315525	0.34665	-0.509136	0.3336	\N	\N	RNA recognition motif containing protein, putative, expressed
LOC_Os06g28050	0.608655	0.1936	0.783681	0.0217	-1.16934	0.0099	0.788037	0.15305	1.05616	0.00365	\N	\N	-0.0527563	0.8654	0.213696	0.6741	\N	\N	expressed protein
LOC_Os06g43960	-1.78588	0.0546	-1.98298	0.0421	-0.575743	0.2673	-1.63039	0.0831	-1.37982	0.0691	\N	\N	0.203113	0.7185	0.206734	0.837	\N	\N	expressed protein
LOC_Os07g08970	0.0442532	0.90185	-1.51294	5e-05	-1.45475	0.0003	0.830166	0.0246	-1.30457	0.00025	\N	\N	0.796057	0.00925	0.232842	0.5915	\N	\N	uncharacterized protein ycf45, putative, expressed
LOC_Os07g29640	-0.029062	0.95715	-1.05102	0.00975	-0.313345	0.4597	0.204212	0.6991	-0.610987	0.132	\N	\N	0.160899	0.6416	0.429782	0.4463	\N	\N	expressed protein
LOC_Os07g42940	-0.214114	0.55135	-0.580344	0.1065	-2.26073	5e-05	0.0713598	0.84565	-0.0756288	0.831	\N	\N	0.310865	0.30685	0.4401	0.3737	1.84608	0.00065	CAMK_CAMK_like.7 - CAMK includes calcium/calmodulin depedent protein kinases, expressed
LOC_Os07g45320	0.868866	0.0601	0.960284	0.00955	0.207779	0.62915	0.981803	0.03465	1.09858	0.00485	\N	\N	0.0701296	0.81555	0.182172	0.6913	\N	\N	COX VIIa, putative, expressed
LOC_Os08g14610	1.64966	1	-0.0328616	1	-1.53627	0.00735	1.38753	1	0.343103	1	\N	\N	-0.300686	1	0.505545	1	\N	\N	DRD1, putative, expressed
LOC_Os09g23730	-0.0896161	0.87835	0.0208342	0.9622	-0.808052	0.10295	-0.262331	0.6712	0.689333	0.24395	\N	\N	-0.079472	0.83465	0.268799	0.6294	1.04539	0.0412	HMG-Y-related protein A, putative, expressed
LOC_Os09g30340	-0.248184	0.435	-1.61649	5e-05	2.82429	0.00225	-0.563631	0.10725	-0.0506386	0.9055	\N	\N	-0.318304	0.3367	1.5463	0.00975	-2.0079	0.01375	photosystem I reaction center subunit, chloroplast precursor, putative, expressed
LOC_Os09g36350	0.392966	0.49105	-0.4746	0.2595	0.507521	0.224	0.43654	0.42955	-1.44038	0.0196	\N	\N	0.0182364	0.9575	-1.0032	0.12685	\N	\N	endoglucanase, putative, expressed
LOC_Os11g01875	0.617368	0.33075	0.736304	0.13275	-0.448913	0.3015	0.693237	0.36855	1.02539	0.045	\N	\N	-0.150876	0.69365	0.215115	0.7203	\N	\N	lipase-related, putative, expressed
LOC_Os11g01550	Infinity	1	Neg Infinity	0.00285	0.22453	1	Infinity	1	Neg Infinity	0.0023	\N	\N	0.0100789	1	0	1	2.64755	0.2492	DUF260 domain containing protein, putative, expressed
LOC_Os01g14440	-0.19688	0.75915	4.69708	0.1646	-1.32273	0.0082	0.00712941	0.9823	4.26688	0.0004	0.385416	0.3387	0.240233	0.5651	0.650331	0.2099	1.69888	0.00165	WRKY1, expressed
LOC_Os01g14610	0.65646	0.1997	-0.0748632	0.85215	0.847071	0.07835	-0.00931869	0.9857	0.315619	0.46825	1.00572	0.0231	-0.395013	0.24575	-0.189432	0.75295	0.24207	0.5997	PSF2 - Putative GINS complex subunit, expressed
LOC_Os01g14790	0.366068	0.51495	0.606233	0.16065	0.249821	0.57615	0.319604	0.56885	1.20584	0.01555	0.567397	0.1557	-0.0230802	0.94725	0.490074	0.3607	0.345605	0.4294	expressed protein
LOC_Os01g14770	-0.418009	0.2647	-0.968636	0.0114	0.0151426	0.97115	-1.81749	0.0016	-1.46693	0.00365	-1.8656	5e-05	-1.35713	0.0002	-0.948624	0.08545	-1.85063	5e-05	retrotransposon protein, putative, unclassified, expressed
LOC_Os03g11250	\N	\N	-1.71502	0.00755	3.07787	0.01375	-0.757936	0.3174	0.333384	0.4679	0.940845	1	\N	\N	2.07383	0.00985	-1.98248	0.026	expressed protein
LOC_Os03g38540	0.363009	0.20435	-0.364424	0.30655	1.37333	0.00085	0.148805	0.64585	-0.158402	0.6606	1.03078	0.0056	\N	\N	0.233055	0.6332	-0.340112	0.4248	folic acid binding protein, putative, expressed
LOC_Os04g38410	-3.13165	0.2345	-2.64898	5e-05	3.34391	5e-05	-0.998185	0.5656	-1.44156	0.01015	1.35658	0.0166	\N	\N	1.18392	0.05545	-2.04181	0.00015	chlorophyll A-B binding protein, putative, expressed
LOC_Os09g29540	\N	\N	2.20428	0.00375	2.03312	0.0062	\N	\N	4.33561	5e-05	1.06792	0.1141	\N	\N	2.12412	0.0002	-0.979237	0.11105	OsWAK82 - OsWAK receptor-like cytoplasmic kinase OsWAK-RLCK, expressed
LOC_Os11g11980	\N	\N	0.142033	0.7677	0.399256	0.49765	0.989119	0.1016	1.90436	0.00015	0.333252	0.53945	\N	\N	1.70751	0.00235	-0.118937	0.83795	expressed protein
LOC_Os12g12130	0.432913	0.00105	0.040592	0.9563	2.223	0.3249	-0.00284585	0.9969	7.63614	0.15895	0.955947	1	\N	\N	\N	\N	-1.00005	0.3943	verticillium wilt disease resistance protein, putative, expressed
LOC_Os01g22520	0.139622	0.63625	-2.03166	5e-05	-0.24249	0.61555	-0.251922	0.4187	-2.32774	5e-05	-0.464193	0.2463	-0.430262	0.14025	-0.320253	0.4744	-0.262506	0.51325	dihydrolipoyl dehydrogenase 1, mitochondrial precursor, putative, expressed
LOC_Os01g22980	-0.207891	0.4667	-1.17073	0.0066	5.16669	5e-05	-0.288778	0.39075	-0.932498	0.0229	1.48899	0.01975	-0.11895	0.7174	0.155648	0.77095	-3.6119	5e-05	OsSCP3 - Putative Serine Carboxypeptidase homologue, expressed
LOC_Os01g22660	1.1326	1	-1.96784	0.11205	-0.513901	1	1.61031	1	-2.25904	0.04975	0.441576	1	0.4978	1	-0.364838	1	0.919357	1	GDSL-like lipase/acylhydrolase, putative, expressed
LOC_Os01g24070	-0.369119	0.52255	-2.64186	5e-05	-0.120692	0.7978	-0.643984	0.30415	-2.73631	5e-05	-0.714964	0.12515	-0.286141	0.4833	-0.51298	0.4362	-0.556498	0.29615	GATA zinc finger domain containing protein, expressed
LOC_Os01g24420	0.413405	0.6611	1.58573	0.03775	0.755544	0.34905	0.327588	0.7264	2.13786	0.00715	0.529285	1	-0.0430258	0.9306	0.577834	0.38535	-1.27781	0.17715	expressed protein
LOC_Os01g24810	0	1	0	1	Neg Infinity	5e-05	0	1	Infinity	1	-2.15645	1	0	1	Infinity	1	Infinity	1	cytochrome P450, putative, expressed
LOC_Os01g23380	0.0465886	0.93185	0.852067	0.07825	0.296476	0.56265	-0.224065	0.68405	1.07007	0.0383	-0.073076	0.8749	-0.262867	0.4723	0.18551	0.7211	-0.393699	0.4639	stripe rust resistance protein Yr10, putative, expressed
LOC_Os01g22510	0.853251	0.066	-0.22343	0.53555	-0.593716	0.49985	1.04354	0.0233	0.0351364	0.9219	-0.125422	0.83265	0.18435	0.544	0.237267	0.60645	0.424398	0.2831	cyclase/dehydrase family protein, expressed
LOC_Os01g49730	-1.73704	0.28435	1.89231	0.3407	Infinity	1	-1.69875	0.3041	Infinity	0.22305	Infinity	0.00225	0.102509	0.915	\N	\N	1.44389	0.55145	expressed protein
LOC_Os02g58010	-1.02212	0.6745	Infinity	1	0	1	Infinity	1	Infinity	5e-05	0	1	Infinity	1	\N	\N	0	1	expressed protein
LOC_Os07g03030	1.41122	0.0234	1.44611	0.4202	0.24815	0.8393	1.44628	0.01885	2.71795	0.00075	-0.0552289	0.9364	0.0221778	0.95825	\N	\N	-0.3449	0.87005	expressed protein
LOC_Os07g03040	1.91689	0.2678	5.42417	0.00095	3.04429	0.0176	1.94312	0.2307	8.06621	0.0005	5.44447	5e-05	0.0523448	0.86525	\N	\N	0.875836	0.1036	expressed protein
LOC_Os10g40990	0.0260726	0.95285	0.700354	0.77955	3.21539	0.0012	0.0796912	0.861	0.376908	0.5525	1.0757	0.1469	0.0215795	0.946	\N	\N	-2.18599	0.0011	flavonol synthase/flavanone 3-hydroxylase, putative, expressed
LOC_Os11g31700	0.349135	1	1.5454	0.15135	0.608772	1	0.195597	1	-8.22438	0.0002	-3.23081	1	0.248258	0.6748	\N	\N	-2.61019	1	expressed protein
LOC_Os01g07630	0.262466	1	-1.94557	0.0001	1.09274	0.0556	0.0813377	1	-2.33868	5e-05	0.136963	0.80875	-0.193771	0.64895	-0.414464	0.5714	-0.957203	0.09085	BRASSINOSTEROID INSENSITIVE 1-associated receptor kinase 1 precursor, putative, expressed
LOC_Os01g07590	0.444471	0.14965	1.50146	5e-05	-1.00761	0.01845	0.452694	0.15025	1.30381	0.0005	0.355212	0.34065	-0.0860381	0.7841	-0.149427	0.7511	1.24842	0.0084	universal stress protein domain containing protein, putative, expressed
LOC_Os01g08290	0.543255	0.44195	1.70248	0.0087	0.0693339	0.89155	0.947809	0.21325	1.45865	0.0556	-0.0329661	0.93595	0.443987	0.36225	-0.305788	0.68395	-0.00502902	0.99165	transmembrane protein, putative, expressed
LOC_Os01g09190	-0.158008	0.84175	Infinity	0.0031	1.81841	1	0.983868	0.1754	Infinity	5e-05	Neg Infinity	1	1.08435	0.01905	3.49053	0.0157	Neg Infinity	1	expressed protein
LOC_Os01g08960	0.768073	0.2908	2.04229	0.00425	-0.324371	0.4733	0.959124	0.18145	1.97377	0.0118	0.20561	0.62445	0.301764	0.42255	-0.0450671	0.93635	0.380419	0.4417	phosducin-like protein 3, putative, expressed
LOC_Os01g09020	0.000814035	0.9982	0.179623	0.61465	-1.34608	0.00125	-0.00967636	0.9829	0.233633	0.52885	-0.567199	0.1018	0.035952	0.9107	0.0172858	0.97005	0.783948	0.05725	WD domain, G-beta repeat domain containing protein, expressed
LOC_Os01g08680	-0.165377	0.77785	-0.0755139	0.8778	-1.97472	5e-05	-0.52023	0.3911	0.0255883	0.95945	-0.648756	0.0709	-0.390561	0.31385	0.0895193	0.8922	1.35665	0.00285	myb/SANT domain protein, putative, expressed
LOC_Os01g09010	-0.530421	0.60145	2.3434	0.0511	-2.30312	0.0021	-0.420593	0.6773	3.14119	0.02495	0.556156	0.23025	0.149703	0.77515	0.898108	0.244	2.79914	0.0027	transferase family protein, putative, expressed
LOC_Os03g16430	-0.191882	0.583	-1.29125	0.0006	0.21181	0.6149	-0.408944	0.27235	-0.387419	0.2631	0.19508	0.61665	-0.192315	0.5254	0.682883	0.16455	\N	\N	RNA polymerase sigma factor, putative, expressed
LOC_Os06g51450	-0.103178	0.85015	1.0378	0.02505	-0.634344	0.10135	-0.0446747	0.9349	0.970536	0.04765	-0.328299	0.3464	0.0704138	0.83805	-0.114754	0.82575	\N	\N	PHD-finger domain containing protein, expressed
LOC_Os07g48040	\N	\N	-2.41318	5e-05	\N	\N	\N	\N	-0.789939	0.05435	1.16135	0.11605	\N	\N	1.57395	0.0058	\N	\N	peroxidase precursor, putative, expressed
LOC_Os08g26850	2.11716	1	-0.0693884	0.9294	-0.742869	0.1696	2.82787	0.30255	1.8286	0.02045	0.980187	0.28125	0.749624	0.30045	1.22241	0.14425	\N	\N	plant protein of unknown function domain containing protein, expressed
LOC_Os01g11910	0.892044	0.3557	2.76194	0.0432	-0.566535	0.34365	1.08472	0.23405	1.75709	0.12095	-0.539806	0.31305	0.215059	0.64235	-0.943805	0.20805	-0.100742	0.88365	basic helix-loop-helix, putative, expressed
LOC_Os01g12080	0.0349208	0.9055	0.803805	0.03585	1.19813	0.01605	-0.0709863	0.8399	0.56472	0.13575	0.0655274	0.8577	-0.100296	0.78295	-0.31981	0.58895	-1.05912	0.063	plant-specific domain TIGR01589 family protein, putative, expressed
LOC_Os01g12320	0.845206	0.21895	-0.460694	0.2602	1.01196	0.68155	0.411794	0.5917	\N	\N	-0.0469382	0.8216	-0.444191	0.2683	\N	\N	0.409407	0.4208	GDSL-like lipase/acylhydrolase, putative, expressed
LOC_Os01g12430	-0.70029	1	Infinity	1	-3.16851	5e-05	0.703468	1	Infinity	1	-0.464533	0.23105	1.3923	1	0.848841	1	2.68908	0.00065	receptor-like protein kinase, putative, expressed
LOC_Os01g12190	0.353544	0.671	0.181422	0.7118	0.856504	0.2	0.134625	0.87155	0.680915	0.1843	1.17449	0.04495	-0.178529	0.69035	0.432444	0.4831	0.262583	0.65235	expressed protein
LOC_Os01g12400	0.318884	0.38995	0.366605	0.3216	1.14427	0.00965	0.119597	0.77115	0.640713	0.0713	0.418153	0.2852	-0.0417405	0.8902	0.252606	0.60535	-0.675187	0.1174	S-locus lectin protein kinase family protein, putative, expressed
LOC_Os01g12560	-0.118759	0.86475	-1.07297	0.0389	-0.273307	0.61015	-0.76784	0.3468	-1.35816	0.026	-0.526669	0.2957	-0.429556	0.3606	-0.285537	0.6853	-0.310122	0.6031	3-methyl-2-oxobutanoate hydroxymethyltransferase, putative, expressed
LOC_Os02g39884	\N	\N	Infinity	0.00335	0.441513	1	-2.333	1	Infinity	1	2.32443	1	\N	\N	-0.80116	1	2.58519	1	expressed protein
LOC_Os01g13770	-0.0386265	0.9059	-1.30801	0.02235	1.84501	0.01015	-0.332084	0.3777	-1.19402	0.0931	0.357975	0.37815	-0.305495	0.45735	0.127317	0.85375	-1.44097	0.07865	DUF250 domain containing protein, putative, expressed
LOC_Os01g10440	-2.41289	1	2.60154	1	-1.71877	0.0325	-1.93215	1	2.85146	1	-0.695028	0.25375	0.501335	1	0.376118	1	0.990637	0.23325	xylosyltransferase, putative, expressed
LOC_Os01g14070	0.868524	0.45125	0.641877	0.1874	-0.0529266	0.9069	1.04156	0.29295	0.607375	0.24665	1.09214	0.0049	0.143208	0.709	-0.0719209	0.9019	1.21951	0.00595	60S ribosomal protein L18a-1, putative, expressed
LOC_Os01g13930	-0.725934	1	1.39751	0.1147	1.23111	0.121	-1.31912	1	0.603439	0.64735	1.57458	0.01785	-0.588662	0.5625	-0.920791	0.3814	0.179987	0.75955	expressed protein
LOC_Os01g17190	0.292498	0.4334	1.52964	5e-05	-0.889235	0.0297	0.509494	0.17625	1.22889	0.00175	-0.0671558	0.8385	0.219316	0.46875	-0.256622	0.55785	0.82376	0.055	OsCam3 - Calmodulin, expressed
LOC_Os01g17170	-0.238774	0.4582	-1.54224	0.0076	1.52538	0.0537	-0.914709	0.01775	-2.10537	0.00325	-0.251337	0.49965	-0.723463	0.05815	-0.612851	0.3139	-1.77794	0.0174	magnesium-protoporphyrin IX monomethyl ester cyclase,chloroplast precursor, putative, expressed
LOC_Os01g15979	1.11715	0.06935	0.328501	0.3968	0.273094	0.5281	1.28422	0.04	0.727405	0.07625	0.443011	0.27285	0.147516	0.6337	0.375848	0.43235	0.102266	0.81365	gb protein, putative, expressed
LOC_Os01g14090	0.979552	1	-1.86526	0.00235	0.0911879	0.88125	0.460935	1	-1.93226	0.0046	0.788722	0.1464	-0.612631	0.20465	-0.0922929	0.91145	0.797832	0.17305	kinesin motor domain containing protein, putative, expressed
LOC_Os01g17390	-0.495205	0.1209	-1.01538	0.0019	0.078751	0.83755	-0.829737	0.017	-1.44693	0.00015	0.034833	0.91675	-0.337078	0.2551	-0.44996	0.3138	-0.050468	0.90705	OsFBX5 - F-box domain containing protein, expressed
LOC_Os01g18100	-1.25817	0.0987	0.365324	0.4039	-1.07099	0.0198	-0.947949	0.165	0.147983	0.7796	-0.304256	0.44095	0.302195	0.5068	-0.283092	0.5984	0.765226	0.09035	OsRhmbd3 - Putative Rhomboid homologue, expressed
LOC_Os01g18170	-2.83858	1	Neg Infinity	1	-0.128029	0.82825	-1.78592	1	1.94475	0.3838	-0.125902	0.8263	1.02523	0.4046	Infinity	0.0018	-0.0285115	0.9649	Cupin domain containing protein, expressed
LOC_Os01g18210	0.642433	0.0569	-0.600388	0.0661	1.15939	0.0072	-0.0115159	0.97695	-0.852468	0.0201	0.436645	0.25995	-0.677654	0.0246	-0.455364	0.32515	-0.691504	0.09735	peptidyl-prolyl cis-trans isomerase, putative, expressed
LOC_Os01g15920	Infinity	1	Infinity	0.01965	0	1	0	1	Infinity	1	0	1	Neg Infinity	1	-2.51765	0.21995	0	1	expressed protein
LOC_Os01g19130	0.352702	0.388	-0.637212	0.08385	-2.05795	5e-05	0.535199	0.2002	-0.408957	0.27355	-0.454653	0.24105	0.170104	0.57275	0.205479	0.66065	1.55514	0.00235	protein phosphatase 2C, putative, expressed
LOC_Os01g20030	0	1	0	1	-3.84148	0.0186	0	1	0	1	-0.688739	0.20435	0	1	0	1	3.19713	0.0346	expressed protein
LOC_Os01g20830	-0.312364	0.27515	-0.586813	0.0864	1.28912	0.0048	-0.262934	0.4106	-0.31212	0.3614	-0.330872	0.4597	0.0505568	0.87355	0.231457	0.6115	-1.61793	0.0007	heavy metal-associated domain containing protein, expressed
LOC_Os01g21250	0	1	Infinity	1	-1.30826	0.00065	0	1	Infinity	1	0.190837	0.5957	0	1	0.30063	1	1.53358	0.0005	late embryogenesis abundant protein, putative, expressed
LOC_Os01g26039	-0.904946	0.013	-1.00603	0.0058	-1.31714	0.00235	-0.276326	0.43995	-0.732669	0.04375	-0.425465	0.2856	0.606752	0.0461	0.216977	0.66025	0.910551	0.0637	expressed protein
LOC_Os01g18584	3.2402	0.2468	3.57679	0.0008	-1.74687	0.01315	3.27163	0.247	Infinity	1	-0.565271	0.2693	-0.422733	0.28705	-1.56901	0.0461	0.945317	0.2598	WRKY9, expressed
LOC_Os01g21320	0.514621	0.1338	1.4673	0.0001	-0.965459	0.02235	0.482582	0.18615	1.14039	0.0028	-0.00161451	0.9964	-0.047152	0.86885	-0.317413	0.46345	0.941378	0.0352	NAD dependent epimerase/dehydratase family domain containing protein, expressed
LOC_Os01g19630	0.534476	0.48285	1.82659	0.01315	0.50736	0.2923	0.378626	0.6301	1.57788	0.04025	0.69518	0.11405	-0.091316	0.83505	-0.295594	0.65005	0.19412	0.67825	expressed protein
LOC_Os01g19800	Infinity	1	-2.8006	0.08325	-3.26838	5e-05	Infinity	1	-2.5805	0.19075	0.34175	0.3953	0.741966	1	0.077625	1	3.51469	0.0004	zinc finger, C3HC4 type, putative, expressed
LOC_Os01g25484	-1.17557	0.0002	-0.912798	0.01065	2.24722	5e-05	-1.04771	0.0026	0.559209	0.19205	0.507856	0.1705	0.198905	0.5089	1.4317	0.0253	-1.93963	0.00105	ferredoxin--nitrite reductase, putative, expressed
LOC_Os01g25770	0	1	Neg Infinity	1	Neg Infinity	0.0294	Infinity	1	Neg Infinity	1	Neg Infinity	1	Infinity	1	0	1	0	1	expressed protein
LOC_Os01g25780	0	1	-0.87086	0.7398	Infinity	5e-05	0	1	0	1	0	1	-0.961565	0.3719	0	1	0	1	retrotransposon protein, putative, unclassified, expressed
LOC_Os01g18840	0.762134	0.20035	-1.29923	0.0065	1.89523	0.0081	0.764459	0.19115	-0.8063	0.099	1.49892	0.03255	0.0141879	0.9693	0.4901	0.43905	-0.845917	0.1826	IF, putative, expressed
LOC_Os01g19670	0	1	0	1	0	1	0	1	Infinity	0.00325	0	1	0	1	Infinity	0.00305	0	1	expressed protein
LOC_Os01g19400	0.257729	0.72975	0.311599	0.56565	0.623881	0.28195	0.472151	0.523	0.942504	0.08675	1.27815	0.01975	0.150101	0.7214	0.580927	0.3368	0.661174	0.1993	expressed protein
LOC_Os01g19610	-0.817362	0.38005	-1.77889	0.0049	1.07337	0.1716	-0.748551	0.3711	-1.04839	0.03235	0.408779	0.62035	0.200537	0.70245	0.77493	0.28685	-0.769825	0.3539	plant protein of unknown function domain containing protein, expressed
LOC_Os01g20780	0	1	0	1	Neg Infinity	0.0123	0	1	0	1	-1.20086	0.4524	0	1	0	1	Infinity	1	anther-specific protein SF18 precursor, putative, expressed
LOC_Os01g15900	1.2829	1	0.0398979	1	-1.00181	0.0385	0.922477	1	-1.45396	1	-0.6971	1	-0.374111	0.494	-1.34847	1	0.996957	1	expressed protein
LOC_Os01g16350	0.191547	0.6837	0.6089	0.30795	-1.10221	0.00535	0.323067	0.56755	0.139431	0.80265	-0.702624	0.05555	0.193917	0.68995	-0.470772	0.48075	0.439747	0.36365	hydroxymethylglutaryl-CoA lyase, putative, expressed
LOC_Os01g15610	-0.15859	0.808	-0.265226	0.6084	2.30746	0.00785	-0.373698	0.6011	-0.401715	0.4706	0.698365	0.3357	-0.202112	0.6356	-0.193587	0.7777	-1.68516	0.0194	expressed protein
LOC_Os01g25110	2.80677	1	Infinity	1	-1.59023	0.067	Infinity	1	0	1	-1.67704	0.0275	-2.08531	0.1485	Neg Infinity	1	0.00694174	0.9906	clathrin adaptor complex small chain domain containing protein, expressed
LOC_Os01g07950	0.07207	0.86965	1.15761	0.0044	-0.659446	0.1006	0.173641	0.6925	1.01994	0.0233	0.134291	0.68575	0.0910097	0.77395	-0.113398	0.8047	0.82135	0.048	OsGrx_S15.2 - glutaredoxin subgroup II, expressed
LOC_Os01g12160	0.945816	0.0847	1.91928	0.00255	1.15475	1	1.28455	0.02415	2.20581	0.00555	-2.67855	0.0437	0.145648	0.67965	0.320321	0.6398	-1.64762	1	OsGH3.3 - Probable indole-3-acetic acid-amido synthetase, expressed
LOC_Os01g15640	0.558372	0.0751	0.603619	0.07245	-1.1758	0.006	0.354698	0.2735	0.522248	0.1475	-0.418952	0.4673	-0.210005	0.46385	-0.093716	0.8299	0.799084	0.27915	no apical meristem protein, putative, expressed
LOC_Os01g25360	0	1	Infinity	1	0	1	0	1	Infinity	0.00265	0	1	0	1	2.79026	0.21205	0	1	esterase, putative, expressed
LOC_Os01g13570	-0.0241224	0.9309	-0.788516	0.03535	1.06969	0.0143	-0.0162043	0.9586	-0.215368	0.59015	0.26511	0.44275	0.0174705	0.95505	0.52168	0.31515	-0.797307	0.08505	phosphoglycerate mutase, putative, expressed
LOC_Os01g16170	-2.06952	5e-05	0.237945	0.566	-0.702795	0.4816	-2.45474	5e-05	-0.573943	0.25295	-1.15235	0.02925	-0.377246	0.23905	-0.831599	0.15135	-0.391486	0.63435	PQ loop repeat domain containing protein, expressed
LOC_Os01g13720	-0.938671	0.45595	0.0493237	0.9555	-0.765246	0.3858	-0.400757	0.7244	0.420595	0.6255	1.2055	0.1203	0.500287	0.4653	0.394153	0.7017	1.9286	0.02745	expressed protein
LOC_Os01g15480	-0.14397	1	1.88531	1	-1.60678	0.04795	-0.942566	1	2.23302	1	-0.578778	1	-0.82952	1	0.286096	1	1.04016	1	EMB3013, putative, expressed
LOC_Os08g43980	\N	\N	\N	\N	Infinity	5e-05	-0.687796	1	\N	\N	Infinity	1	\N	\N	\N	\N	-2.84032	0.09265	carrier, putative, expressed
LOC_Os01g31690	0.0340502	0.908	-1.14368	0.61765	1.01337	0.08425	-0.787354	0.0253	-4.03214	0.3011	0.662074	0.0608	-0.729494	0.04815	1.06308	0.6221	-0.515321	0.3906	oxygen-evolving enhancer protein 1, chloroplast precursor, putative, expressed
LOC_Os01g29780	0	1	0	1	-4.37084	0.0789	Infinity	1	Infinity	1	Neg Infinity	0.00065	Infinity	1	Infinity	1	Neg Infinity	1	expressed protein
LOC_Os01g29330	0.754919	0.43605	4.07035	0.0203	4.62588	0.24975	0.55429	0.56495	3.18433	0.0389	4.37447	0.21635	-0.227162	0.63725	-0.858342	0.23445	-0.295489	0.83345	expressed protein
LOC_Os01g29830	0.113602	0.7204	-0.534147	0.10095	1.09204	0.0079	-0.276103	0.4248	-0.416013	0.2162	-0.161923	0.667	-0.412465	0.1651	0.0632999	0.8854	-1.21854	0.0033	expressed protein
LOC_Os01g42460	\N	\N	-1.03177	0.00285	-0.0250142	0.9494	0.067479	0.8529	-0.786793	0.0257	-0.292932	0.4281	\N	\N	0.250586	0.5736	-0.211443	0.6004	BAH domain containing protein, expressed
LOC_Os05g49060	\N	\N	0.0605393	0.88145	1.30169	0.00235	-0.185097	0.60585	0.314406	0.45945	0.778847	0.02815	\N	\N	0.231313	0.676	-0.540276	0.2309	uncharacterized protein ycf23, putative, expressed
LOC_Os11g06800	\N	\N	0.459894	0.2394	2.49124	5e-05	0.0722972	0.8581	0.406677	0.3731	1.20744	0.02575	\N	\N	-0.00360174	0.99345	-1.7234	0.0001	retrotransposon protein, putative, unclassified, expressed
LOC_Os01g31940	-1.5195	0.1045	0.123507	0.8536	0.637264	0.519	-1.78874	0.1612	1.39943	0.03495	-0.493828	0.6513	-0.2339	0.7007	1.15659	0.1134	-1.2235	0.2315	purine permease, putative, expressed
LOC_Os01g31980	1.12286	0.03855	3.71334	0.0001	0.572091	0.20905	0.961805	0.10655	3.13043	0.00025	0.327954	0.4604	-0.204159	0.52635	-0.779634	0.1559	-0.246414	0.59015	MATE efflux family protein, putative, expressed
LOC_Os01g32330	0.136616	0.6805	-1.03924	0.00125	-0.763279	0.08085	-0.158443	0.6514	-0.941134	0.0058	0.14681	0.68865	-0.264227	0.36745	0.0453506	0.91775	0.883413	0.0771	heavy metal-associated domain containing protein, expressed
LOC_Os01g32259	-5.26345	0.17735	Neg Infinity	1	Infinity	1	-2.90226	0.2449	2.31694	0.30435	Infinity	1	2.35141	0.36085	Infinity	0.0128	2.15439	1	expressed protein
LOC_Os01g32380	Infinity	1	Neg Infinity	1	Neg Infinity	1	Infinity	1	Neg Infinity	1	1.99698	0.29995	1.24589	1	0	1	Infinity	0.00905	expressed protein
LOC_Os01g32670	0	1	0	1	Neg Infinity	0.00615	Infinity	1	0	1	-1.03589	0.48265	Infinity	1	0	1	Infinity	0.03415	expressed protein
LOC_Os01g33000	-0.147769	0.6835	-0.463716	0.2199	-1.41456	0.0024	-0.22625	0.54595	-0.472774	0.2161	-0.231119	0.53645	-0.0749193	0.8039	-0.092684	0.83635	1.19925	0.0123	expressed protein
LOC_Os01g27449	-1.59672	1	0.601389	1	-1.52756	0.0084	-3.22545	1	1.31498	1	-0.0525267	0.9092	-1.61665	1	0.809289	1	1.54111	0.006	expressed protein
LOC_Os01g32364	-0.960608	0.04455	0.119134	0.74205	-0.328616	0.3991	-1.34319	0.0139	-0.63721	0.14055	0.12365	0.72665	-0.398532	0.2496	-0.791896	0.1451	0.479106	0.2461	Os1bglu1 - beta-mannosidase/glucosidase homologue, expressed
LOC_Os01g32780	-0.832148	0.1085	3.26887	0.0004	-1.99578	0.00125	-0.275807	0.5446	2.40581	0.00335	-0.0921121	0.83995	0.552947	0.1267	-0.870797	0.1213	1.97149	0.00845	universal stress protein domain containing protein, putative, expressed
LOC_Os02g36940	\N	\N	\N	\N	-0.765494	0.1443	\N	\N	2.5447	5e-05	0.513151	0.2633	\N	\N	\N	\N	1.26354	0.0153	uncharacterized Cys-rich domain containing protein, putative, expressed
LOC_Os07g36130	\N	\N	\N	\N	0	1	0	1	Infinity	5e-05	0	1	\N	\N	\N	\N	0	1	core histone H2A/H2B/H3/H4, putative, expressed
LOC_Os10g35260	\N	\N	-1.20759	0.00725	\N	\N	-0.0157178	0.97785	-0.430166	0.29515	0.570077	0.2731	\N	\N	0.566759	0.29805	\N	\N	Rf1, mitochondrial precursor, putative, expressed
LOC_Os01g25010	0.277966	0.58585	4.35644	0.01085	1.47038	0.06595	0.44519	0.3713	4.07786	0.01525	-0.417987	1	0.15716	0.6363	-0.296845	0.61495	-2.0278	0.0455	flavonol synthase/flavanone 3-hydroxylase, putative, expressed
LOC_Os01g24820	Neg Infinity	1	Neg Infinity	1	1.20639	1	Neg Infinity	1	Neg Infinity	1	-0.724606	0.1609	0	1	0	1	1.09554	0.14125	NB-ARC domain containing protein, expressed
LOC_Os01g10210	-0.64494	0.1219	-0.0961127	0.8095	1.85698	0.00035	-1.22259	0.0155	-0.302041	0.45595	0.606821	0.13885	-0.539174	0.11385	-0.241442	0.64625	-1.34092	0.00275	lachrymatory factor synthase, putative, expressed
LOC_Os01g09320	-0.6359	0.0387	-1.25415	0.0002	0.153907	0.7042	-0.853904	0.0104	-1.28982	0.0001	-0.263202	0.43365	-0.225862	0.4254	-0.0646128	0.8822	-0.388848	0.37535	NADP-dependent malic enzyme, chloroplast precursor, putative, expressed
LOC_Os01g10250	0.50435	0.355	1.18097	0.0191	-1.34902	0.0015	0.490964	0.40195	0.425247	0.43865	-0.351594	0.3485	-0.0375038	0.9146	-0.786198	0.19225	0.928957	0.0353	hydrolase, alpha/beta fold family domain containing protein, expressed
LOC_Os01g33684	0.397874	0.39045	-0.171109	0.6584	-1.21887	0.0029	0.325068	0.49175	-0.254006	0.5638	-0.558671	0.10755	-0.0572081	0.86065	-0.106071	0.84165	0.712092	0.10515	disease resistance RPP13-like protein 1, putative, expressed
LOC_Os01g33784	-0.504318	0.19735	-0.0693515	0.8408	-1.57896	0.00035	-0.444728	0.2889	-0.21136	0.56145	-0.391814	0.32585	0.0307075	0.9339	-0.133678	0.7769	1.368	0.0094	lipase family protein, putative, expressed
LOC_Os01g33110	0.10869	1	2.33906	0.02225	0.994656	0.16455	0.0722726	1	3.2923	0.0032	0.170116	1	-0.0178481	0.9638	0.907107	0.14055	-0.728834	0.2467	receptor-like protein kinase 5 precursor, putative, expressed
LOC_Os01g09280	0.626978	0.1067	0.551998	0.1192	-1.22142	0.00245	0.768008	0.0495	0.159188	0.65645	-0.311959	0.3603	0.0695185	0.8169	-0.40819	0.35555	0.910691	0.0258	myb-related transcription activator, putative, expressed
LOC_Os01g18160	0	1	0	1	0	1	0	1	Infinity	0.00265	0	1	0	1	Infinity	0.00205	0	1	expressed protein
LOC_Os01g09420	0.418361	0.2915	1.07685	0.0054	-0.541359	0.16215	0.342274	0.4112	0.963319	0.01505	-0.340995	0.3271	-0.0787685	0.7911	-0.102621	0.81685	0.182272	0.6445	expressed protein
LOC_Os01g27360	-1.67614	0.2094	-1.49754	0.2057	-0.808075	0.3411	-2.05687	0.15235	-1.62313	0.1696	-2.96027	0.0363	-0.417256	0.65605	-0.160264	0.9038	-2.19929	0.0683	glutathione S-transferase, putative, expressed
LOC_Os01g35030	0.313587	1	-0.259629	0.6154	1.38092	0.04725	-0.383502	1	-1.16615	0.0731	0.0745944	1	-0.740127	0.12445	-1.02015	0.1874	-1.09952	0.073	MDR-like ABC transporter, putative, expressed
LOC_Os01g13690	-0.406285	0.15105	-2.17365	5e-05	3.03696	5e-05	-1.47514	5e-05	-3.18584	5e-05	0.834988	0.03335	-0.949887	0.00265	-1.05155	0.0173	-2.30592	0.0003	ligA, putative, expressed
LOC_Os01g18220	-0.109352	1	0.633038	0.44775	-1.30533	0.0036	1.03069	1	-0.931286	0.4854	-0.500083	0.26185	0.933444	0.43015	-1.58255	0.20735	1.06484	0.03765	expressed protein
LOC_Os01g13280	-0.71613	1	1.52714	0.1013	-2.12423	0.0001	-0.326706	1	1.28072	0.1801	-0.666779	0.06295	0.380746	0.57555	-0.218215	0.81575	1.52225	0.00325	ubiquitin conjugating enzyme protein, putative, expressed
LOC_Os01g18410	0.290842	0.75335	0.182159	0.6973	1.08982	0.0731	0.304086	0.6525	0.123187	0.816	1.43302	0.0145	0.00630319	0.9878	-0.0845766	0.8909	-0.352558	0.55575	expressed protein
LOC_Os01g27230	-0.330953	0.56955	-1.14412	0.0212	-0.663948	0.28595	-0.184268	0.7413	0.0425798	0.9214	-1.36725	0.03325	0.223919	0.53375	1.16386	0.07045	-0.62672	0.3818	12-oxophytodienoate reductase, putative, expressed
LOC_Os01g34010	-0.597478	1	Neg Infinity	1	-2.5744	1	-0.0934113	1	-3.13579	1	-0.716387	1	0.428044	1	Infinity	1	2.72894	1	expressed protein
LOC_Os01g34050	-0.0277551	1	-1.88021	0.01995	Infinity	1	1.42343	1	-2.20795	0.0209	0	1	0.651531	0.3379	0.513897	1	Neg Infinity	1	expressed protein
LOC_Os03g06460	\N	\N	1.21526	0.02215	\N	\N	-0.501666	1	-0.0996426	0.86165	\N	\N	\N	\N	-1.29164	0.0564	\N	\N	type I inositol-1,4,5-trisphosphate 5-phosphatase, putative, expressed
LOC_Os03g50340	\N	\N	1.06333	0.00165	\N	\N	\N	\N	0.731674	0.0469	\N	\N	\N	\N	-0.345499	0.4129	-0.14605	0.71105	coatomer alpha subunit, putative, expressed
LOC_Os03g64150	\N	\N	Infinity	1	\N	\N	\N	\N	Infinity	5e-05	\N	\N	\N	\N	2.93422	0.0659	\N	\N	MATE efflux family protein, putative, expressed
LOC_Os01g04730	-0.145049	0.9298	1.91731	0.0384	-0.363235	0.74865	-0.648852	0.5985	4.33942	0.0006	-0.311526	0.7451	-0.495	0.46445	2.34535	0.0042	0.0205867	0.9667	ribosomal protein L24, putative, expressed
LOC_Os11g09680	\N	\N	-1.3644	0.00015	\N	\N	-0.958508	0.0142	-1.46748	0.0002	Infinity	1	\N	\N	-0.107576	0.8246	-0.612632	0.2314	expressed protein
LOC_Os09g14490	\N	\N	3.34014	5e-05	1.49924	0.0101	0.824871	0.0488	3.07466	5e-05	-0.206172	1	\N	\N	-0.197413	0.6816	-1.72	0.00815	TIR-NBS type disease resistance protein, putative, expressed
LOC_Os01g36070	0.269564	1	-2.27134	0.0025	-0.634043	0.38765	0.54789	1	-1.77749	0.01125	-0.10397	0.86385	0.281637	0.6731	0.474687	0.60985	0.580265	0.417	nodulin MtN3 family protein, putative, expressed
LOC_Os01g36240	-1.08945	1	Infinity	1	2.62536	0.0151	0.775615	1	Infinity	1	1.83974	0.08035	1.80348	0.09975	2.02273	1	-0.856328	0.2162	peroxidase precursor, putative, expressed
LOC_Os01g36580	0.245716	0.8076	2.91493	0.01905	2.20888	0.0129	0.178761	0.85115	2.5902	0.1395	0.0229387	1	-0.015018	0.975	-1.0902	0.2587	-2.20456	0.0131	auxin-induced protein 5NG4, putative, expressed
LOC_Os01g37750	-4.18211	0.161	Infinity	0.0001	-1.93485	0.07665	-1.84826	0.1775	Infinity	5e-05	1.55388	0.03665	2.2799	0.13325	0.388983	0.75285	3.53949	0.03555	glutathione S-transferase, putative, expressed
LOC_Os01g38359	0.871398	0.05625	2.53265	0.00565	0.391913	0.5178	0.772013	0.1294	2.30696	0.01075	0.607149	0.26275	-0.0967281	0.8002	-0.204365	0.7463	0.156942	0.79645	peptidyl-prolyl cis-trans isomerase, FKBP-type, putative, expressed
LOC_Os01g38990	0.381222	0.6364	-0.524771	0.25705	-1.31447	0.0022	0.0334534	1	-1.06906	0.05195	-0.124524	0.7176	-0.362837	0.40965	-0.576764	0.40695	1.21441	0.0063	mitochondrial carrier protein, putative, expressed
LOC_Os12g44230	1.72453	0.0147	2.04077	0.01295	2.09794	0.01205	1.06245	0.1121	1.79081	0.02455	0.680885	1	-0.652707	0.0649	-0.272493	0.6768	-1.40019	0.0449	expressed protein
LOC_Os01g39020	2.8555	1	-0.285138	1	-3.61059	5e-05	1.78457	1	0.941628	1	0.236673	0.53625	-1.1211	1	1.13966	1	3.83785	5e-05	HSF-type DNA-binding domain containing protein, expressed
LOC_Os01g40630	-0.540389	0.06365	-1.03434	0.0136	0.0446628	0.9327	-0.966645	0.01055	-0.977266	0.0399	-0.503088	0.21155	-0.465477	0.17315	0.00103426	0.9991	-0.583708	0.29445	uncharacterized protein PA4923, putative, expressed
LOC_Os01g41740	-0.894513	1	0.129254	0.82655	2.51707	0.02175	-0.670566	1	0.13354	0.8426	0	1	0.0253884	0.9801	-0.143989	0.86275	-1.17567	0.11605	expressed protein
LOC_Os01g42030	1.53402	1	0.597312	0.5896	-2.29772	0.19995	1.82626	0.2711	2.38426	0.04815	-0.497872	0.48915	0.375445	0.4818	1.71785	0.1072	1.68133	0.2716	mitochondrial chaperone BCS1, putative, expressed
LOC_Os01g44200	0.602427	0.58585	-1.46653	0.16085	0.0747071	0.89595	-0.164306	1	Infinity	1	0	1	-0.406241	0.48425	Infinity	1	-1.45537	0.0258	retrotransposon protein, putative, unclassified, expressed
LOC_Os01g47820	1.46378	1	1.39229	0.0394	4.31789	1	2.00059	1	2.84978	0.2699	2.31402	1	0.883069	0.3902	-0.471626	0.81315	-1.97011	1	S-locus-like receptor protein kinase, putative, expressed
LOC_Os01g48190	0.370844	0.2566	0.102947	0.75795	-1.16017	0.00465	0.249345	0.48005	0.298517	0.38545	-0.0251992	0.9425	-0.11156	0.70205	0.192184	0.6594	1.09809	0.0136	drought induced 19 protein, putative, expressed
LOC_Os01g48610	2.23157	0.0283	3.12361	0.16315	1.21004	1	1.63648	1	4.84513	0.11595	0.613342	1	-0.647461	0.2297	1.26893	0.16835	-0.720022	1	expressed protein
LOC_Os01g49010	0.404563	1	-0.960717	0.20625	0.65574	0.36515	1.2238	1	0.135112	0.85685	1.56228	0.0187	0.786578	0.2092	1.03702	0.27515	0.941487	0.1547	ORC4 - Putative origin recognition complex subunit 4, expressed
LOC_Os01g49410	0	1	0	1	0	1	0	1	Infinity	0.00265	0	1	0	1	Infinity	0.00205	0	1	expressed protein
LOC_Os01g49710	Infinity	1	1.35248	0.4622	-2.48459	0.02505	Infinity	1	0.706679	0.5969	1.04346	0.03025	-0.278249	1	-0.578041	0.7012	3.3634	0.00805	glutathione S-transferase, putative, expressed
LOC_Os01g51540	1.64155	1	2.68248	0.0511	-2.2021	0.0104	4.50552	0.09515	0.475145	0.6935	0.151056	0.73115	2.75136	0.03095	-2.33204	0.0951	2.37808	0.0054	cytidine/deoxycytidylate deaminase, putative, expressed
LOC_Os01g51890	-0.268907	0.4482	-0.360061	0.3443	1.28739	0.0035	-0.512954	0.1456	-0.404154	0.3028	0.306563	0.42665	-0.222433	0.46045	0.000771658	0.99845	-0.886447	0.0428	endonuclease/exonuclease/phosphatase family domain containing protein, expressed
LOC_Os01g52030	-0.94202	1	Neg Infinity	0.00605	0.334674	1	1.43462	1	1.37063	0.34035	1.551	0.42375	2.19623	1	2.46868	0.275	1.21909	0.5073	zinc finger A20 and AN1 domain-containing stress-associated protein, putative, expressed
LOC_Os01g52120	Infinity	1	Infinity	1	1.14421	1	Infinity	1	Infinity	5e-05	3.38813	1	1.33318	1	5.04778	0.20745	2.48114	0.1664	expressed protein
LOC_Os01g52270	-0.677537	1	-1.93647	0.00345	1.41248	0.0745	-0.106968	1	-1.6199	0.01055	-1.06305	1	0.530919	0.3215	0.247102	0.7794	-2.46768	0.02145	NB-ARC domain containing protein, expressed
LOC_Os01g52550	0.0649404	0.8381	0.133886	0.69575	1.32082	0.00265	0.0511482	0.88355	0.15933	0.65635	-0.0507705	0.9057	-0.0250436	0.92855	-0.00316252	0.99475	-1.40311	0.00145	ABC transporter, ATP-binding protein, putative, expressed
LOC_Os01g53910	-0.631879	0.68635	-1.16241	0.22805	-0.0105557	0.96725	-0.0478824	0.95985	1.59177	0.03815	1.90093	0.0698	0.637978	0.33035	2.63106	0.0651	1.77449	0.1746	dehydrogenase, putative, expressed
LOC_Os01g54119	0.531627	0.3137	0.856093	0.0633	-0.128749	0.76895	0.346967	0.51095	1.0537	0.02915	-0.180905	0.6428	-0.164529	0.62905	0.160792	0.75195	-0.0871645	0.8449	retrotransposon protein, putative, unclassified, expressed
LOC_Os01g54510	0.455081	0.27955	0.202576	0.582	-1.19903	0.00325	0.340165	0.43105	0.107887	0.7783	-0.311904	0.37695	-0.112493	0.70595	-0.0398371	0.9358	0.924439	0.0322	MAC/Perforin domain containing protein, putative, expressed
LOC_Os01g54880	0.887788	0.1683	0.668344	0.1261	0.0118255	0.97995	1.19222	0.0458	1.04661	0.0253	0.0744155	0.86095	0.315973	0.3604	0.26877	0.61185	0.110727	0.8138	glucosidase 2 subunit beta precursor, putative, expressed
LOC_Os01g55020	0.843463	0.5043	1.19562	0.11295	1.41011	0.13315	0.906992	0.48255	0.899655	0.36335	2.82529	0.01045	0.173448	0.7865	-0.254694	0.78145	0.0241689	0.98675	expressed protein
LOC_Os01g55110	-0.874905	0.56635	-0.511759	0.73205	-1.9174	0.022	-0.651838	0.6755	1.31462	0.2585	0.347277	0.46545	0.235487	0.7507	1.77953	0.17655	2.28143	0.0096	RING-H2 finger protein, putative, expressed
LOC_Os01g55340	Neg Infinity	1	Infinity	1	-2.4474	0.07125	3.10335	1	0	1	0.795391	0.1969	Infinity	1	Neg Infinity	1	3.18697	0.03925	dof zinc finger domain containing protein, putative, expressed
LOC_Os01g55510	0.636213	1	-5.67727	0.24655	Neg Infinity	1	0.938801	1	-3.27008	0.02305	Neg Infinity	1	0.260399	1	2.46287	0.2709	0	1	dynein light chain type 1 domain containing protein, expressed
LOC_Os01g55740	0.514232	0.52505	0.883537	0.07715	0.439913	0.54045	0.699072	0.3594	1.1358	0.04415	1.02019	0.11855	0.149881	0.72835	0.143173	0.8061	0.443467	0.50975	OsRhmbd4 - Putative Rhomboid homologue, expressed
LOC_Os01g56460	1.58132	0.33885	1.57993	0.0127	-0.501879	0.34835	1.56038	0.34765	1.76714	0.012	-0.217877	0.64755	-0.0373578	0.93735	0.136431	0.8043	0.316707	0.56745	mitochondrial glycoprotein, putative, expressed
LOC_Os01g56560	0.374833	0.65625	-0.00868261	0.99045	-1.61072	0.00045	0.508637	0.47925	-0.367928	0.54365	-0.0896855	0.8014	0.126681	0.771	-0.397667	0.58305	1.49316	0.0016	cyclase/dehydrase family protein, expressed
LOC_Os01g56930	0.218047	0.72965	-0.46126	0.3052	-1.14376	0.00695	0.319306	0.6067	-0.672296	0.17805	-0.776197	0.03375	0.113196	0.7621	-0.2141	0.73575	0.373854	0.38945	eukaryotic aspartyl protease domain containing protein, expressed
LOC_Os01g57410	0.0474657	0.91575	-1.24842	0.0484	1.52633	0.23715	-0.691933	0.15425	-1.38596	0.01515	0.433039	0.70565	-0.725046	0.09265	-0.173723	0.84395	-1.07695	0.5235	pentatricopeptide repeat domain containing protein, putative, expressed
LOC_Os01g57420	-0.599865	0.28985	-0.480187	0.4012	-1.16668	0.0406	-0.30139	0.5815	-0.344588	0.48625	0.335928	0.39725	0.179956	0.7444	0.0326779	0.96015	1.52089	0.0124	diacylglycerol kinase, putative, expressed
LOC_Os01g57450	0.291807	0.55795	1.32905	0.00175	-2.05999	5e-05	0.130479	0.81085	0.710404	0.12875	-0.155251	0.66195	-0.168412	0.6212	-0.570369	0.288	1.85723	5e-05	universal stress protein domain containing protein, putative, expressed
LOC_Os01g57560	-0.0373705	0.92155	-1.06477	0.0021	1.77781	0.00345	0.225339	0.54425	-0.411838	0.2177	0.942503	0.07085	0.262867	0.37295	0.572933	0.20465	-0.928081	0.0497	serine/threonine-protein kinase receptor precursor, putative, expressed
LOC_Os01g58020	0.158336	0.83225	-2.61566	0.0005	1.77507	0.03245	-1.08629	0.22815	-2.93745	0.00015	0.071744	0.9359	-1.20694	0.02495	-0.347554	0.6826	-1.65122	0.0837	ribulose bisphosphate carboxylase large chain precursor, putative, expressed
LOC_Os01g58640	-1.08033	0.02955	0.48103	0.22255	-0.862139	0.0432	-0.224726	0.6064	-0.319387	0.4241	-0.340693	0.3542	0.903622	0.0134	-0.903935	0.08855	0.560425	0.212	nucleotide pyrophosphatase/phosphodiesterase, putative, expressed
LOC_Os01g58690	0.192933	0.67775	1.19253	0.00835	0.321079	0.4617	0.241896	0.60425	1.09978	0.02365	0.197059	0.6271	0.0404002	0.89665	-0.125255	0.8126	-0.0447594	0.919	endonuclease/exonuclease/phosphatase family domain containing protein, expressed
LOC_Os01g59980	0.102164	0.711	-0.725981	0.0318	0.0109162	0.9809	-0.240065	0.4341	-1.02294	0.00475	-0.401965	0.24595	-0.347666	0.2317	-0.331826	0.4382	-0.347336	0.41455	zinc finger family protein, putative, expressed
LOC_Os01g60720	Neg Infinity	1	0.356272	0.75005	Infinity	1	Neg Infinity	1	Neg Infinity	0.04655	0	1	0	1	-0.161179	0.90755	Neg Infinity	1	hypothetical protein
LOC_Os01g61030	0.450709	0.279	-0.252554	0.46615	-1.05201	0.0085	0.639858	0.1221	-0.164891	0.6521	-0.454329	0.19765	0.168663	0.5688	0.0395552	0.93195	0.668967	0.11295	VHS and GAT domain containing protein, expressed
LOC_Os01g61080	1.3139	1	Infinity	1	-1.08775	1	1.9129	1	Infinity	5e-05	1.49928	0.16575	0.461382	0.5116	3.02573	0.1122	2.38744	0.11455	WRKY24, expressed
LOC_Os01g61440	-0.960887	0.288	1.98903	0.0351	-1.443	0.01175	-0.558696	0.49395	1.42424	0.11305	0.137602	0.7612	0.468857	0.37825	-0.690467	0.38265	1.50045	0.0084	expressed protein
LOC_Os01g62030	Infinity	1	0	1	0	1	0	1	Infinity	1	0	1	Neg Infinity	0.00835	Infinity	1	0	1	disease resistance-responsive family protein, putative, expressed
LOC_Os01g62490	1.65014	0.0337	Infinity	5e-05	2.09477	0.0138	2.13133	0.0105	Infinity	5e-05	0.910675	0.18895	0.35392	0.3662	-2.02727	0.0387	-1.38367	0.0241	laccase precursor protein, putative, expressed
LOC_Os01g62810	-2.29837	1	-1.23058	1	-1.3337	0.00475	-1.69068	1	-0.918267	1	-0.320865	0.4351	0.611018	1	0.234047	1	1.09885	0.0282	regulator of chromosome condensation, putative, expressed
LOC_Os01g62910	0.238489	0.73445	-1.19236	0.1069	0.667294	0.76525	-0.273056	1	-1.36675	0.0076	-0.265221	0.6532	-0.504934	0.25435	-0.24004	0.7787	-0.754217	0.71395	CRR2, putative, expressed
LOC_Os01g63060	-0.326168	0.57955	0.700963	0.1322	-1.87524	0.00015	-0.161372	0.7716	0.184514	0.73755	0.254161	0.51585	0.15621	0.6704	-0.505745	0.41905	2.13791	5e-05	phosphatidic acid phosphatase-related, putative, expressed
LOC_Os01g64120	-2.29574	0.0001	1.35258	0.0431	2.03121	0.00015	-1.60244	0.26885	0.919243	0.1983	-0.45361	0.2114	0.536073	0.1598	-0.455894	0.4706	-2.63145	5e-05	2Fe-2S iron-sulfur cluster binding domain containing protein, expressed
LOC_Os01g64350	0.0878663	0.90035	Infinity	1	-0.513302	0.79965	0.329653	0.5864	Infinity	0.17905	0.00303579	0.9945	0.140315	0.7132	0.0149602	0.9775	Neg Infinity	0.2418	expressed protein
LOC_Os01g64470	Infinity	1	Infinity	1	Neg Infinity	1	Infinity	1	Infinity	1	2.83698	0.1535	1.58798	0.2937	-1.35885	1	Infinity	0.0002	harpin-induced protein 1 domain containing protein, expressed
LOC_Os01g64790	0.928029	1	0.308942	0.79615	-4.14397	0.01595	0.993921	1	-0.636531	0.67775	0.907896	0.0887	0.103419	1	-1.05908	0.47735	5.03485	0.0567	AP2 domain containing protein, expressed
LOC_Os01g65650	-0.773677	0.02555	-0.0371589	0.92745	2.6289	0.00035	-0.366103	0.2929	-0.205821	0.59125	1.09557	0.0467	0.371964	0.2642	-0.20362	0.71585	-1.47802	0.0042	receptor-like protein kinase HAIKU2 precursor, putative, expressed
LOC_Os01g65680	-1.3394	0.2627	0.373582	0.7178	1.15431	0.3982	-1.18341	0.3188	1.90507	0.03735	1.11332	0.4068	0.201056	0.7495	1.469	0.0888	-0.0999813	0.9238	4,5-DOPA dioxygenase extradiol, putative, expressed
LOC_Os01g67120	-0.362322	0.217	-1.66389	0.00015	1.02926	0.03185	-0.968402	0.0031	-1.94357	5e-05	-0.442761	0.2055	-0.601716	0.06565	-0.324835	0.50495	-1.4892	0.0032	rhodanese-like domain containing protein, putative, expressed
LOC_Os01g67314	-2.67301	0.0977	Infinity	0.03255	0.139695	0.8734	-2.56681	0.1104	Infinity	0.0048	0.227993	0.77245	0.11428	0.90525	0.995874	0.33595	0.0547456	0.95035	expressed protein
LOC_Os01g67520	1.1425	0.23985	2.88391	0.0113	1.92259	0.03735	0.337116	1	3.10396	0.0123	0.84352	1	-0.863678	0.09245	0.0901966	0.9304	-1.09134	0.16795	VTC2, putative, expressed
LOC_Os01g68480	-0.546845	0.05445	-0.0949072	0.7952	2.03092	0.0001	-0.211297	0.52695	-0.082829	0.8383	1.03459	0.00245	0.326616	0.32295	-0.00361531	0.99535	-0.997466	0.04265	thioredoxin, putative, expressed
LOC_Os01g69010	1.26809	1	Infinity	1	Infinity	1	0.0525195	1	Infinity	0.0001	0	1	-1.28088	0.22315	1.54663	0.391	Neg Infinity	1	MATE efflux protein, putative, expressed
LOC_Os01g69840	-0.314391	0.32975	0.0211309	0.95205	1.35423	0.047	-0.00419631	0.9912	0.931104	0.0125	0.437518	0.51585	0.346156	0.306	0.800468	0.1258	-0.944981	0.1428	expressed protein
LOC_Os01g69850	0.690273	0.06665	0.930398	0.009	-0.328344	0.39245	0.637625	0.1003	1.00543	0.00635	0.342437	0.318	-0.0506574	0.86115	0.0459913	0.91985	0.635911	0.11105	OsMADS65 - MADS-box family gene with MIKC* type-box, expressed
LOC_Os01g71000	0.260403	0.5094	0.120922	0.7299	-1.38687	0.02625	0.143988	0.725	-0.145702	0.69655	-0.145358	0.78595	-0.116024	0.7004	-0.274835	0.55035	1.22009	0.0683	protein kinase APK1B, chloroplast precursor, putative, expressed
LOC_Os01g71270	-0.100829	0.82965	1.47361	0.0027	-0.561437	0.26115	0.0546479	0.90435	1.15125	0.0253	-0.268601	0.54795	0.135282	0.67855	-0.355076	0.51535	0.278265	0.57135	eukaryotic peptide chain release factor subunit 1-1, putative, expressed
LOC_Os01g71590	0.000467497	0.9986	-0.819306	0.01845	-0.70847	0.0613	0.010898	0.9776	-1.24363	0.0009	-1.14622	0.00205	-0.00734802	0.98025	-0.467017	0.3291	-0.361307	0.36835	expressed protein
LOC_Os01g72330	-0.380732	0.21485	-1.5382	5e-05	-1.32417	0.0029	-0.637819	0.06465	-2.34976	5e-05	-0.913661	0.0228	-0.2905	0.3415	-0.887226	0.08615	0.352859	0.44725	OsRR4 type-A response regulator, expressed
LOC_Os01g72350	1.53705	0.0396	-1.45799	0.00285	-0.698356	0.13435	1.18618	0.1231	-0.615351	0.2375	-0.0158511	0.96895	-0.402597	0.26595	0.383651	0.5461	0.720858	0.12435	amidohydrolase, putative, expressed
LOC_Os01g72530	2.29836	1	4.06854	0.16605	-4.1168	0.00265	1.64081	1	5.43072	0.05005	0.845475	0.03745	-0.665255	0.471	1.26269	0.29815	4.91567	0.0019	OsCML31 - Calmodulin-related calcium sensor protein, expressed
LOC_Os01g73280	-0.661687	1	-1.29225	0.00665	2.06083	0.0082	-0.366083	1	-0.446124	0.315	1.01841	1	0.245608	0.5953	1.00331	0.15415	-0.23087	0.74785	expressed protein
LOC_Os01g73500	0.467654	0.5854	2.26533	0.00485	-0.734231	0.1473	1.51408	0.0534	2.61838	0.0129	-0.29954	0.50375	1.02488	0.01775	0.320252	0.58985	0.444254	0.4075	expressed protein
LOC_Os01g74020	0.652943	0.3012	-1.75166	5e-05	-2.84546	0.00015	0.537866	0.39065	-1.42531	0.0001	-0.516306	0.1881	-0.0201789	0.959	0.292089	0.50445	2.29329	0.0006	MYB family transcription factor, putative, expressed
LOC_Os01g74650	0.283599	0.3063	-1.5102	0.0002	0.108993	0.79225	0.0848415	0.7871	-1.30144	0.0019	0.0481976	0.89	-0.229947	0.4573	0.160915	0.731	-0.0648721	0.88615	cysteine synthase, mitochondrial precursor, putative, expressed
LOC_Os02g01380	-3.35595	1	Neg Infinity	5e-05	-3.80644	0.0473	-4.57301	1	-4.49798	0.23425	-0.387367	0.55545	-1.04569	1	Infinity	1	3.30624	0.0725	expressed protein
LOC_Os02g02930	2.73382	0.171	5.2927	0.04335	0.764581	1	0.545824	1	2.50782	1	-1.12823	1	-2.16922	0.00565	-2.75541	0.03925	-1.86396	1	terpene synthase, putative, expressed
LOC_Os02g03230	0.0810686	0.779	-1.74174	5e-05	0.304572	0.42855	-0.350799	0.2644	-2.06969	5e-05	0.250125	0.46325	-0.417702	0.15265	-0.466194	0.26825	-0.0592945	0.8881	membrane related protein CP5, putative, expressed
LOC_Os02g03740	-0.457901	0.2708	-1.7156	5e-05	-0.111542	0.7996	-0.304687	0.45605	-1.67149	5e-05	-0.0725106	0.86135	0.154467	0.6236	-0.0116533	0.97995	-0.00640175	0.98945	pyridoxal biosynthesis protein PDX2, putative, expressed
LOC_Os02g05250	Infinity	0.4876	0.62051	0.1715	1.77843	0.01655	-0.182186	0.76335	0.893232	0.07895	0.143968	0.80885	-0.42152	0.26685	0.198047	0.72775	-1.32598	0.05355	expressed protein
LOC_Os02g05530	Infinity	0.63695	0.362333	1	0	1	0	1	0	1	1.22475	1	Neg Infinity	1	0	1	Infinity	1	expressed protein
LOC_Os02g05730	1.00173	0.12835	2.50096	0.00315	-0.045882	0.92275	1.02603	1	2.11886	0.01655	-0.0594521	0.88635	-0.0499808	0.8927	-0.347414	0.61995	0.0239663	0.96265	protein kinase domain containing protein, expressed
LOC_Os02g06010	0.209876	0.64055	-0.725775	0.073	0.777185	0.0736	0.0350429	0.94735	-0.482371	0.2419	-0.263345	0.5304	-0.371957	0.28045	0.092009	0.8702	-1.00466	0.0293	integral membrane protein, putative, expressed
LOC_Os02g06560	0.182991	0.556	0.06586	0.84805	1.77514	0.005	-0.152963	0.69945	-0.221593	0.5063	0.995725	0.051	-0.183377	0.60975	-0.320395	0.49045	-0.919511	0.03685	wound induced protein, putative, expressed
LOC_Os02g08440	0.545424	1	0.803201	0.29415	-1.66841	0.00315	1.50829	0.42385	0.920917	0.27705	0.822163	0.05495	0.935272	0.1434	0.0358835	0.96365	2.39281	0.0001	WRKY71, expressed
LOC_Os02g09250	0.627127	0.5484	3.86738	0.165	-0.0119744	0.9863	1.09072	0.2636	3.05469	0.16235	1.04558	0.0407	0.472419	0.36325	-0.775849	0.42695	1.01323	0.08535	cytochrome P450 71D10, putative, expressed
LOC_Os02g09440	-0.095904	0.8156	-0.606305	0.0818	1.37062	0.0051	0.0545521	0.8911	-0.870576	0.0205	0.194033	0.6589	0.162741	0.6087	-0.313711	0.5111	-1.11658	0.0208	expressed protein
LOC_Os02g10150	Infinity	1	0	1	0	1	Infinity	1	Infinity	0.0122	0	1	-0.614925	1	Infinity	0.0574	0	1	bZIP transcription factor, putative, expressed
LOC_Os02g10390	-0.0998464	0.79945	-1.36428	0.0347	1.06122	0.2837	-0.66511	0.126	-0.803253	0.5036	-0.184862	0.69795	-0.546217	0.25635	0.440342	0.75125	-1.21535	0.2225	chlorophyll A-B binding protein, putative, expressed
LOC_Os02g10450	-0.519539	0.6651	-2.76753	0.05605	3.50678	0.14475	-0.847997	0.49535	-1.48004	0.0501	-0.177287	1	-0.173852	0.8159	1.2698	0.32105	-3.72898	0.0451	expressed protein
LOC_Os02g10470	-0.376312	1	0.100929	0.887	-1.34375	0.0034	-0.425478	1	-0.264796	0.7358	-0.759903	0.04695	-0.0548186	0.9233	-0.0854524	0.9249	0.837755	0.0748	EF hand family protein, putative, expressed
LOC_Os02g10480	0.219681	0.7508	-1.15044	0.03575	-1.32068	0.0048	0.427126	0.48315	-0.426756	0.4008	-0.908583	0.02775	0.175206	0.6494	0.617976	0.4101	0.427264	0.3855	stromal membrane-associated protein, putative, expressed
LOC_Os02g12490	-0.219277	0.66325	0.341539	0.3897	0.213502	0.59835	0.122206	0.7911	1.0685	0.01125	0.205929	0.58495	0.448355	0.1763	0.723553	0.13455	0.125342	0.768	expressed protein
LOC_Os02g12790	-0.315751	0.43625	-0.997071	0.00995	1.07063	0.04385	-0.970253	0.0417	-1.32024	0.00245	0.271235	0.58345	-0.637094	0.058	-0.30572	0.5675	-0.849028	0.10465	GATA zinc finger domain containing protein, expressed
LOC_Os02g13770	0.2196	0.7443	1.3405	0.01835	0.577693	0.246	0.0205922	0.97955	1.36318	0.0253	0.123941	0.78435	-0.184539	0.64925	0.0270128	0.9607	-0.341954	0.47245	transposon protein, putative, CACTA, En/Spm sub-class, expressed
LOC_Os02g14790	-0.217593	0.8341	1.52574	0.04845	-0.511068	0.38755	0.241159	0.8106	1.27746	0.085	0.141892	0.779	0.0802152	0.89325	-0.356257	0.6188	0.685779	0.2763	WD domain, G-beta repeat domain containing protein, expressed
LOC_Os02g17320	-0.575873	0.23205	-0.0348861	0.93145	-1.4863	0.00055	-0.0941634	0.83235	0.308647	0.47725	-0.829997	0.02055	0.196821	0.536	0.402036	0.4438	0.736899	0.0813	uridine/cytidine kinase-like 1, putative, expressed
LOC_Os02g19990	0.0537292	1	0.00231895	1	-1.55728	0.01585	-0.238917	1	1.29564	0.2014	0.211512	0.62735	-0.282752	0.709	1.21294	0.33565	1.70315	0.01055	reticulon domain containing protein, putative, expressed
LOC_Os02g21009	0.0521347	0.85885	1.21056	0.0008	1.77869	0.0005	-0.0184834	0.95465	1.13114	0.0028	0.856078	0.02985	-0.0571232	0.8424	-0.0916484	0.84195	-0.714892	0.12675	sodium/calcium exchanger protein, putative, expressed
LOC_Os02g22260	0.395222	0.1961	-1.15211	0.0004	0.803284	0.04315	0.0511635	0.87885	-1.04764	0.0023	0.515651	0.13565	-0.311944	0.2973	0.0897677	0.8394	-0.227496	0.57415	fruit protein PKIWI502, putative, expressed
LOC_Os02g24642	-2.8898	0.0473	-0.609676	0.28675	0.909802	0.2153	-1.89331	0.1209	-1.97343	0.0445	-0.611347	0.42585	0.956201	0.2442	-1.3372	0.14775	-1.44559	0.07865	photosystem II reaction center protein K precursor, putative, expressed
LOC_Os02g24720	0.538045	0.56545	-1.6056	0.07095	0.926159	0.38565	0.285803	0.7588	0.71244	0.3146	0.216348	0.8164	-0.274705	0.59295	1.81398	0.0382	-0.362069	0.70115	LTPL21 - Protease inhibitor/seed storage/LTP family protein precursor, expressed
LOC_Os02g26400	0.129918	0.79295	-1.07299	0.0095	1.1748	0.08	0.0369913	0.94345	-0.41148	0.30695	0.559984	0.3617	-0.103138	0.76655	0.707648	0.19095	-0.657246	0.27965	nuclease, EndA/NucM family protein, expressed
LOC_Os02g27580	0	1	0	1	-1.31357	0.39865	0	1	0	1	Neg Infinity	0.00265	0	1	0	1	0	1	hypothetical protein
LOC_Os02g30310	0.632005	0.1685	1.29326	0.0014	-0.0415606	0.92055	0.647374	0.16	1.54561	0.00045	-0.00912194	0.981	0.036012	0.90355	0.262618	0.5587	0.260305	0.53325	ThiF family domain containing protein, putative, expressed
LOC_Os02g30600	Infinity	1	0	1	0	1	0	1	Infinity	0.0043	0	1	Neg Infinity	1	Infinity	0.0254	0	1	expressed protein
LOC_Os02g32200	-0.0457974	1	2.10729	0.0332	0.863814	0.19285	-0.0240371	1	3.28659	0.00225	0.575208	0.28375	-0.018292	0.96525	1.16429	0.08085	-0.0877133	0.8742	thioesterase family protein, putative, expressed
LOC_Os02g32250	-0.600029	0.0443	-0.97999	0.01685	0.937941	0.0499	-0.772102	0.02155	-1.00398	0.02025	-0.551969	0.14375	-0.164458	0.6178	-0.0412908	0.93725	-1.37062	0.00735	retrotransposon protein, putative, unclassified, expressed
LOC_Os02g33060	0.761103	1	Neg Infinity	0.00535	-0.832647	0.5062	1.3039	1	2.52592	0.05785	-0.790661	0.4993	0.338007	0.74205	Infinity	5e-05	0.0352195	0.97425	expressed protein
LOC_Os02g34900	-0.441439	0.48385	-0.393552	0.4403	2.44092	0.0038	-1.02813	0.15205	-0.0302096	0.95755	1.29097	0.07505	-0.63312	0.1483	0.282169	0.67165	-1.09948	0.0722	transposon protein, putative, CACTA, En/Spm sub-class, expressed
LOC_Os02g35100	0.564841	1	0.202719	1	-1.72977	0.0003	0.453313	1	0.394628	0.58545	-0.313415	0.40655	-0.0930839	0.8523	0.0855173	1	1.45949	0.0017	DDT domain containing protein, putative, expressed
LOC_Os02g36000	0	1	0	1	0	1	0	1	Infinity	0.00265	0	1	0	1	Infinity	0.00205	0	1	zinc finger protein, putative, expressed
LOC_Os02g38840	0.364936	0.46245	1.94968	0.00855	0.378539	0.47415	0.643637	0.17625	2.13427	0.00105	0.0700392	0.88955	0.274799	0.3953	-0.206571	0.70455	-0.299113	0.58865	glucose-6-phosphate 1-dehydrogenase, cytoplasmic isoform, putative, expressed
LOC_Os02g39160	-0.371671	0.23405	-0.0755059	0.85695	0.62694	0.3498	-0.422524	0.24475	-0.234644	0.59095	-0.762982	0.0526	-0.0449135	0.90225	-0.200731	0.72905	-1.36783	0.0373	hydroxymethylbutenyl 4-diphosphate synthase, putative, expressed
LOC_Os02g40100	3.02419	1	-0.716739	1	-0.775265	0.4484	2.71921	1	0.112123	1	-0.0327656	1	-0.31104	1	0.760186	1	0.195182	1	plant protein of unknown function DUF869 domain containing protein, expressed
LOC_Os02g40784	1.41394	1	1.73828	0.0033	-1.01463	0.0163	2.33253	0.27255	0.659445	0.3035	0.0285431	0.9353	0.903551	0.02345	-1.07218	0.0967	1.08714	0.01385	WAX2, putative, expressed
LOC_Os02g42920	-0.255984	0.7547	0.915316	0.1406	-1.86688	0.001	-0.235802	0.7812	0.974463	0.15515	-0.64507	0.09975	-0.0279149	0.95395	0.0159517	0.9827	1.30303	0.01445	DTA2, putative, expressed
LOC_Os02g43020	-0.151815	0.6833	0.460181	0.1695	-1.07724	0.00765	-0.150627	0.692	0.52127	0.1318	-0.171111	0.62435	0.00693534	0.9806	0.0508161	0.9053	0.860428	0.0464	heat shock protein STI, putative, expressed
LOC_Os02g43360	1.52577	0.19125	-1.36069	0.0271	0.494998	0.4826	1.97922	0.1156	-0.664509	0.213	0.00202481	0.97545	0.453694	0.29815	0.573742	0.43105	-0.592137	0.40225	cytochrome b5-like Heme/Steroid binding domain containing protein, expressed
LOC_Os02g43600	0.177444	0.5435	-0.749521	0.0307	1.51331	0.00015	-0.159598	0.62735	-0.547754	0.12825	1.06381	0.0057	-0.338139	0.26775	0.205521	0.6472	-0.471328	0.2555	50S ribosomal protein L19, chloroplast precursor, putative, expressed
LOC_Os02g46750	0.309285	0.3299	-0.562416	0.096	1.1507	0.0061	0.169454	0.6207	0.0517279	0.8843	0.378198	0.33435	-0.152176	0.60845	0.57718	0.20235	-0.778039	0.06465	expressed protein
LOC_Os02g46810	Infinity	1	Neg Infinity	1	0	1	Infinity	1	2.3735	0.2141	Infinity	1	-2.27624	0.25775	Infinity	0.01945	Infinity	1	amino acid transporter, putative, expressed
LOC_Os02g48650	0.63366	1	-0.592388	0.5186	0.371353	0.6584	0.317395	1	2.44395	0.03795	-0.827487	0.3285	-0.314779	0.69575	0.684512	0.58275	-1.13305	0.17145	acetyltransferase, GNAT family, putative, expressed
LOC_Os02g49140	Infinity	1	1.13885	1	Infinity	0.0001	Infinity	1	0.969491	1	Infinity	1	-0.624634	1	-0.0906841	1	-2.28219	0.16335	glycosyltransferase, putative, expressed
LOC_Os02g50200	0	1	Neg Infinity	1	Infinity	1	Infinity	1	0.480995	1	Infinity	0.00505	Infinity	1	Infinity	1	2.01419	0.12885	cysteine-rich repeat secretory protein precursor, putative, expressed
LOC_Os02g50470	Infinity	1	0	1	0	1	Infinity	1	Infinity	5e-05	0	1	0.0141046	1	Infinity	0.00075	0	1	expressed protein
LOC_Os02g50840	-0.288281	0.31035	0.051107	0.87715	-1.31447	0.03815	-0.315665	0.31645	-0.222699	0.50445	-0.811753	0.0819	-0.0483739	0.8732	-0.293359	0.5056	0.492151	0.44305	BAH domain containing protein, putative, expressed
LOC_Os02g51920	0.835258	1	-0.293125	1	Infinity	0.02545	-2.2408	1	Neg Infinity	1	0.175329	0.78795	-3.04986	0.2782	Neg Infinity	1	Neg Infinity	0.02705	expressed protein
LOC_Os02g51950	2.46549	0.31655	4.29927	0.24625	Infinity	0.00065	2.99002	0.25205	3.46006	0.24075	Infinity	1	0.534367	0.4113	-0.794283	0.38615	-1.55911	0.32985	expressed protein
LOC_Os02g52150	-0.326609	1	1.44784	1	-1.12542	0.2236	-0.371024	1	4.14945	0.06815	-0.393967	0.571	0.0222003	1	2.68834	0.0481	0.787061	0.3984	heat shock 22 kDa protein, mitochondrial precursor, putative, expressed
LOC_Os02g52640	-1.39151	1	0.0996901	1	-4.05562	0.0434	-2.3316	1	0.0132832	1	-0.291268	0.79915	-0.906429	1	-0.124629	1	4.41331	0.238	xyloglucan fucosyltransferase, putative, expressed
LOC_Os02g53120	-0.195665	1	-1.36574	0.046	-0.992574	0.16185	-0.133481	1	-0.883292	0.13355	-0.735626	0.2904	0.0189372	0.96925	0.469903	0.5891	0.259995	0.76725	Peptidase family C50, putative, expressed
LOC_Os02g53140	-0.116736	0.73955	-1.33616	0.00015	-0.124521	0.73745	-0.0286562	0.9321	-0.896968	0.0109	-0.262184	0.43805	0.0874792	0.7588	0.394003	0.37225	-0.0956018	0.80775	COP1, putative, expressed
LOC_Os02g54350	-0.496295	1	Neg Infinity	0.00545	0.774027	0.546	-1.82517	1	-0.287291	0.8429	-0.197072	0.8865	-0.434194	0.6257	Infinity	0.0128	-0.882901	0.4505	hypothetical protein
LOC_Os02g55120	0.172487	0.54355	-0.902127	0.0082	1.37525	0.001	0.0484493	0.88015	-0.509658	0.1454	0.810415	0.02645	-0.156714	0.5963	0.341084	0.4566	-0.552907	0.1895	translation initiation factor IF-3, putative, expressed
LOC_Os02g55320	0.536243	0.06725	1.07868	0.00115	-0.584125	0.15065	0.173926	0.5748	0.967463	0.0045	-0.442047	0.2043	-0.352795	0.22675	-0.123861	0.7663	0.137704	0.7529	two-component response regulator, putative, expressed
LOC_Os02g55840	0.51529	0.63275	0.732504	0.2165	0.0648058	0.8995	1.0642	0.3899	1.27399	0.03015	0.0916098	0.83985	0.489222	0.2679	0.133581	0.8478	0.301436	0.5705	expressed protein
LOC_Os02g56310	0.208593	1	0.839711	0.36085	-3.64892	5e-05	-0.611093	1	0.556698	0.66965	-0.421432	0.3118	-0.744306	0.3886	-0.324382	0.74165	3.1857	5e-05	calcium-dependent protein kinase isoform AK1, putative, expressed
LOC_Os02g56940	0.671004	0.90095	-1.00981	0.0175	1.48688	0.03025	-0.211226	0.7076	0.0957192	0.8263	0.770038	0.20425	-0.14345	0.70165	1.14401	0.05375	-0.550773	0.3124	expressed protein
LOC_Os02g56950	1.75079	1	-2.50457	0.0221	-1.13153	0.2176	1.79431	1	-0.957294	0.38415	-0.484375	0.4067	0.0782979	1	0.442532	0.75555	0.000130921	0.99985	expressed protein
LOC_Os02g57010	0.11508	0.77255	-1.30332	0.0002	0.631664	0.15695	-0.303815	0.4699	-0.821081	0.01965	0.313258	0.4506	-0.373624	0.2314	0.219468	0.6597	-0.407317	0.37555	RNA recognition motif containing protein, putative, expressed
LOC_Os02g57060	-0.624106	1	3.3872	1	-2.79193	0.01005	-2.29581	1	1.55775	1	-0.482784	0.42655	-1.69153	1	-1.74997	1	2.27377	0.06535	OsCttP2 - Putative C-terminal processing peptidase homologue, expressed
LOC_Os02g57150	0.208114	0.7494	0.772149	0.11585	0.535661	0.3471	0.585359	0.30745	0.924724	0.07285	1.01387	0.04315	0.346824	0.342	0.185832	0.73925	0.400664	0.4572	tubulin-specific chaperone A, putative, expressed
LOC_Os02g57410	-0.225211	0.45675	-0.443599	0.181	-1.05834	0.0215	-0.0739623	0.8179	-0.507287	0.13605	-0.457586	0.2416	0.121623	0.6882	-0.0736743	0.876	0.619025	0.2244	OTU-like cysteine protease family protein, putative, expressed
LOC_Os02g57750	-0.272473	0.50415	-1.00156	0.0054	-1.11547	0.00365	-0.351547	0.40155	-1.06918	0.0052	-0.46199	0.1946	-0.0715159	0.8237	-0.100521	0.84535	0.626922	0.1417	protein binding protein, putative, expressed
LOC_Os02g57800	-0.645171	1	-0.428524	0.2827	1.16347	0.03465	-0.391891	1	-0.969447	0.02715	-0.269647	0.53405	0.0170607	0.9625	-0.552716	0.31345	-1.28765	0.0081	PPR repeat containing protein, expressed
LOC_Os03g02580	0	1	Neg Infinity	1	Neg Infinity	1	Infinity	1	3.21097	0.4354	0.769026	1	Infinity	1	Infinity	0.0411	Infinity	1	armadillo, putative, expressed
LOC_Os03g02690	-0.0302261	0.9244	-1.39162	5e-05	2.36633	5e-05	-0.281509	0.422	-1.10895	0.0014	1.04426	0.0188	-0.325242	0.2903	0.215598	0.6408	-1.22777	0.0081	dihydrodipicolinate reductase, putative, expressed
LOC_Os03g03034	0.305254	1	1.83921	0.1344	-2.08102	0.00275	1.56288	1	0.924584	0.451	0.216329	0.6767	1.19861	0.2125	-0.88973	0.31505	2.19717	0.0021	flavonol synthase/flavanone 3-hydroxylase, putative, expressed
LOC_Os03g03510	-0.225277	0.6048	-1.13905	0.00835	-1.5308	0.00185	-0.610626	0.1836	-1.90734	5e-05	-0.437382	0.2415	-0.399577	0.21945	-0.725688	0.2526	1.1752	0.0307	CAMK_KIN1/SNF1/Nim1_like.15 - CAMK includes calcium/calmodulin depedent protein kinases, expressed
LOC_Os03g03790	1.2208	1	0.601286	0.45065	Infinity	5e-05	1.49398	1	1.06456	0.21385	Infinity	1	0.213778	0.77455	0.424485	0.57825	-3.72208	0.0579	AMP-binding domain containing protein, expressed
LOC_Os03g04060	1.08518	0.0194	3.62473	0.00015	0.995296	0.0408	0.493153	0.29635	3.78516	0.0023	2.15441	5e-05	-0.574409	0.0688	0.130891	0.78525	1.05406	0.0143	CHIT16 - Chitinase family protein precursor, expressed
LOC_Os03g05250	0.117541	1	2.90365	1	-0.63301	0.56295	0.213011	1	3.09053	0.03305	-1.39797	0.3479	0.0546269	0.89635	0.364488	0.60295	-1.00405	0.49815	expressed protein
LOC_Os03g08284	-0.231408	0.489	-0.200038	0.5607	1.06091	0.00735	-0.404098	0.2494	0.223687	0.51755	0.12272	0.73355	-0.0889087	0.75995	0.433242	0.36455	-0.804931	0.05805	expressed protein
LOC_Os03g08320	Infinity	1	1.91037	1	-4.67587	0.04025	Infinity	1	1.3496	1	0.824965	0.0666	-0.0230677	1	-0.532134	1	5.49747	0.04915	ZIM domain containing protein, putative, expressed
LOC_Os03g08490	-1.62847	0.41575	Infinity	1	Infinity	1	-1.80769	0.2786	Infinity	5e-05	Infinity	0.003	-0.101645	0.9339	1.38784	0.39405	3.285	0.0873	AP2 domain containing protein, expressed
LOC_Os03g08830	0.277398	0.5257	-0.258696	0.5027	-1.22884	0.00305	0.233328	0.6039	0.216985	0.5898	-0.158049	0.6637	0.0176868	0.9571	0.457641	0.35645	1.10131	0.01185	WD domain, G-beta repeat domain containing protein, expressed
LOC_Os03g10620	-0.530914	0.23535	0.559399	0.28955	0.0703859	0.9025	-0.534271	0.2732	1.87309	0.00465	-0.338761	0.50585	0.0547569	0.9038	1.17372	0.1441	-0.339697	0.5775	hydrolase, alpha/beta fold family domain containing protein, expressed
LOC_Os03g11780	-0.87055	0.0185	1.16431	0.00125	-0.61768	0.1151	0.0413634	0.91465	2.21863	5e-05	0.359178	0.3462	1.24755	0.00015	0.753296	0.10365	0.698619	0.16015	expressed protein
LOC_Os03g11910	-1.42089	0.0023	-0.158621	0.6874	-0.346301	0.38745	-2.30597	0.00025	-0.471058	0.3016	-0.80452	0.01845	-0.936404	0.0111	-0.339653	0.5587	-0.470028	0.24975	DnaK family protein, putative, expressed
LOC_Os03g12110	1.77166	1	-2.01207	0.30785	-1.4716	0.02735	1.93715	1	-0.0423974	0.96735	0.0564563	0.9567	0.078569	0.92425	1.95333	0.3855	1.55428	0.36465	homocysteine S-methyltransferase protein, putative, expressed
LOC_Os03g12879	2.04303	1	-0.641798	1	-2.32333	0.1083	2.83001	1	1.98221	0.1351	0.344841	0.6318	0.85527	0.4339	2.56638	0.0979	2.64944	0.0288	expressed protein
LOC_Os03g13250	-0.430764	1	0.16482	0.81305	1.85151	0.02705	0.226819	1	-1.01277	0.2342	1.0016	1	0.672051	1	-1.23245	0.29505	-0.815818	0.2541	peptide transporter PTR2, putative, expressed
LOC_Os03g14590	-0.011849	0.9686	-0.534598	0.12805	-1.44761	0.00555	Infinity	1	-0.517695	0.13865	-0.127791	0.7593	-0.414921	1	-0.0412263	0.9247	1.26999	0.0186	calcium-binding EF hand family protein, putative, expressed
LOC_Os03g15460	-1.28677	0.01085	-2.8012	5e-05	1.16993	0.2264	-1.01312	0.0462	-1.99176	5e-05	1.45596	1	0.104397	0.78045	0.637895	0.31235	-2.33046	0.0477	expressed protein
LOC_Os03g15890	-0.841242	0.00845	0.0871419	0.79865	-0.804868	0.22045	-1.07306	0.00345	-0.179433	0.597	-0.497833	0.33955	-0.200145	0.49235	-0.325919	0.47645	0.288525	0.6356	RNA recognition motif containing protein, expressed
LOC_Os03g16600	0	1	0	1	0	1	0.448553	0.68385	1.82494	0.00185	0	1	0.988824	0.1405	0.905378	0.1077	0	1	expressed protein
LOC_Os03g17070	-0.393594	0.29885	-0.861649	0.0099	1.63819	0.0022	-0.121072	0.7427	1.70099	0.00305	1.08955	0.0352	0.33826	0.58965	2.48	0.0004	-0.72007	0.1172	ATP synthase B chain, chloroplast precursor, putative, expressed
LOC_Os03g18150	0.522486	0.4154	0.671492	0.20055	-1.55534	0.00035	0.826738	0.17105	0.971422	0.0889	0.422803	0.2401	0.311121	0.3762	0.263035	0.66735	1.93195	5e-05	protein phosphatase 2C, putative, expressed
LOC_Os03g18680	-0.00375202	0.99125	1.14741	0.0071	-0.60186	0.1197	-0.207784	0.67615	0.990728	0.03295	0.0503494	0.883	-0.153157	0.6501	-0.256373	0.58235	0.67666	0.086	membrane associated DUF588 domain containing protein, putative, expressed
LOC_Os03g18770	0.574982	0.1821	-1.27708	0.00045	-0.679763	0.0841	0.560961	0.19345	-0.578705	0.0998	-0.563829	0.13195	0.0411833	0.8957	0.669266	0.17435	0.148783	0.7157	wound-induced protein WI12, putative, expressed
LOC_Os03g18870	-0.755732	0.06955	-0.0755772	0.8238	-0.799137	0.04285	-0.460549	0.26285	-0.330243	0.3236	0.431836	0.2139	0.329331	0.2787	-0.193563	0.6575	1.16776	0.00425	heat shock protein DnaJ, putative, expressed
LOC_Os03g19250	-0.17691	0.64145	0.369393	0.3684	-1.58158	0.00025	-0.49361	0.23825	0.763146	0.08555	-0.679512	0.08175	-0.283978	0.38525	0.364515	0.4869	0.757903	0.0939	AMP-binding enzyme, putative, expressed
LOC_Os03g19270	Neg Infinity	1	Neg Infinity	1	-1.97261	0.0386	-3.48688	1	1.43465	1	1.03582	0.0755	Infinity	1	Infinity	1	2.94044	0.0065	universal stress protein domain containing protein, putative, expressed
LOC_Os03g19580	0.00947655	0.98135	1.29535	0.0007	-1.03945	0.00875	-0.00422392	0.99115	1.13903	0.0064	-0.168069	0.6225	-0.0327355	0.91915	-0.0940262	0.83865	0.921907	0.0256	expressed protein
LOC_Os03g19940	0.0561573	0.8681	1.65881	0.0783	-1.00464	0.12075	0.827806	0.6929	0.887586	0.3518	-1.62742	0.0164	0.64481	0.4796	-0.81987	0.37855	-0.610686	0.43275	expressed protein
LOC_Os03g20420	-0.857732	0.18215	-0.859666	0.04525	0.419018	0.39155	-0.146869	0.839	-0.430018	0.33915	-1.23406	0.0095	1.06342	0.0191	0.405229	0.46265	-1.59484	0.00675	alpha-N-arabinofuranosidase A, putative, expressed
LOC_Os03g21270	0.726102	0.0927	-0.538726	0.1357	0.601785	0.15625	0.446198	0.3107	-1.24068	0.0011	0.688919	0.0836	-0.397691	0.2229	-0.603304	0.2333	0.0510602	0.912	expressed protein
LOC_Os03g21590	0.553743	0.43235	0.483496	0.32825	0.276449	0.716	0.0215609	0.97665	1.14079	0.0369	0.484158	0.46	-0.437268	0.3047	0.658467	0.2707	0.0592887	0.93385	expressed protein
LOC_Os03g21780	0.805295	0.30625	-1.33244	0.0263	2.00706	0.51525	-0.193693	0.8793	0.392037	0.44925	1.46028	0.6632	-0.945096	0.37795	1.68866	0.027	-0.642232	0.4244	pentatricopeptide repeat domain containing protein, putative, expressed
LOC_Os03g24020	0.235527	0.41025	-1.02753	0.00215	1.05776	0.00895	-0.188954	0.54945	-0.689761	0.04905	0.253457	0.47965	-0.466758	0.13775	0.25382	0.55735	-0.907933	0.03985	ribosomal protein L6, putative, expressed
LOC_Os03g26490	-1.60949	1	-0.00754235	1	-0.0815783	0.91965	-1.20466	1	1.0072	0.4923	2.18546	0.0021	0.531306	1	1.07383	0.46955	2.21175	0.01075	expressed protein
LOC_Os03g27760	4.80414	1	-1.20095	0.18035	-1.73114	0.0159	4.42116	1	0.181902	0.8157	-0.00280987	0.99565	-0.370727	0.50675	1.32828	0.1385	1.87227	0.00975	nodulation protein-related, putative, expressed
LOC_Os03g28420	0.192169	0.53915	-1.26276	0.0001	-0.485389	0.21155	-0.0323164	0.9234	-1.25345	0.00025	-0.425559	0.21435	-0.238776	0.41105	-0.0416841	0.9239	0.0777732	0.84835	3-oxoacyl-synthase, putative, expressed
LOC_Os03g29194	Neg Infinity	0.00415	5.36858	0.2471	0	1	-3.59158	0.0387	0	1	0	1	-0.319222	0.63895	-2.4395	0.04865	0	1	expressed protein
LOC_Os03g29460	0.201971	0.691	0.665182	0.0807	0.00363839	0.9954	0.312586	0.5222	1.28438	0.00165	0.884336	0.02505	0.138292	0.6779	0.57097	0.2359	0.848714	0.0394	60S ribosomal protein, putative, expressed
LOC_Os03g29770	0.2108	0.7845	0.299182	0.5989	-0.32318	0.5943	0.164126	0.8352	1.21013	0.04425	0.661492	0.2089	-0.0188253	0.96555	0.795195	0.2325	0.911785	0.14695	EF hand family protein, expressed
LOC_Os03g30460	-0.0126449	0.97455	0.994724	0.00785	-0.166476	0.6598	0.0980799	0.79755	1.20791	0.00305	0.0629529	0.8543	0.0737408	0.80355	0.174815	0.6928	0.284266	0.4878	vacuolar protein sorting-associated protein 52, putative, expressed
LOC_Os03g31190	0	1	0	1	0	1	0	1	0	1	Infinity	1	0	1	0	1	Infinity	0.0174	retrotransposon protein, putative, Ty1-copia subclass
LOC_Os03g31690	-0.19251	0.5552	-0.536786	0.1812	1.06238	0.02115	-1.24857	0.0036	-1.28371	0.0046	-0.528266	0.24425	-1.04816	0.00455	-0.867996	0.1461	-1.5599	0.0023	GCN5-related N-acetyltransferase, putative, expressed
LOC_Os03g33580	-0.106841	0.8801	-0.156671	0.77875	-1.72551	0.55685	-0.250319	0.72845	0.0389253	0.94515	0.132172	0.9339	-0.165597	0.7123	-0.0333123	0.9616	1.78383	0.5624	mitotic checkpoint protein, putative, expressed
LOC_Os03g40770	1.1961	0.00485	2.88819	5e-05	1.54882	0.01665	1.17913	0.00635	2.31771	0.00085	-0.240028	0.7262	0.0599795	0.8518	-0.595907	0.2168	-1.82622	0.00785	expressed protein
LOC_Os03g41110	-0.615174	0.11415	-0.821426	0.02795	0.675998	0.1109	-0.818012	0.0412	-0.703303	0.0631	-0.657192	0.12965	-0.0595375	0.85325	0.0981969	0.83555	-1.34448	0.0075	ZOS3-14 - C2H2 zinc finger protein, expressed
LOC_Os03g42799	0.768975	0.5132	1.69803	0.0343	-0.113167	0.85405	1.37944	0.2287	2.72314	0.00225	0.651982	0.1889	0.666688	0.21425	1.01263	0.10175	0.797424	0.15655	expressed protein
LOC_Os03g43100	1.07222	0.39905	Infinity	5e-05	7.08332	0.08845	-0.012842	0.84605	Infinity	5e-05	5.82184	0.30795	-1.036	0.0813	-1.39706	0.1013	-1.21112	0.3266	expressed protein
LOC_Os03g43750	0	1	1.69783	1	-4.42134	5e-05	Infinity	1	0.208857	1	-1.51709	0.00885	Infinity	1	-1.455	1	2.77264	0.00035	retrotransposon, putative, centromere-specific, expressed
LOC_Os03g45450	0	1	0	1	Infinity	1	Infinity	1	Infinity	0.0046	0	1	Infinity	1	Infinity	0.0021	Neg Infinity	1	WRKY60, expressed
LOC_Os03g47780	0.345248	0.3328	1.02624	0.00475	0.0568646	0.885	0.206974	0.57755	0.819027	0.03325	0.125208	0.7257	-0.134169	0.64565	-0.260939	0.56215	0.0585203	0.88715	WD repeat-containing protein, putative, expressed
LOC_Os03g48750	0	1	0	1	-4.64581	0.01565	0	1	0	1	-0.819776	0.0818	0	1	0	1	3.76726	0.0263	Cupin domain containing protein, expressed
LOC_Os03g49220	0.371938	0.29975	-1.20215	0.00075	1.38932	0.0324	-0.0642123	0.87135	-1.15533	0.0033	0.676334	0.1222	-0.44016	0.14755	-0.00909945	0.98455	-0.696113	0.27265	adenylosuccinate synthetase, chloroplast precursor, putative, expressed
LOC_Os03g49700	0.0669728	0.9511	0.203093	0.7489	-0.796659	0.12845	0.64594	0.4763	0.422983	0.55145	0.190709	0.65045	0.598412	0.2384	0.181303	0.8047	1.04618	0.04245	SNARE associated Golgi protein, putative, expressed
LOC_Os03g49940	-0.182715	0.5817	-0.375401	0.26275	0.921777	0.0195	-0.307509	0.37955	-0.297015	0.39495	-0.3023	0.41775	-0.123263	0.6721	0.0112841	0.9771	-1.25326	0.00385	integral membrane protein, putative, expressed
LOC_Os03g50310	-0.117936	0.69165	-0.660044	0.0391	1.54907	0.00115	-0.649409	0.0426	0.0412398	0.90615	0.437033	0.20605	-0.455913	0.1137	0.598422	0.18055	-1.09584	0.01705	CCT/B-box zinc finger protein, putative, expressed
LOC_Os03g51530	0.389326	0.74835	-0.903028	0.44705	1.09224	1	-2.83411	0.17325	-3.18594	0.19815	0.983214	0.6168	-3.04355	0.01805	-2.30674	0.24815	-0.392359	0.81755	expressed protein
LOC_Os03g52130	0.14717	0.61405	-0.898849	0.00935	1.95576	5e-05	-0.141026	0.6613	-0.613596	0.066	0.942149	0.02655	-0.315654	0.27295	0.236729	0.58675	-1.11451	0.009	expressed protein
LOC_Os03g52380	0	1	Infinity	1	Neg Infinity	1	0	1	Infinity	1	3.27346	0.2449	0	1	0.257458	1	Infinity	0.0281	PIII5 - Proteinase inhibitor II family protein precursor, expressed
LOC_Os03g52680	-0.482778	0.2441	-1.00996	0.00715	-1.95769	0.00115	-1.82635	0.0014	-1.77672	5e-05	0.626326	0.13595	-1.18319	0.00185	-0.742215	0.1415	2.46967	5e-05	expressed protein
LOC_Os03g52840	-0.322598	0.35985	-1.30153	0.0416	1.62743	0.1096	-0.457763	0.30705	-1.15674	0.1296	-0.118272	0.7794	-0.173629	0.71025	0.107325	0.904	-1.7372	0.07875	serine hydroxymethyltransferase, mitochondrial precursor, putative, expressed
LOC_Os03g53660	-0.588527	1	0.143275	0.7566	-0.999951	0.0221	0.00993413	1	-0.454572	0.42265	-0.0562609	0.88445	0.563107	0.1887	-0.569715	0.3409	1.00814	0.02605	Myosin head domain containing protein, expressed
LOC_Os03g53930	-0.507561	0.5665	-0.00794345	0.9907	-1.77627	0.00165	-0.115635	0.88455	-0.198044	0.7386	-0.340895	0.4235	0.296138	0.55935	-0.105694	0.88525	1.39007	0.01605	expressed protein
LOC_Os03g54040	0.616738	0.10705	-1.10019	0.0023	1.63582	0.009	0.288986	0.4706	-1.07615	0.00355	1.18799	0.02805	-0.389014	0.2075	-0.0748872	0.87745	-0.514973	0.30915	ribosomal protein L6, putative, expressed
LOC_Os03g54980	0.278398	0.5944	1.37924	0.00065	0.182535	0.6356	-0.0390486	0.9471	1.54108	0.00045	0.432666	0.2179	-0.351663	0.24245	0.130322	0.76855	0.305013	0.44195	expressed protein
LOC_Os03g55080	1.86765	0.0337	3.3085	0.0014	-1.22566	0.0185	1.83401	0.0156	3.24069	0.0026	0.0507306	0.9063	-0.138022	0.69605	-0.153937	0.76925	1.41643	0.00775	WRKY3, expressed
LOC_Os03g55290	Infinity	1	Neg Infinity	0.00515	-2.80311	0.04925	0	1	Neg Infinity	0.0053	0.577853	0.32895	Neg Infinity	1	0	1	3.33207	0.03345	GASR3 - Gibberellin-regulated GASA/GAST/Snakin family protein precursor, expressed
LOC_Os03g55850	-0.0387582	0.9019	0.847763	0.0134	-1.23838	0.0228	-0.598499	0.08665	0.207862	0.5423	0.024539	0.958	-0.550911	0.05765	-0.68959	0.1072	1.25329	0.0444	cold acclimation protein WCOR413, putative, expressed
LOC_Os03g56320	-0.0690469	0.9037	-0.836512	0.0471	1.42518	0.02265	0.119658	0.82995	-0.736982	0.09375	0.245933	0.6714	0.144082	0.71675	-0.138018	0.8118	-1.08005	0.0527	expressed protein
LOC_Os03g56370	0.102812	0.87205	-1.52927	0.00065	3.2762	0.0011	0.0809341	0.89435	-1.60474	0.0011	1.51621	0.073	0.119288	0.764	-0.0370044	0.9491	-2.07879	0.00555	methyltransferase, putative, expressed
LOC_Os03g56790	0.229008	0.42825	0.815495	0.0151	-0.607806	0.1171	4.1307	5e-05	4.71553	5e-05	3.4396	5e-05	3.87184	5e-05	3.91844	0.005	4.03674	5e-05	actin-depolymerizing factor, putative, expressed
LOC_Os03g56930	-5.0731	0.043	-4.53118	0.0095	3.65351	1	Neg Infinity	5e-05	Neg Infinity	5e-05	Neg Infinity	1	Neg Infinity	1	Neg Infinity	1	Neg Infinity	1	app1, putative, expressed
LOC_Os03g57660	0.0731705	0.9147	-0.611024	0.30175	-1.11684	0.04955	-0.0620711	0.92675	-0.938615	0.1554	-0.354986	0.43265	-0.235816	0.5825	-0.391995	0.6569	0.758094	0.1885	peptidase, putative, expressed
LOC_Os03g57900	-2.50454	1	-0.0968702	0.94485	-0.193115	0.81685	-1.08015	1	1.56938	0.22965	1.7251	0.02515	1.45038	0.20685	1.66869	0.1922	1.82553	0.03155	zinc finger A20 and AN1 domain-containing stress-associated protein, putative, expressed
LOC_Os03g58470	0.22703	0.5563	-0.0898538	0.78875	1.40925	0.00815	-0.20416	0.62175	0.296745	0.44035	0.362135	0.46	-0.431138	0.1537	0.369867	0.4435	-1.16597	0.01875	retrotransposon protein, putative, Ty3-gypsy subclass, expressed
LOC_Os03g58540	0.0558362	0.85085	-0.595808	0.0716	1.19447	0.0037	-0.039369	0.90385	-0.154707	0.6438	0.523616	0.1701	-0.0775936	0.7928	0.363411	0.41315	-0.688399	0.10005	spo0B-associated GTP-binding protein, putative, expressed
LOC_Os03g58610	0.513137	0.25725	1.86565	0.00035	1.48572	0.0174	-0.0974748	0.8424	1.43832	0.0052	0.301413	0.6222	-0.590184	0.07095	-0.437062	0.39115	-1.26551	0.0418	expressed protein
LOC_Os03g58750	-0.156721	1	Infinity	1	3.81305	0.25325	0.116629	1	Infinity	0.00015	Neg Infinity	1	-0.063265	1	1.64773	0.2817	Neg Infinity	0.00215	protein kinase domain containing protein, expressed
LOC_Os03g58910	-0.0501036	0.87865	-0.185178	0.5635	-1.86922	0.0006	-0.0700536	0.8351	-0.39787	0.24765	-0.904782	0.0282	-0.00117684	0.99655	-0.243568	0.58715	0.996909	0.07055	expressed protein
LOC_Os03g59320	-1.30526	5e-05	-0.421802	0.1907	-1.35992	0.0151	-0.927221	0.00605	-0.576559	0.09185	-0.234655	0.60335	0.364235	0.2168	-0.223613	0.5986	1.1293	0.0636	expressed protein
LOC_Os03g60090	1.44759	5e-05	1.03624	0.00175	-0.213907	0.59835	0.970834	0.0028	1.31897	0.0001	-0.188789	0.588	-0.304373	0.3224	0.285609	0.5261	0.0118238	0.97985	methylenetetrahydrofolate reductase, putative, expressed
LOC_Os03g60530	0.586772	0.25465	0.806355	0.0573	-0.0467137	0.90965	0.725958	0.1399	1.01012	0.02735	0.325265	0.3795	0.111714	0.72275	0.220086	0.6486	0.415748	0.31845	ras-related protein, putative, expressed
LOC_Os03g61280	-0.389782	1	-2.08828	0.00285	-0.0482103	1	0.73218	1	-0.0727354	0.88145	0.795516	0.36045	1.13801	0.0538	1.99044	0.02125	0.878473	0.35105	OsMan05 - Endo-Beta-Mannanase, expressed
LOC_Os03g62430	0.482879	0.23495	-0.525431	0.17345	-1.4433	0.00075	0.411116	0.3365	0.023518	0.9527	-0.405281	0.2516	-0.0774847	0.80075	0.521768	0.3084	1.12551	0.00875	OsWAK28 - OsWAK receptor-like protein kinase, expressed
LOC_Os03g62780	-0.0293127	0.9166	-1.41417	5e-05	1.85706	5e-05	-0.371309	0.23965	-1.25758	0.00025	0.113528	0.75375	-0.350836	0.22815	0.113712	0.799	-1.70737	0.0005	S1 RNA binding domain containing protein, expressed
LOC_Os03g62950	-0.099323	0.8628	-0.813634	0.0929	1.86211	0.0246	-0.702706	0.28105	-0.560071	0.2601	0.782922	0.3082	-0.665616	0.10745	0.168671	0.80175	-1.16486	0.1019	expressed protein
LOC_Os03g63870	0.19284	0.50565	-0.684461	0.0405	1.03328	0.01505	-0.222989	0.50705	-0.809334	0.0202	0.11448	0.7403	-0.313345	0.3358	-0.143074	0.7479	-0.870756	0.061	expressed protein
LOC_Os03g64010	-1.24546	0.4237	-0.346364	0.7443	-1.34567	0.3393	-1.49036	0.25185	1.87871	0.04665	-0.321212	0.74515	-0.11808	0.87855	2.15651	0.10025	0.986578	0.4287	expressed protein
LOC_Os04g01520	0.282179	0.54505	1.57622	0.0004	0.0195258	0.97085	0.265875	0.5795	1.10894	0.01375	0.684037	0.1569	-0.00721194	0.98075	-0.465662	0.31845	0.603724	0.2718	expressed protein
LOC_Os04g02120	0.490806	0.40315	2.64612	0.0028	0.746956	0.21315	0.0979593	0.87135	2.08818	0.0098	0.216191	0.6976	-0.362041	0.3607	-0.585575	0.29195	-0.585744	0.30235	expressed protein
LOC_Os04g02620	-1.34961	0.07405	-2.92928	5e-05	4.56898	0.0909	-0.499413	0.4114	-1.93749	5e-05	1.37987	1	0.934688	0.05115	0.937294	0.13285	-3.0151	0.00965	oxidoreductase, short chain dehydrogenase/reductase family, putative, expressed
LOC_Os04g02670	0	1	0	1	0	1	0	1	Infinity	0.00295	0	1	0	1	Infinity	0.00085	0	1	expressed protein
LOC_Os04g09604	0.925555	0.00745	3.52239	5e-05	0.292741	0.4447	0.565971	0.1142	3.68354	5e-05	-0.0550805	0.8712	-0.368685	0.2205	0.199175	0.6561	-0.344042	0.40395	O-methyltransferase, putative, expressed
LOC_Os04g09900	1.81852	0.0206	5.56696	0.24465	-0.60841	1	-0.0253227	1	5.96854	0.24245	-3.14552	1	-1.87463	0.0004	0.458319	0.6004	-2.49281	1	ent-kaurene synthase, chloroplast precursor, putative, expressed
LOC_Os04g10530	2.01469	0.03545	3.00787	0.00675	-1.24484	0.1181	2.14667	0.2748	2.10125	0.0237	0.615044	0.3048	0.118065	0.8037	-0.899634	0.17755	1.8663	0.0238	amidase, putative, expressed
LOC_Os04g14220	-0.000161676	0.9995	-1.31304	0.00275	2.21259	0.01025	0.0403322	0.9244	-0.128338	0.7214	0.793762	1	0.00809567	0.97755	1.10849	0.0472	-1.39508	0.03205	disease resistance protein RPM1, putative, expressed
LOC_Os04g15580	0.914011	0.1391	0.927699	0.06945	-0.557838	0.3021	0.862055	0.16495	1.49209	0.0183	0.298037	0.51665	-0.0522675	0.8834	0.542924	0.3276	0.861591	0.13175	serine/threonine-protein kinase receptor precursor, putative, expressed
LOC_Os04g16680	-0.374316	0.19755	-1.76181	0.00025	1.7997	0.00515	-0.45015	0.19595	-1.22726	0.03355	0.336663	0.322	-0.0729086	0.8381	0.518729	0.4009	-1.54028	0.0277	fructose-1,6-bisphosphatase, putative, expressed
LOC_Os04g21320	-0.0387984	0.83105	0.209599	0.7937	-0.392713	0.4598	0.450204	0.69185	1.45768	0.0493	0.394161	0.38305	0.600886	0.37415	1.20522	0.161	0.778806	0.13485	membrane associated DUF588 domain containing protein, putative, expressed
LOC_Os04g24510	0.439748	0.2041	5.94439	0.2533	0.477152	0.33275	-0.113854	0.75875	6.16996	0.02515	-0.698988	0.2138	-0.602353	0.05445	0.106918	0.85935	-1.30895	0.0484	OsWAK36 - OsWAK receptor-like protein kinase, expressed
LOC_Os04g27810	0	1	Infinity	0.1282	-3.88642	0.03945	Infinity	1	1.78789	0.3564	-1.21318	0.0835	Infinity	1	-1.29237	0.59875	2.56238	0.1006	retrotransposon protein, putative, Ty3-gypsy subclass, expressed
LOC_Os04g28020	-0.515801	0.3251	-1.39828	0.00105	0.0687247	0.8698	-0.84743	0.08115	-1.17395	0.00865	-0.342315	0.4153	-0.191776	0.58815	0.235188	0.6892	-0.229155	0.5919	expressed protein
LOC_Os04g31070	0.298806	0.32905	1.31686	5e-05	-0.679736	0.1086	0.220404	0.486	1.25617	0.00075	-0.236794	0.49855	-0.0792627	0.78675	-0.0435316	0.9152	0.398407	0.38085	acyl-desaturase, chloroplast precursor, putative, expressed
LOC_Os04g31950	1.62238	0.1043	0.814804	0.21975	0.976075	0.1164	1.62644	0.161	0.998535	0.1353	1.41026	0.0181	-0.00923113	0.987	0.154369	0.8282	0.431606	0.41715	LSM domain containing protein, expressed
LOC_Os04g32060	0.317014	0.42295	1.02718	0.00845	0.656119	0.10545	0.0410666	0.91925	0.622017	0.1384	-0.0586632	0.86995	-0.144102	0.63715	-0.368351	0.4127	-0.63691	0.1313	transposon protein, putative, unclassified, expressed
LOC_Os04g32150	-0.471713	0.2907	-0.987268	0.01225	1.26931	0.0158	-0.526106	0.24335	-0.34684	0.3859	0.387748	0.4461	-0.0887324	0.78765	0.37779	0.5008	-0.875181	0.09605	amidohydrolase family protein, expressed
LOC_Os04g33310	1.03908	0.0977	1.32234	0.0175	3.7647	0.0335	1.34094	0.0214	1.28946	0.0308	3.75426	0.1639	0.0902484	0.8246	-0.0252913	0.96255	0.120396	0.939	expressed protein
LOC_Os04g33640	-1.22132	1	-0.758066	0.34125	-3.06736	0.0925	-0.263246	1	0.227822	0.76185	-0.268676	0.6563	0.975058	0.1832	1.21698	0.25335	3.00272	0.0067	glycosyl hydrolases family 17, putative, expressed
LOC_Os04g34250	-0.714854	0.3349	-1.77147	0.00245	3.52571	0.2403	-0.508842	1	-0.648185	0.1656	1.87888	1	0.110748	0.81395	1.12669	0.11235	-1.56454	0.02225	serine/threonine-protein kinase receptor precursor, putative, expressed
LOC_Os04g34330	-0.629112	1	1.97314	1	2.60735	1	-0.887024	1	0.47934	1	-0.12188	1	-0.306674	0.48755	0.0625843	1	-1.05385	1	serine/threonine-protein kinase receptor precursor, putative, expressed
LOC_Os04g34910	Infinity	1	0	1	0	1	Infinity	1	Infinity	1	Infinity	1	-0.129779	1	Infinity	1	Infinity	0.0395	expressed protein
LOC_Os04g35410	0.175345	0.6488	-1.14415	0.001	-0.573971	0.13025	0.0866383	0.83005	-0.720714	0.0497	-0.491219	0.1472	-0.100789	0.7345	0.296613	0.55345	0.103551	0.79345	expressed protein
LOC_Os04g35420	-0.0221681	1	0.388314	1	-0.508515	0.31465	0.391735	1	0.330706	1	-1.09032	0.03595	0.394235	0.4105	-0.10416	1	-0.513895	0.38035	helicase conserved C-terminal domain containing protein, expressed
LOC_Os04g39050	0.948792	1	1.93933	0.02835	-0.477942	0.6263	1.42214	1	1.24778	0.1817	-0.0249769	0.9694	0.358953	0.66935	-0.623216	0.5368	0.475453	0.586	ZOS4-07 - C2H2 zinc finger protein, expressed
LOC_Os04g39420	-0.412067	0.6753	-0.492767	0.3967	-1.25751	0.00585	-0.284456	0.7758	-0.243469	0.70015	0.0527487	0.88665	0.0988873	0.85115	0.250308	0.7484	1.30971	0.00585	6-phosphofructokinase 2, putative, expressed
LOC_Os04g39950	0.0449566	0.89405	-0.324029	0.3298	0.634055	0.09925	-0.297901	0.41205	-0.647889	0.06545	-0.582691	0.11125	-0.346083	0.2422	-0.359453	0.4247	-1.16366	0.0045	expressed protein
LOC_Os04g39980	0.810938	1	0.0972775	0.92365	-2.65218	0.0037	2.31433	1	0.750035	0.4127	-0.13315	0.787	1.45064	0.16915	0.577024	0.6441	2.58464	0.00495	gibberellin 20 oxidase 2, putative, expressed
LOC_Os04g40910	0.0803527	0.83645	-0.210638	0.548	-1.58078	0.00015	-0.146944	0.71625	-0.242033	0.50195	-0.262974	0.469	-0.243219	0.4272	-0.067131	0.87695	1.29489	0.0052	OsFBX146 - F-box domain containing protein, expressed
LOC_Os04g41340	-0.321949	0.24995	-2.10024	5e-05	2.95883	5e-05	-0.433597	0.1696	-1.88485	5e-05	0.251313	0.5882	-0.107005	0.7314	0.171553	0.7056	-2.73538	0.0001	4-nitrophenylphosphatase, putative, expressed
LOC_Os04g41560	-0.237654	0.41715	0.359215	0.3011	1.65506	0.0008	-0.331323	0.5519	1.36068	0.007	1.06874	0.00365	0.597562	0.1108	0.904948	0.1167	-0.653275	0.19785	B-box zinc finger family protein, putative, expressed
LOC_Os04g41570	-0.807656	0.10575	1.62076	0.00565	-0.710597	0.0684	-0.174142	0.69425	-0.100411	0.8446	-0.326377	0.3507	0.606252	0.0786	-1.45857	0.00485	0.405787	0.33345	ethylene-responsive protein related, putative, expressed
LOC_Os04g43680	0	1	Infinity	1	-3.7482	0.0313	Infinity	1	Infinity	1	0.971202	0.097	Infinity	1	0.0809154	1	3.83424	0.00525	MYB family transcription factor, putative, expressed
LOC_Os04g43710	-0.674813	0.4925	1.19954	0.1876	-2.59359	0.00035	-0.671519	0.5103	2.3095	0.02185	-0.0670284	0.86365	0.178028	0.75225	1.10401	0.13215	2.54584	0.00025	CAMK_CAMK_like.3 - CAMK includes calcium/calmodulin depedent protein kinases, expressed
LOC_Os04g45000	0.00815271	0.983	2.26354	0.00755	1.85458	0.0493	-0.189752	0.6806	2.72965	0.00555	-0.534292	0.58235	-0.140151	0.66865	0.40165	0.49915	-2.59816	0.0097	short-chain dehydrogenase/reductase, putative, expressed
LOC_Os04g45290	0.655505	0.5696	-0.427576	0.3689	0.0294711	0.9615	0.475397	1	-1.1848	0.0324	0.186776	0.75815	-0.247837	0.6241	-0.827882	0.24735	0.276187	0.5896	glycosyl hydrolases, putative, expressed
LOC_Os04g46930	0.404971	0.44705	0.338426	0.44125	1.13043	0.04165	0.227925	0.66975	0.509561	0.2714	0.0949078	0.8625	-0.217577	0.5232	0.245761	0.6507	-1.01961	0.0665	serine racemase, putative, expressed
LOC_Os04g47020	0.0144677	0.96445	-1.41073	5e-05	2.52827	5e-05	-0.422888	0.21685	-1.186	0.00055	0.898251	0.05945	-0.444889	0.13405	0.124299	0.78515	-1.66535	0.0007	genetic modifier, putative, expressed
LOC_Os04g48270	-0.072436	0.85045	1.46888	0.0002	-1.68627	0.00275	-0.0748664	0.85125	0.892048	0.03335	-0.709354	0.1015	-0.0483933	0.87935	-0.610528	0.18965	1.01967	0.07145	OsFBX148 - F-box domain containing protein, expressed
LOC_Os04g48850	0	1	0	1	Neg Infinity	5e-05	0	1	0	1	-0.479273	0.4815	0	1	0	1	Infinity	5e-05	aminotransferase, classes I and II, domain containing protein, expressed
LOC_Os04g49000	0.963867	1	-0.232195	0.78365	-2.20738	0.03835	1.49625	1	-1.33827	0.32485	-0.219536	0.69365	0.517182	0.57815	-1.23558	0.315	2.00434	0.04925	zinc finger, C3HC4 type domain containing protein, expressed
LOC_Os04g49550	-1.15105	1	-0.570031	0.70015	-1.8152	0.02825	-1.10277	1	1.03914	0.4277	1.11488	0.07325	0.112628	0.9332	1.56759	0.1124	2.86158	0.00235	RING-H2 finger protein ATL2A, putative, expressed
LOC_Os04g49570	-0.210055	0.4718	-0.623725	0.0611	1.42114	0.0016	-0.139448	0.6559	-0.658376	0.05655	-0.334818	0.3939	0.0635774	0.83085	-0.0504011	0.90525	-1.62255	0.00035	glutamate receptor, putative, expressed
LOC_Os04g51150	-0.623056	1	2.19699	0.09015	-2.64247	0.0002	0.810826	0.5041	2.0792	0.11005	-0.142236	0.72515	1.48925	0.0374	-0.165092	0.84155	2.48687	0.0005	transposon protein, putative, unclassified, expressed
LOC_Os04g52230	-0.0237558	0.94765	-1.04451	0.00335	0.184109	0.64	-0.134532	0.71935	-0.727863	0.0369	-0.0625084	0.8657	-0.127986	0.6672	0.276451	0.5528	-0.25835	0.5329	ent-kaurene synthase, chloroplast precursor, putative, expressed
LOC_Os04g52250	-1.51453	0.2093	-4.48812	0.0082	-1.73546	0.23615	-1.41237	0.26605	Infinity	1	0.5098	0.6289	0.255644	0.712	2.59404	0.1727	2.20991	0.15635	LTPL123 - Protease inhibitor/seed storage/LTP family protein precursor, expressed
LOC_Os04g52500	0.391836	0.2242	0.703865	0.03935	-1.78907	0.0003	0.6267	0.07265	0.630631	0.06545	-0.516533	0.2344	0.228251	0.43915	-0.072999	0.8658	1.27509	0.02355	lecithine cholesterol acyltransferase, putative, expressed
LOC_Os04g52504	2.12096	0.28035	-1.69636	0.07055	-1.64772	0.03895	1.47509	0.30625	-1.43152	0.1407	0.5037	0.7476	-0.586168	0.32625	0.180797	0.904	2.33712	0.23305	adhesive/proline-rich protein, putative, expressed
LOC_Os04g52730	0.802353	0.14045	1.59386	0.0018	-1.08977	0.00855	0.577681	0.3183	1.30988	0.01915	0.0382943	0.912	-0.213353	0.53815	-0.30829	0.5705	1.1684	0.007	NAD dependent epimerase/dehydratase family domain containing protein, expressed
LOC_Os04g53350	-0.123968	1	-0.542153	0.24515	1.02321	0.06175	-0.207953	1	-0.730189	0.14825	-0.202614	0.73105	-0.103157	0.8211	-0.236642	0.7329	-1.28645	0.03985	expressed protein
LOC_Os04g53720	1.57321	1	2.5957	0.0008	-1.43566	0.00365	1.76609	0.0284	1.50112	0.0493	0.0204265	0.9564	0.196528	0.5873	-1.05479	0.11355	1.51354	0.0046	SNF2 family N-terminal domain containing protein, expressed
LOC_Os04g54110	1.54327	1	5.05295	1	1.42372	1	0.897637	1	4.82035	0.02145	-0.58336	1	-0.132506	0.7927	1.15254	1	-0.859601	0.15825	ARK3, putative, expressed
LOC_Os04g56240	Infinity	1	-1.01075	0.00395	1.49771	0.0033	-0.857741	0.01085	-0.405537	0.27655	-0.103541	0.77965	-0.294326	0.337	0.575566	0.25695	-1.72501	0.00245	lipase, putative, expressed
LOC_Os04g57810	-0.127128	0.856	0.0742577	0.8664	-2.41495	5e-05	0.126054	0.84985	0.24702	0.59205	-0.321035	0.42025	0.220621	0.5905	0.170192	0.76105	2.10776	0.00015	GA18008-PA, putative, expressed
LOC_Os04g57890	0.976615	0.00415	1.34969	0.00365	0.448754	0.27775	0.92358	0.0081	1.62057	0.036	0.482445	0.2629	-0.121177	0.70055	0.125839	0.87505	0.101854	0.8276	oligosaccharyl transferase, putative, expressed
LOC_Os04g58030	0.531662	1	1.73155	1	-2.46109	0.00025	1.26841	1	-0.353593	1	-0.313461	0.42965	0.731081	1	-2.10758	1	2.13613	0.0019	expressed protein
LOC_Os04g58280	0.0363936	0.9076	1.01326	0.0094	-1.37466	0.0011	0.0103862	0.97495	2.63036	5e-05	-0.907141	0.0117	0.0122689	0.96485	1.5477	0.0078	0.441632	0.2901	stem-specific protein TSJT1, putative, expressed
LOC_Os04g58910	-0.482444	0.49425	-1.09331	0.01605	0.330865	0.46575	-0.960065	0.216	-1.28952	0.0146	-0.0690154	0.8772	-0.470819	0.31095	-0.215546	0.7351	-0.43637	0.3708	receptor protein kinase TMK1 precursor, putative, expressed
LOC_Os04g59200	-1.00603	0.28655	Infinity	5e-05	Infinity	1	-0.2871	0.7115	Infinity	5e-05	0	1	0.734585	0.16195	-1.30469	0.1039	Neg Infinity	1	peroxidase precursor, putative, expressed
LOC_Os04g59330	1.54542	1	-1.0017	0.1868	0.582542	0.49845	0.0281299	1	-2.33149	0.01745	0.96254	0.2338	-1.48646	0.1782	-1.351	0.29655	0.118192	0.8803	expressed protein
LOC_Os04g59440	-2.20027	5e-05	0.388807	0.22975	0.297579	0.5764	-1.8918	5e-05	-0.19571	0.55795	-0.700898	0.0592	0.304494	0.32145	-0.578355	0.1763	-1.07263	0.0743	chlorophyll A-B binding protein, putative, expressed
LOC_Os05g01140	2.11812	0.123	2.32548	0.19495	Infinity	1	0.369209	1	3.57786	0.16055	Infinity	1	-1.72964	0.00975	1.30415	0.172	-2.49226	1	methyltransferase, putative, expressed
LOC_Os05g01280	0.251996	0.5183	-1.33497	0.0002	1.64699	0.0014	0.0392897	0.92135	-1.16856	0.0013	0.27498	0.54465	-0.191039	0.53555	0.118172	0.79955	-1.48336	0.00295	expressed protein
LOC_Os05g01490	0.037622	0.9573	-0.441056	0.387	-1.52771	0.0037	0.268372	0.70405	-0.324974	0.5723	-0.202382	0.62525	0.185423	0.67485	0.126317	0.87375	1.34823	0.0136	ras-related protein, putative, expressed
LOC_Os05g02300	Infinity	1	Neg Infinity	1	Infinity	0.01715	Infinity	1	1.59465	0.3992	Infinity	1	-0.868329	0.42325	Infinity	0.00205	-2.14187	0.3703	Core histone H2A/H2B/H3/H4 domain containing protein, putative, expressed
LOC_Os05g02990	0.166457	0.5656	0.950425	0.00405	0.29292	0.4613	0.0615108	0.8447	1.02474	0.00255	-0.0346042	0.92085	-0.115162	0.7026	0.048565	0.91695	-0.338053	0.4547	expressed protein
LOC_Os05g03920	-0.70427	0.42655	3.05772	0.26175	-1.56083	0.0004	-0.467778	0.608	1.27886	1	-0.0224353	0.95075	0.167512	0.75455	-1.61456	0.082	1.50945	0.00135	TKL_IRAK_DUF26-lf.3 - DUF26 kinases have homology to DUF26 containing loci, expressed
LOC_Os05g05230	-0.0919119	0.7756	-0.550328	0.0863	-1.28313	0.00145	-0.123904	0.706	-0.595834	0.07535	-0.423143	0.44535	-0.0480417	0.8658	-0.0587125	0.88735	0.872373	0.1313	expressed protein
LOC_Os05g08730	0.10292	0.80225	0.631575	0.08275	-1.63786	5e-05	0.312829	0.4452	0.387735	0.31375	-0.48954	0.1691	0.187827	0.5291	-0.210959	0.6346	1.05717	0.01165	early fruit mRNA, putative, expressed
LOC_Os05g09600	-0.39736	0.4468	1.00809	0.0284	0.713778	0.1661	0.0430865	0.9289	Infinity	1	0.398487	0.4045	0.331752	0.31895	0.000868259	1	-0.268915	0.61185	GA11916-PA, putative, expressed
LOC_Os05g09728	0.419184	0.5192	-0.712127	0.1006	2.93546	0.00515	0.0823601	0.90295	-1.00211	0.04015	0.778656	0.3583	-0.289867	0.4615	-0.390666	0.5263	-1.9622	0.0135	expressed protein
LOC_Os05g14240	0.835137	0.04715	-0.546815	0.15155	-1.48157	0.00735	0.692103	0.10485	1.09887	0.017	0.696137	0.1207	-0.0766529	0.8242	1.58159	0.01305	2.143	0.0001	aquaporin protein, putative, expressed
LOC_Os05g18604	0.553199	0.2372	1.29424	0.00405	-0.641201	0.1121	0.579321	0.21565	1.18997	0.0148	-0.648251	0.0916	0.0819272	0.7992	-0.10819	0.8314	0.0059841	0.9908	OsSCP28 - Putative Serine Carboxypeptidase homologue, expressed
LOC_Os05g19910	2.1276	0.00035	5.08618	0.0207	1.91493	1	1.78952	0.00085	5.47631	0.01285	0.959298	1	-0.370099	0.27015	0.461754	0.417	-0.975901	1	transferase family protein, putative, expressed
LOC_Os05g25850	0.609779	0.05265	0.736734	0.025	-1.03205	0.02195	0.436758	0.1926	0.50091	0.12765	0.32641	0.3739	-0.213737	0.4699	-0.266665	0.53485	1.34627	0.00695	superoxide dismutase, mitochondrial precursor, putative, expressed
LOC_Os05g26020	1.61527	1	1.32253	0.28765	Infinity	0.0008	1.50573	1	1.7538	0.14845	Infinity	1	-0.200568	0.85745	0.432663	0.6585	-0.593321	0.5945	cyclin, putative, expressed
LOC_Os05g27340	0.518464	0.69035	0.19712	0.76595	-1.66707	0.00235	0.954614	0.48265	0.562671	0.39815	0.173249	0.6724	0.434924	0.3998	0.354909	0.64225	1.9054	0.00145	expressed protein
LOC_Os05g28120	0.381765	0.6139	0.645965	0.2925	1.78623	0.06755	-0.126314	1	0.595612	0.37725	-0.19549	1	-0.357821	0.4285	0.103297	0.88695	-2.05138	0.0444	transposon protein, putative, unclassified, expressed
LOC_Os05g29050	0.229026	0.61655	-0.3183	0.3992	-1.22098	0.0025	0.266648	0.5693	-0.104001	0.7913	-0.613611	0.08575	0.0330029	0.92085	0.166779	0.76175	0.670878	0.10885	phospholipase D p1, putative, expressed
LOC_Os05g29920	1.10586	0.09325	1.90314	0.00455	-0.901477	0.04265	0.466007	0.4963	2.2281	0.00245	-0.0708482	0.8546	-0.620134	0.10565	0.301521	0.5657	0.873617	0.0683	expressed protein
LOC_Os05g31140	-1.25794	0.4856	-4.52495	0.0004	-1.64181	0.00015	-1.26208	0.47425	-4.14892	5e-05	-1.36786	0.0002	-0.0467886	0.93505	0.277457	0.80255	0.317579	0.4735	glycosyl hydrolases family 17, putative, expressed
LOC_Os05g31530	-0.430077	1	0.184903	0.6703	0.756531	0.131	-0.252358	1	-0.534447	0.3365	-0.422489	1	0.160397	0.71025	-0.729143	0.23775	-1.07487	0.0436	disease resistance protein RGA4, putative, expressed
LOC_Os05g31580	1.69602	1	0	1	1.98408	0.0331	1.27797	1	1.52517	0.09345	0.94888	0.20155	0.279024	1	0.427021	0.59935	-0.367814	0.68525	retrotransposon protein, putative, Ty1-copia subclass, expressed
LOC_Os05g32460	-0.114339	0.86725	1.9909	0.0126	-0.28792	0.62745	-0.0889272	0.89525	2.355	0.0194	0.75097	0.3311	0.102392	0.8038	0.15465	0.90865	1.00683	0.18245	VQ domain containing protein, putative, expressed
LOC_Os05g33030	0.0587172	1	1.84109	1	-2.15631	0.00015	-0.142815	1	1.02152	1	-0.198189	0.6202	-0.173195	1	-0.854013	1	1.9682	0.00325	kinesin motor domain containing protein, putative, expressed
LOC_Os05g33380	0.763424	0.1732	1.36823	0.0014	-0.144385	0.7548	0.71086	0.22805	0.227137	0.624	0.793417	0.05725	-0.0977965	0.77535	-1.1923	0.0209	0.831472	0.0734	fructose-bisphospate aldolase isozyme, putative, expressed
LOC_Os05g33520	0.277422	0.3456	-0.726907	0.02785	1.37128	0.00115	-0.192997	0.55775	-0.518781	0.121	0.517601	0.14345	-0.456603	0.11985	0.14507	0.73085	-0.905625	0.0359	expressed protein
LOC_Os05g33570	-0.0124379	0.96495	-1.27079	0.00015	-0.829385	0.0546	0.221456	0.4748	-1.48596	0.0001	-0.538206	0.1242	0.248822	0.40585	-0.25481	0.55445	0.243738	0.5679	pyruvate, phosphate dikinase, chloroplast precursor, putative, expressed
LOC_Os05g33880	0.391264	0.2349	0.905899	0.0105	-0.814508	0.04655	0.500093	0.1507	0.365081	0.28375	0.468807	0.21605	0.10927	0.7061	-0.518981	0.2409	1.24372	0.0039	cysteine proteinase inhibitor precursor protein, putative, expressed
LOC_Os05g34480	1.28584	0.38625	1.70974	0.02425	-0.127774	0.81255	0.891804	1	1.71956	0.03165	0.688452	0.144	-0.376351	0.4411	-0.149195	0.8329	0.750859	0.16715	expressed protein
LOC_Os05g34770	-0.0691849	0.853	0.264066	0.43305	-1.1794	0.00365	-0.0135904	0.97195	0.32323	0.3605	0.249286	0.48175	0.00922445	0.97585	0.0343345	0.937	1.41194	0.0008	cytochrome c, putative, expressed
LOC_Os05g35110	-0.00254885	0.9953	-0.500083	0.1327	-1.41504	0.0029	-0.509228	0.14765	-0.566992	0.09605	-0.77552	0.03775	-0.504075	0.08055	-0.135691	0.75915	0.606496	0.1843	OsFBL22 - F-box domain and LRR containing protein, expressed
LOC_Os05g35470	-0.339741	0.44265	-0.646757	0.07135	0.563324	0.25685	0.0290753	0.9438	0.717516	0.0721	0.258184	0.58825	0.460467	0.1466	1.30629	0.0152	-0.391917	0.43825	dienelactone hydrolase family protein, expressed
LOC_Os05g37470	2.06597	1	0.152416	0.8842	0.544612	1	3.02586	0.24165	2.36491	0.01305	0.701247	1	1.05466	0.10275	2.20787	0.01435	0.0764064	1	transmembrane amino acid transporter protein, putative, expressed
LOC_Os05g37820	-0.141697	0.1904	-1.4216	0.00165	2.58381	0.00605	1.70482	0.44945	-0.160197	0.9217	0.418448	0.64745	-0.183816	0.89965	-0.359412	0.8647	-0.332125	0.7621	transporter, major facilitator family, putative, expressed
LOC_Os05g41620	0.603629	0.5551	1.57678	0.02165	-1.01623	0.01395	0.602009	0.35245	1.56864	0.06195	-0.134099	0.7154	-0.000108183	0.9991	-0.0435515	0.94705	0.951414	0.0229	expressed protein
LOC_Os05g41630	Infinity	1	-2.83551	0.04675	-2.3586	1	Infinity	1	-2.1957	0.1855	0.773409	1	-0.990402	1	1.15033	0.6058	1.98107	1	translation initiation factor eIF3 subunit, putative, expressed
LOC_Os05g41640	-0.0759681	0.8061	-2.41498	0.0094	2.87497	0.00155	-0.663798	0.089	-2.77865	0.00815	0.480244	0.17275	-0.582163	0.15175	-0.399618	0.59535	-2.39335	0.00715	phosphoglycerate kinase protein, putative, expressed
LOC_Os05g42350	-0.0456565	0.8725	-1.26524	0.0004	-0.343682	0.3805	0.113963	0.71315	-1.19485	0.0019	-0.525186	0.11935	0.135395	0.6419	0.0185207	0.968	-0.159717	0.69475	ferredoxin--nitrite reductase, putative, expressed
LOC_Os05g43374	0.231399	0.5231	0.717831	0.0394	0.190742	0.61895	0.580283	0.09525	1.20616	0.00085	0.0133827	0.97365	0.245341	0.40275	0.497567	0.25175	-0.0657948	0.87725	pseudouridylate synthase, putative, expressed
LOC_Os05g43470	-0.237257	0.70275	0.42809	0.37705	-1.2856	0.0085	-0.340585	0.57165	0.42156	0.42975	-0.26655	0.497	-0.0498496	0.9045	-0.234756	0.7008	1.09414	0.0289	outer membrane protein, OMP85 family, putative, expressed
LOC_Os05g45350	-0.217093	0.6641	1.16328	0.00555	-1.90762	0.0004	1.26041	0.008	0.228466	0.62685	-0.53493	0.21225	1.48769	5e-05	-0.92289	0.10245	1.39676	0.00825	dnaJ domain containing protein, expressed
LOC_Os05g45440	0.365801	0.64135	-0.301357	0.79985	-1.11448	0.42745	1.04555	0.42475	1.75847	0.1514	1.56567	0.0749	0.521768	0.55325	2.05083	0.11175	2.53515	0.0359	expressed protein
LOC_Os05g45700	-0.178581	1	-1.35262	1	-1.50479	0.00535	-0.722046	1	-1.74372	1	-0.359541	0.412	-0.59941	1	-0.845808	1	1.21375	0.044	expressed protein
LOC_Os05g45990	-0.355367	0.66195	1.5302	0.0367	-0.6891	0.18985	-0.0512582	0.9445	1.15009	0.1987	0.00872937	0.9862	0.339588	0.4709	-0.334121	0.63705	0.674074	0.20615	OsFBX171 - F-box domain containing protein, expressed
LOC_Os05g46460	-0.383353	0.6736	-0.853484	0.0484	-1.51937	0.534	0.547259	0.5559	-1.59297	0.14715	-0.405613	0.38595	0.896479	0.27385	0.411315	0.82905	1.91376	0.0066	hydrolase, alpha/beta fold family domain containing protein, expressed
LOC_Os05g46470	-1.10057	0.3696	-3.10042	0.00515	-1.52106	0.05215	-1.53762	0.258	-2.00669	0.0108	-1.46106	0.0428	-0.47166	0.5909	1.05697	0.4174	0.102258	0.906	expressed protein
LOC_Os05g47730	-3.21933	1	Infinity	1	-3.07159	5e-05	-3.34533	1	Infinity	1	-0.257612	0.48665	-0.227152	1	-0.715154	1	2.80522	5e-05	LTPL153 - Protease inhibitor/seed storage/LTP family protein precursor, expressed
LOC_Os05g48340	0.268612	0.48675	0.427553	0.22155	-1.40697	0.00815	0.189728	0.6267	0.0840293	0.8211	-0.433373	0.3129	-0.0647207	0.82595	-0.291719	0.5195	1.0131	0.07875	proteasome-related, putative, expressed
LOC_Os05g49100	1.26826	1	Infinity	1	-4.57448	0.1639	1.20759	1	Infinity	1	1.74551	0.02145	-0.0278905	1	-0.755984	1	6.04102	0.07685	WRKY49, expressed
LOC_Os05g49300	-0.218329	0.63575	1.22866	0.0043	-1.63758	5e-05	-0.0551183	0.90285	0.8208	0.08935	0.257543	0.4719	0.205027	0.52405	-0.442843	0.3729	1.91612	5e-05	iron-sulfur cluster assembly enzyme ISCU, mitochondrial precursor, putative, expressed
LOC_Os05g49620	-0.559599	1	Infinity	1	Infinity	1	1.48231	1	Infinity	0.0044	Infinity	1	1.84918	0.275	0.615736	0.5782	1.43061	1	WRKY19, expressed
LOC_Os05g49730	-1.10452	1	2.05882	1	-2.30183	5e-05	-1.36894	1	0.0904419	1	0.192953	0.64845	-0.00747826	1	-1.95985	1	2.40935	0.0001	protein phosphatase 2C, putative, expressed
LOC_Os05g49940	Infinity	1	5.41303	0.2433	-2.44974	0.0071	Infinity	5e-05	3.14261	0.23465	0.216633	0.5893	6.26267	0.0283	-2.26341	0.08915	2.67513	5e-05	expressed protein
LOC_Os05g50690	0.535828	1	1.92494	0.0366	0.788919	0.29675	1.5964	1	2.01187	0.0285	-0.240501	1	1.07387	0.1239	-0.0353182	0.96695	-0.914066	0.27155	pentatricopeptide, putative, expressed
LOC_Os05g51190	-0.278258	0.56305	0.7609	0.11555	1.46199	0.0086	-0.702898	0.1972	1.11027	0.026	-0.294867	0.5992	-0.38976	0.2917	0.308593	0.58485	-1.55784	0.00705	protein kinase family protein, putative, expressed
LOC_Os05g51610	0.889476	0.0323	1.32694	0.0026	2.03223	0.00245	0.250571	0.56865	1.35811	0.00655	0.958513	0.10255	-0.588526	0.0518	0.0459491	0.92955	-1.07034	0.0512	sodium/calcium exchanger protein, putative, expressed
LOC_Os05g51670	-0.495912	0.12535	2.06492	5e-05	-2.22048	0.01505	-1.13338	0.1894	1.31101	0.0016	-0.156094	0.8129	-0.0535983	0.9263	-0.769755	0.0896	2.04542	0.01495	NAD dependent epimerase/dehydratase family protein, putative, expressed
LOC_Os06g02000	-0.800867	0.1391	-1.71483	0.0007	-0.750385	0.21305	-0.594159	0.2524	-0.938485	0.0321	0.0533079	0.9148	0.110867	0.77035	0.676084	0.2778	0.717285	0.25375	adenylate kinase, putative, expressed
LOC_Os06g02170	0.741429	1	-0.938394	0.08945	0.0902845	0.86045	1.21319	1	-1.29333	0.0299	-0.138536	0.781	0.435191	0.42425	-0.425226	0.58625	-0.29095	0.5966	DNAJ heat shock N-terminal domain-containing protein, putative, expressed
LOC_Os06g02780	1.20435	1	Neg Infinity	5e-05	Infinity	1	1.85276	1	-1.44785	0.13885	0	1	0.68752	0.4442	Infinity	5e-05	Neg Infinity	1	aspartic protease, putative, expressed
LOC_Os06g02800	Infinity	1	Neg Infinity	0.00565	Infinity	1	Infinity	1	-0.211462	0.88205	Infinity	1	-1.20502	0.3689	Infinity	0.0029	0.570416	1	expressed protein
LOC_Os06g02940	-0.572358	0.6373	-2.70659	0.04825	4.29431	0.1416	-0.650418	0.60845	-0.414151	0.5195	2.5763	1	-0.0811967	0.91245	2.24964	0.0746	-1.74845	0.16675	expressed protein
LOC_Os06g04150	-0.945266	0.1687	-1.00616	0.0697	3.015	0.04445	-2.02081	0.03785	0.711442	0.12555	2.45994	0.11935	-0.934884	0.08075	1.61476	0.0171	-0.964106	0.3543	magnesium-protoporphyrin O-methyltransferase, putative, expressed
LOC_Os06g04270	-0.100439	0.76165	-1.60286	0.0316	0.934768	0.21565	-0.599403	0.14005	-1.84999	0.01745	-0.200033	0.62155	-0.500141	0.2408	-0.27475	0.69925	-1.20337	0.09955	transketolase, chloroplast precursor, putative, expressed
LOC_Os06g04920	-0.966207	0.0622	-3.76838	5e-05	-1.056	0.2548	-1.03547	0.04565	-1.60726	0.0004	-0.476904	0.49605	-0.0990989	0.7931	2.10456	0.02025	0.500025	0.59765	zinc finger family protein, putative, expressed
LOC_Os06g05070	0.631918	1	Neg Infinity	1	-3.98512	1	0.479334	1	2.9589	0.16505	-1.79284	1	-0.0945605	1	Infinity	0.0022	2.16286	1	protein kinase domain containing protein, expressed
LOC_Os06g05350	0.505031	0.22575	0.0310088	0.9323	1.30114	0.0231	0.555521	0.1816	0.282082	0.4685	0.918754	0.10085	0.100634	0.7463	0.22616	0.63415	-0.342479	0.5072	whirly transcription factor domain containing protein, expressed
LOC_Os06g05430	Infinity	1	0.226629	0.86435	-1.60886	0.0244	Infinity	1	-0.290752	0.84455	0.784364	0.10045	1.38472	0.3753	-0.542478	0.46705	2.35931	0.00205	expressed protein
LOC_Os06g05450	0.28933	0.7151	0.880948	0.344	-2.58008	5e-05	0.472869	0.59955	Infinity	1	-1.39136	0.00035	0.212214	0.6609	0.564284	0.52165	1.2981	0.00935	expressed protein
LOC_Os06g05670	1.19862	0.2976	1.32946	0.1033	0.110484	0.85045	1.25792	0.28925	2.29012	0.01075	0.751017	0.1453	0.092915	0.8435	0.933801	0.15425	0.628272	0.26445	expressed protein
LOC_Os06g06470	0.443189	0.42115	1.85665	0.00445	-0.656895	0.11745	-0.122688	0.8346	1.22234	0.0627	0.0947552	0.80095	-0.549349	0.14395	-0.680705	0.25155	0.754211	0.0888	U-box domain containing heat shock protein, putative, expressed
LOC_Os06g07200	0.913424	0.02325	2.23059	5e-05	-1.165	0.00405	1.15123	0.00585	2.30339	5e-05	-0.0358154	0.9122	0.220729	0.445	0.0734123	0.8651	1.11702	0.0091	syntaxin, putative, expressed
LOC_Os06g08080	0.341412	0.41075	-0.969156	0.00575	-0.694743	0.0812	0.328183	0.43275	-1.07515	0.0055	-0.181254	0.5934	-0.0835939	0.79355	-0.128595	0.7915	0.420694	0.29295	inorganic H+ pyrophosphatase, putative, expressed
LOC_Os06g09320	-1.56389	0.0021	1.91805	0.00155	-0.377732	0.3595	-1.04595	0.0214	1.61845	0.011	-0.0422728	0.9091	0.486703	0.15325	-0.329794	0.5595	0.375075	0.3778	expressed protein
LOC_Os06g09660	-0.0938476	1	0.276201	0.6417	-2.52789	5e-05	0.691104	1	-0.457608	0.5221	-0.580419	0.12665	0.732548	0.09545	-0.672661	0.3871	2.00219	0.0002	auxin response factor, putative, expressed
LOC_Os06g09980	2.08429	1	Infinity	5e-05	Neg Infinity	1	2.77792	1	Infinity	0.0002	1.20971	0.41575	0.714923	0.38615	-0.174105	0.8798	Infinity	0.12625	expressed protein
LOC_Os06g10000	0	1	0	1	0	1	Infinity	1	Infinity	0.01925	Infinity	1	Infinity	1	Infinity	0.01845	Infinity	1	expressed protein
LOC_Os06g10210	0.734584	1	-0.44138	0.54065	-1.90241	0.0042	0.98487	1	0.1001	0.89425	0.981789	0.02695	0.267971	0.639	0.552578	0.5671	2.90347	0.0002	expressed protein
LOC_Os06g11910	0.50699	1	0.965823	0.20815	-0.202641	0.7229	0.445844	1	1.59667	0.04675	-0.387415	0.48665	-0.0606822	0.9043	0.607855	0.432	-0.163077	0.7874	expressed protein
LOC_Os06g11980	-0.751525	0.20875	1.49445	0.0031	-0.621715	0.11045	-0.776191	0.19105	0.993974	0.05025	0.336198	0.3369	-0.0539484	0.89715	-0.497817	0.348	0.954714	0.0184	DUF581 domain containing protein, expressed
LOC_Os06g12030	0.656445	0.2253	1.63834	0.00365	-0.343355	0.3982	0.795917	0.12835	2.00454	0.00205	-0.376859	0.2943	0.130836	0.6932	0.456328	0.3845	0.0127335	0.97705	glutaredoxin domain containing protein, putative, expressed
LOC_Os06g12360	-0.154194	1	0.355442	0.51075	1.52137	0.03115	-0.0659347	1	0.00491353	0.9901	0.149629	1	0.154322	0.75635	-0.384787	0.5587	-1.05456	0.1039	pentatricopeptide, putative, expressed
LOC_Os06g15730	-0.413542	0.1472	1.07964	0.00175	-0.152958	0.70045	-0.498135	0.1109	0.869381	0.0133	-1.63873	5e-05	-0.079612	0.7824	-0.258868	0.57695	-1.47173	0.0002	expressed protein
LOC_Os06g15740	0	1	-3.80581	0.2368	Neg Infinity	0.0004	0	1	-2.20697	0.08065	Neg Infinity	0.0001	0	1	0	1	0	1	expressed protein
LOC_Os06g16300	0.357687	0.33295	-0.673013	0.0781	1.37477	0.01215	0.147319	0.70385	-0.151736	0.6768	0.297388	0.5573	-0.070973	0.82195	0.523103	0.2682	-0.994365	0.0505	BRASSINOSTEROID INSENSITIVE 1-associated receptor kinase 1 precursor, putative, expressed
LOC_Os06g19444	-0.64901	1	-0.949655	0.16775	-1.30891	0.096	-0.188856	1	-0.295039	0.67705	0.697312	0.22595	0.375804	0.5478	0.554609	0.54795	2.18919	0.00845	CCT/B-box zinc finger protein, putative, expressed
LOC_Os06g19590	-0.219619	0.83235	1.19757	0.18325	0.219783	0.7585	-1.26587	0.32885	0.915337	0.33455	1.3774	0.04115	-0.911491	0.1965	-0.429824	0.6436	0.996804	0.15815	estradiol 17-beta-dehydrogenase 12, putative, expressed
LOC_Os06g19630	Infinity	1	-1.30123	1	-4.35669	0.02455	Infinity	1	0.0577385	1	-0.514752	0.2961	0.22297	1	1.13311	1	3.96865	0.0356	steroid nuclear receptor, ligand-binding, putative, expressed
LOC_Os06g21450	-0.710138	0.6804	0	1	Neg Infinity	1	Infinity	1	0	1	-1.03705	0.0217	-0.776469	0.21475	0	1	0	1	transposon protein, putative, unclassified, expressed
LOC_Os06g22340	Infinity	1	Infinity	0.0067	-1.86633	1	Infinity	1	Infinity	5e-05	1.77803	1	-0.171957	1	0.581194	0.6975	3.67061	1	cytochrome P450, putative, expressed
LOC_Os06g22390	-1.6105	0.20705	0.687551	0.74915	-0.506242	0.3764	-0.631592	0.60855	0.000318881	0.99445	-1.83725	0.0139	1.19191	0.25655	-0.691583	0.7505	-1.36362	0.0897	expressed protein
LOC_Os06g22654	2.06717	0.3785	0.885017	0.3389	0.609566	0.4723	1.94613	0.3845	1.88589	0.0466	-0.0110909	0.97305	-0.106179	0.869	0.996283	0.1919	-0.572917	0.4985	expressed protein
LOC_Os06g22919	-0.876979	1	1.70779	1	-2.85529	5e-05	-0.816047	1	1.91399	1	-2.945	5e-05	0.159372	1	0.174389	1	-0.0263213	0.96615	DEFL9 - Defensin and Defensin-like DEFL family, expressed
LOC_Os06g23274	-0.506461	1	-1.09886	0.01605	0.468828	0.25145	-0.0374275	0.9559	-0.515918	0.2534	0.071798	0.84765	0.604598	0.22355	0.561169	0.358	-0.365108	0.38425	zinc finger, C3HC4 type, domain containing protein, expressed
LOC_Os06g24540	0.304406	0.5895	-1.03999	0.0203	0.289266	0.52525	-0.569961	0.3624	-0.67652	0.1324	-0.178989	0.6781	-0.883312	0.0263	0.262236	0.6582	-0.594963	0.2337	expressed protein
LOC_Os06g28630	-1.17416	0.08975	-2.97055	5e-05	0.55122	0.44365	-0.884084	0.1723	-2.9432	5e-05	0.202273	0.73325	0.360057	0.48305	-0.10703	0.9132	-0.0245541	0.97165	expressed protein
LOC_Os06g30130	-1.54254	0.2132	0.138355	0.88635	-1.49901	0.0384	-2.40466	0.08865	-0.0587465	0.95435	0.648292	0.2057	-0.781531	0.35885	-0.24591	0.87045	2.12278	0.0102	cysteine-rich receptor-like protein kinase 10 precursor, putative, expressed
LOC_Os06g30370	-0.283566	1	0.532181	0.70815	-0.546734	0.32	-0.0402809	1	2.97594	0.042	0.92538	0.0511	0.167023	0.87755	2.38632	0.0643	1.39987	0.01345	osMFT1 MFT-Like1 homologous to Mother of FT and TFL1 gene; contains Pfam profile PF01161: Phosphatidylethanolamine-binding protein, expressed
LOC_Os06g33320	1.20584	0.10745	1.21725	0.0045	-0.378517	0.398	1.43851	0.0585	-0.113696	0.81625	-0.761781	0.07905	0.238951	0.4963	-1.33571	0.02955	-0.366522	0.44975	extra-large G-protein-related, putative, expressed
LOC_Os06g35160	-1.21712	0.10175	-0.117619	0.82035	-0.530065	0.36575	-1.39016	0.0645	1.11416	0.02815	1.09707	0.0198	-0.0696744	0.89265	1.23005	0.03615	1.61097	0.0138	CAMK_KIN1/SNF1/Nim1_like.26 - CAMK includes calcium/calmodulin depedent protein kinases, expressed
LOC_Os06g35910	-0.276556	0.5634	-0.929247	0.0163	-0.709625	0.0894	-0.12506	0.7844	-1.00728	0.0183	-0.351077	0.36075	0.107979	0.74425	-0.110431	0.841	0.354231	0.42005	FYVE zinc finger domain containing protein, expressed
LOC_Os06g37300	0.110855	0.8354	-1.39888	0.0083	2.06615	0.0064	-0.0887622	0.86925	-0.104646	0.80855	1.43892	0.01535	-0.0532741	0.88375	1.25527	0.0636	-0.682496	0.18525	cytochrome P450, putative, expressed
LOC_Os06g38150	0.935512	1	0	1	2.60316	0.0334	1.42261	1	0	1	0	1	0.815181	0.08795	0	1	-2.41706	0.04425	expressed protein
LOC_Os06g38764	1.67383	0.3134	5.24657	0.04675	1.20754	0.08195	0.794929	0.4573	5.33693	0.03975	1.33865	0.0449	-0.837017	0.02325	0.0294112	0.96115	0.217607	0.7114	expressed protein
LOC_Os06g39270	0.661711	1	Neg Infinity	1	-3.07815	0.1382	2.00512	1	4.04069	0.12795	0.760822	0.47775	1.26944	0.42045	Infinity	5e-05	3.83657	0.1397	UDP-glucoronosyl and UDP-glucosyl transferase domain containing protein, expressed
LOC_Os06g40080	0.0309789	0.92045	1.6676	5e-05	-1.04958	0.01755	0.651943	0.04415	0.65006	0.0569	-0.242968	0.51885	0.605828	0.04865	-0.995039	0.0429	0.730542	0.1295	heme oxygenase 1, putative, expressed
LOC_Os06g40590	-0.558377	1	2.24605	0.02225	-0.978598	0.1124	-0.327459	1	1.82835	1	-0.352092	0.48745	0.200493	0.68585	-0.553029	0.5115	0.659991	0.3126	expressed protein
LOC_Os06g41120	1.37986	0.1409	-0.633467	0.22105	-0.936731	0.2637	0.829437	0.4066	1.43096	0.0046	-0.527655	0.46425	-0.683628	0.148	1.94786	0.0064	0.239175	0.78695	expressed protein
LOC_Os06g41450	-0.527278	0.3906	-0.968459	0.0586	3.06394	0.0609	-0.543982	0.3794	-0.368322	0.4636	1.39823	0.19155	0.0256509	0.9479	0.532101	0.4458	-1.88524	0.0246	VQ domain containing protein, putative, expressed
LOC_Os06g42560	0.263355	1	-0.298381	0.6826	-1.79849	0.00575	1.19604	1	0.193406	0.7773	0.118323	0.80265	0.880462	0.19845	0.497172	0.52005	1.74517	0.0112	tryptophan synthase beta chain 2, putative, expressed
LOC_Os06g43020	-1.651	1	1.21883	0.29975	-1.53875	0.00295	-0.0516376	1	1.56999	1	-0.00098291	0.99775	1.64376	1	-0.901947	0.5529	1.43069	0.00905	expressed protein
LOC_Os06g43900	0.270806	0.42865	-0.803806	0.0166	1.1328	0.0175	0.185515	0.61025	-0.378776	0.25775	0.527411	0.20485	-0.0826365	0.7847	0.423391	0.3227	-0.661538	0.1281	ribosomal protein L35, putative, expressed
LOC_Os06g43970	Infinity	1	Infinity	0.2492	0	1	Infinity	1	0	1	0	1	1.41332	1	Neg Infinity	1	0	1	expressed protein
LOC_Os06g45860	0.0177642	0.9667	-0.109448	0.7869	-1.15466	0.0035	0.277272	0.49355	-0.327141	0.42785	-0.0465692	0.9083	0.333308	0.3112	-0.218745	0.6552	1.0693	0.02925	molybdenum cofactor sulfurase, putative, expressed
LOC_Os06g47000	0.00213175	0.49875	-1.11523	0.0058	-0.142688	0.88695	0.886228	0.55355	0.673112	0.4741	0.616292	0.476	-0.101614	0.89795	0.769766	0.1537	0.857644	0.4149	external NADH-ubiquinone oxidoreductase 1, mitochondrial precursor, putative, expressed
LOC_Os06g48040	0.241325	0.5831	-0.345518	0.35075	-1.00599	0.0104	0.0879473	0.8475	-0.283498	0.4627	-0.318455	0.37635	-0.130393	0.68415	0.0314676	0.94615	0.838605	0.0673	zinc finger, C3HC4 type domain containing protein, expressed
LOC_Os06g48560	-0.473962	0.5978	2.13582	1	Infinity	1	-0.479015	0.55095	3.91684	0.0166	0	1	0.511549	0.3248	2.2987	0.01315	Neg Infinity	1	transferase family protein, putative, expressed
LOC_Os06g48810	1.06874	1	3.39291	1	1.11642	0.1073	0.665314	1	0.0204961	1	-0.395561	0.57515	-0.399702	1	-3.4843	1	-1.5184	0.03995	OsHKT2;1 - Na+ transporter, expressed
LOC_Os06g49480	0.485139	0.1099	1.90829	5e-05	0.104866	0.7873	0.648062	0.0381	1.83489	5e-05	0.39505	0.23535	0.104475	0.71825	-0.0812519	0.8564	0.214489	0.603	peptidyl-prolyl cis-trans isomerase, putative, expressed
LOC_Os06g49840	-1.13393	0.3668	-1.58149	0.02555	-1.51929	0.00905	-0.796411	0.5304	-1.98557	0.0114	-0.143383	0.7432	0.335578	0.63745	-0.399675	0.6941	1.32642	0.0166	OsMADS16 - MADS-box family gene with MIKCc type-box, expressed
LOC_Os06g50230	-0.557915	0.13135	0.123927	0.76635	-0.849855	0.0281	-0.827824	0.03925	1.56316	0.00055	0.182236	0.5947	-0.23335	0.442	1.37124	0.0121	0.969356	0.0217	expressed protein
LOC_Os06g51060	2.78236	0.17095	Infinity	5e-05	-1.66572	0.04665	1.90289	0.1642	Infinity	5e-05	1.17855	0.0247	-0.883286	0.07935	-0.468599	0.516	2.8062	0.003	CHIT8 - Chitinase family protein precursor, expressed
LOC_Os07g01750	-0.958475	0.3034	2.58697	0.04515	-0.299383	0.60885	-1.51458	1	1.47813	1	-0.444485	0.35875	-0.827187	0.2254	-0.852962	0.3636	0.000125274	0.9982	MATE efflux family protein, putative, expressed
LOC_Os07g01970	1.8674	1	Infinity	0.1238	9.26311	0.2348	Neg Infinity	0.2461	0	1	0	1	-7.32948	1	Neg Infinity	0.11875	Neg Infinity	5e-05	retrotransposon protein, putative, unclassified, expressed
LOC_Os07g02790	0.405887	0.4858	3.40673	0.0032	1.52151	0.03485	0.49295	0.405	3.04761	0.0062	0.00560376	0.9787	0.0945015	0.7848	-0.446967	0.4529	-1.4688	0.03535	expressed protein
LOC_Os07g03730	0	1	Infinity	0.00335	Neg Infinity	1	Infinity	1	0	1	Infinity	1	Infinity	0.00105	Neg Infinity	0.00255	Infinity	1	SCP-like extracellular protein, expressed
LOC_Os07g04220	-1.37787	1	2.71068	0.0153	0.251789	0.7065	-1.56055	0.16845	1.75722	0.1407	0.271577	0.6586	0.891923	0.16425	-0.745692	0.37635	0.0144042	0.9885	wound and phytochrome signaling involved receptor like kinase, putative, expressed
LOC_Os07g04540	Infinity	1	Infinity	0.00315	-4.04979	0.0891	Infinity	1	Infinity	1	-0.00719122	1	-0.684752	1	1.48713	1	3.73623	0.29795	expressed protein
LOC_Os07g05400	0.22484	0.47275	1.26181	0.00045	-1.01907	0.02245	0.28361	0.39645	1.11985	0.0022	-0.56084	0.10945	0.0315957	0.91925	-0.12424	0.77805	0.51162	0.2841	ferredoxin--NADP reductase, chloroplast precursor, putative, expressed
LOC_Os07g05870	0.0340581	0.92475	0.105085	0.76465	-1.18891	0.0034	-0.192095	0.62095	-0.010724	0.97625	-0.537478	0.1385	-0.233867	0.4365	-0.147421	0.75025	0.662865	0.11885	expressed protein
LOC_Os07g06590	0.511382	0.1343	1.67209	5e-05	-0.954702	0.0168	0.325059	0.36415	1.48608	5e-05	-0.0301667	0.93365	-0.187913	0.5222	-0.137875	0.75905	0.964	0.01915	ML domain protein, putative, expressed
LOC_Os07g07820	1.39382	0.32475	0.506065	0.28765	1.21594	0.03035	1.48201	0.10475	0.377418	0.48835	1.03472	0.06815	0.0730419	0.8456	-0.213109	0.7202	5.0225	1	expressed protein
LOC_Os07g08420	1.33302	1	-0.316646	1	-3.95799	0.00185	0.00843434	1	0.45594	1	-1.98928	0.00445	-1.3618	1	0.897898	1	1.80478	0.10135	bZIP transcription factor domain containing protein, expressed
LOC_Os07g09340	-0.256581	0.3733	-1.16053	0.0008	-1.16131	0.02095	-0.191654	0.5326	-1.24943	0.00055	-0.105694	0.8064	0.0562683	0.8483	-0.101488	0.8137	1.05345	0.08605	plasma membrane ATPase, putative, expressed
LOC_Os07g09720	0.178937	0.7025	0.632331	0.1118	-0.0172127	0.9652	0.413912	0.355	1.00126	0.01295	0.397299	0.24095	0.208531	0.5	0.349385	0.46995	0.475257	0.2449	phosphoacetylglucosamine mutase, putative, expressed
LOC_Os07g12780	-0.218261	0.74475	1.16648	0.02635	0.031817	0.9508	0.173009	0.77855	1.5601	0.00745	0.488701	0.2807	0.450394	0.243	0.360302	0.4738	0.406399	0.4182	cyclin, putative, expressed
LOC_Os07g15440	0.604695	0.09935	0.910554	0.0103	0.4591	0.27185	0.89833	0.01715	1.31541	0.00025	0.529393	0.1557	0.229019	0.44185	0.359354	0.4505	-0.050886	0.90445	alanyl-tRNA synthetase family protein, expressed
LOC_Os07g16320	Infinity	1	Neg Infinity	0.0045	Infinity	1	0	1	Neg Infinity	0.0055	0	1	Neg Infinity	1	0	1	Neg Infinity	1	retrotransposon protein, putative, unclassified, expressed
LOC_Os07g19460	-0.127836	0.81635	1.75692	0.00295	0.455507	0.4074	0.0734173	0.89795	1.81354	0.0092	0.82578	0.08625	0.0138314	0.9711	0.229173	0.69985	0.322392	0.5567	mitochondrial carrier protein, putative, expressed
LOC_Os07g19540	0	1	Infinity	1	-2.14586	0.01025	0	1	Infinity	1	-0.483566	0.27315	0	1	0	1	2.11803	0.01515	expressed protein
LOC_Os07g20164	1.05955	0.04205	0.195092	0.6483	0.240928	0.64305	0.201708	0.723	-0.256364	0.59375	-0.505933	0.31675	-0.901027	0.00985	-0.464835	0.40155	-0.841634	0.15055	expressed protein
LOC_Os07g20544	-0.0752898	0.86505	-0.621476	0.08515	1.81751	0.0008	-0.000901474	0.99785	-0.766155	0.0479	0.732804	0.136	-0.0259793	0.93395	-0.143962	0.76655	-1.0232	0.03325	aspartokinase, chloroplast precursor, putative, expressed
LOC_Os07g23030	-0.342115	0.41325	0.504989	0.2384	0.806037	0.0968	-0.915634	0.04325	0.316525	0.45645	-0.325135	0.52475	-0.561196	0.12115	-0.123187	0.82305	-1.19101	0.02815	retrotransposon protein, putative, Ty3-gypsy subclass, expressed
LOC_Os07g23120	-0.760666	0.0722	1.56812	0.0008	1.84576	0.00175	-0.675761	0.11565	2.59913	5e-05	0.0969282	0.90795	0.241833	0.46295	0.879322	0.0966	-0.555754	0.3211	expressed protein
LOC_Os07g23380	0.382046	0.715	Infinity	0.00535	1.31844	1	-0.277352	0.62225	0	1	Neg Infinity	1	-0.741313	0.578	Neg Infinity	0.0061	Neg Infinity	1	acyl CoA reductase, putative, expressed
LOC_Os07g27390	Neg Infinity	1	Infinity	1	-3.84412	0.0004	-1.01907	1	0	1	-1.3124	0.01695	Infinity	1	Neg Infinity	1	2.67377	0.01155	retrotransposon protein, putative, unclassified, expressed
LOC_Os07g28790	-0.259388	0.48035	-1.37698	0.0002	1.03523	0.01795	-0.23809	0.51825	-0.805847	0.02325	0.667539	0.09365	-0.0302196	0.9206	0.52029	0.2802	-0.276596	0.5106	PAP fibrillin family domain containing protein, expressed
LOC_Os07g29940	0.687429	0.59025	Infinity	1	1.31752	1	-0.0148634	1	4.71858	0.04285	Infinity	1	0.0328718	0.94385	1.53072	0.11345	-1.68978	1	expressed protein
LOC_Os07g30600	2.08722	1	Infinity	1	Infinity	1	-0.67877	1	Infinity	1	Infinity	1	-2.05786	0.00845	1.54372	1	-0.836725	1	male sterility protein, putative, expressed
LOC_Os07g30670	0.432994	0.22045	-1.32399	5e-05	1.01081	0.15125	-0.120576	0.7509	-0.544545	0.11185	1.62513	0.01395	-0.468399	0.1407	0.771661	0.0882	0.542639	0.34475	2Fe-2S iron-sulfur cluster binding domain containing protein, expressed
LOC_Os07g33280	Neg Infinity	1	Infinity	1	-3.16436	0.0001	Neg Infinity	1	Infinity	1	0.529093	0.20335	0	1	0.65739	1	3.67782	5e-05	expressed protein
LOC_Os07g33360	0.637815	1	-1.89131	0.03935	-1.63059	1	1.73757	1	-1.84692	0.149	-0.536835	1	1.07395	1	-0.0051099	1	1.08836	1	expressed protein
LOC_Os07g34830	0.20666	0.63255	-0.927881	0.02315	2.87993	0.0017	-0.390339	0.40945	-0.665926	0.0793	0.4433	0.5519	-0.543326	0.10135	0.255776	0.63125	-2.50431	0.00215	ankyrin repeat family protein, putative, expressed
LOC_Os07g35690	1.06367	0.00695	1.45426	0.00055	0.453748	0.33085	0.954467	0.01845	1.37551	0.00155	-0.159104	0.73915	-0.0693373	0.80775	-0.0875435	0.8464	-0.589818	0.2406	TKL_IRAK_DUF26-lc.3 - DUF26 kinases have homology to DUF26 containing loci, expressed
LOC_Os07g36190	-0.283832	0.34455	-0.746691	0.0223	1.21467	0.01005	-0.96951	0.00525	-1.21424	0.0005	0.0201308	0.95055	-0.710555	0.0152	-0.499727	0.2596	-1.35438	0.00745	hydrolase, NUDIX family, domain containing protein, expressed
LOC_Os07g36544	-0.355409	1	-1.01873	0.42275	-4.15072	0.00925	-1.95059	1	0.422857	0.6555	-1.40438	0.01955	-1.40871	0.15295	1.41158	0.27105	2.7017	0.00845	serine/threonine-protein kinase receptor precursor, putative, expressed
LOC_Os07g36600	0.347353	0.45375	0.389294	0.30825	-1.00879	0.01355	0.0391207	0.93425	0.740466	0.06325	-0.387992	0.29525	-0.312919	0.3414	0.318625	0.50585	0.676345	0.1122	universal stress protein domain containing protein, putative, expressed
LOC_Os07g36960	0.182352	1	0.959262	1	0.947889	0.32515	0.532686	1	2.72191	0.0463	0.2099	1	0.325289	0.6771	1.71778	0.2359	-0.787885	1	expressed protein
LOC_Os07g37130	1.32852	0.3899	0.707058	0.2561	1.699	0.0416	1.84161	0.28915	0.570743	0.416	1.21655	0.09845	0.491713	0.28225	-0.111686	0.8849	-0.522345	0.42225	FUR1, putative, expressed
LOC_Os07g37320	-0.386802	0.44425	-0.266118	0.5226	-2.27761	5e-05	0.252139	0.58515	0.714447	0.09835	-0.486459	0.21025	0.624065	0.06705	0.962997	0.1059	1.72323	0.0003	transporter family protein, putative, expressed
LOC_Os07g37400	0	1	0	1	-3.86108	0.0044	Infinity	1	Infinity	1	0.0785716	0.8732	Infinity	1	Infinity	1	3.90034	0.0042	OsFBX257 - F-box domain containing protein, expressed
LOC_Os07g37550	-0.209382	0.6279	-1.68741	0.00025	1.31539	0.2563	-0.467954	0.268	0.310875	0.6519	0.599875	0.54765	-0.193365	0.67405	1.95241	0.07135	-0.799549	0.47825	chlorophyll A-B binding protein, putative, expressed
LOC_Os07g38440	3.08832	0.25175	1.64193	0.06355	0.974061	1	2.55337	1	2.76788	0.0141	4.07167	0.20735	-0.665946	0.34265	1.0249	0.2487	3.17327	0.11105	uncharacterized 50.6 kDa protein in the 5region of gyrA and gyrB, putative, expressed
LOC_Os07g39220	Infinity	1	Infinity	1	Infinity	1	Infinity	1	Infinity	5e-05	Infinity	1	-0.626493	0.6205	2.54588	0.1964	1.36536	1	BES1/BZR1 homolog protein, putative, expressed
LOC_Os07g40480	0.172934	1	-1.28632	0.03685	1.04588	1	-0.579413	1	-1.48778	0.02385	0.753236	1	-0.765614	0.1937	-0.199897	0.82555	-0.316142	1	zinc finger family protein, putative, expressed
LOC_Os07g41230	0.76855	0.4229	0.787216	0.2501	-0.94984	0.18905	0.866832	0.3433	0.383577	0.6356	0.612071	0.25775	0.104009	0.82155	-0.424584	0.57215	1.59228	0.0228	esterase, putative, expressed
LOC_Os07g41400	-0.0888401	0.83615	-0.728433	0.03035	1.43594	0.0011	-0.450972	0.3484	0.379901	0.27085	0.31423	0.42665	-0.329934	0.26765	0.947645	0.0326	-1.02278	0.01435	EGG APPARATUS-1, putative, expressed
LOC_Os07g42160	0.913316	0.261	2.36259	0.0016	-1.09084	0.02655	2.42967	0.00395	1.68795	0.0174	-0.582865	0.1507	1.52104	0.0004	-0.663647	0.2903	0.623493	0.2084	HD domain containing protein, putative, expressed
LOC_Os07g42324	-0.643103	0.5127	-1.84126	0.0103	0.179449	0.83405	0.436939	0.58885	-0.716168	0.1675	-0.601883	0.5393	1.14781	0.0222	1.07087	0.1423	-0.741302	0.4576	expressed protein
LOC_Os07g42960	0.673398	0.1056	-2.14819	5e-05	0.457933	0.23345	0.887377	0.0392	-1.5056	5e-05	0.181438	0.61145	0.184394	0.5351	0.657204	0.19135	-0.304892	0.45065	phospho-2-dehydro-3-deoxyheptonate aldolase, chloroplast precursor, putative, expressed
LOC_Os07g43440	0	1	0	1	0	1	0	1	0	1	1.42371	0.19475	0	1	0	1	Infinity	0.00035	expressed protein
LOC_Os07g43560	0.285507	0.3464	-0.334453	0.4754	3.29187	5e-05	0.0187354	0.96085	0.113895	0.83295	1.04643	0.0063	-0.268567	0.4865	0.435069	0.58325	-2.22379	0.00045	TKL_IRAK_DUF26-lc.24 - DUF26 kinases have homology to DUF26 containing loci, expressed
LOC_Os07g43950	-0.937216	0.05535	0.0484011	0.8976	-1.05332	0.01455	-1.38126	0.01285	-1.13643	0.00715	-0.249174	0.50975	-0.408819	0.2464	-1.25299	0.0194	0.766533	0.09325	RNA recognition motif containing protein, putative, expressed
LOC_Os07g44200	0.667274	0.60125	1.52892	0.04695	0.609715	0.4205	0.415451	0.7326	0.810712	0.2704	0.197945	0.7784	-0.236167	0.6589	-0.715932	0.35825	-0.404906	0.5812	transcription regulator, putative, expressed
LOC_Os07g44770	-0.279039	0.52265	-0.163857	0.7517	0.698655	0.08265	-0.342006	0.4607	-0.568567	0.3295	-0.608622	0.11955	-0.188414	0.572	-0.319928	0.5784	-1.17009	0.00665	expressed protein
LOC_Os07g44790	0.349362	0.30205	2.23832	5e-05	0.106049	0.78795	0.64065	0.06855	2.2785	5e-05	0.545671	0.10985	0.281707	0.33515	0.0186831	0.9647	0.412066	0.29095	transport protein particle component, Bet3, domain containing protein, expressed
LOC_Os07g44840	0.952318	0.4231	3.54233	0.02605	0.302728	0.7144	0.748487	0.5186	2.99043	0.0504	-0.386173	0.60875	-0.241122	0.60595	-0.558448	0.4801	-0.68572	0.4113	bacterial transferase hexapeptide domain containing protein, expressed
LOC_Os07g44910	Infinity	1	0	1	Neg Infinity	1	Infinity	1	Infinity	1	0.111761	0.9248	-1.01541	1	Infinity	1	Infinity	0.00065	gibberellin receptor GID1L2, putative, expressed
LOC_Os07g45300	0.568266	0.31435	1.01484	0.03345	0.777026	0.1085	0.377677	0.47315	1.00337	0.06425	0.953022	0.038	0.00363064	0.9922	0.335597	0.51955	0.235623	0.61295	tim44-like domain containing protein, expressed
LOC_Os07g46510	-4.4723	0.25845	-2.13689	1	-2.81421	0.0247	-3.69274	0.26095	1.01439	0.48665	-1.30645	0.26245	0.875738	1	3.19616	0.2079	1.47015	0.31035	expressed protein
LOC_Os07g46840	0	1	Neg Infinity	0.0136	0	1	0	1	-3.11361	1	Infinity	1	0	1	Infinity	1	Infinity	1	oxidoreductase, short chain dehydrogenase/reductase family domain containing protein, expressed
LOC_Os07g47090	0.316569	0.43065	-0.589073	0.0963	-1.2341	0.00155	-0.0234555	0.95505	-0.643248	0.0693	-0.42975	0.21495	-0.346085	0.2633	-0.057167	0.90285	0.735378	0.0715	KIP1, putative, expressed
LOC_Os07g47340	0.732333	0.28705	0.798186	0.12285	-0.958713	0.0298	0.770125	0.28135	0.595484	0.2751	0.07814	0.83555	0.0399113	0.9218	-0.145102	0.8107	1.03285	0.0247	expressed protein
LOC_Os11g26750	Infinity	1	0	1	-4.57336	0.0351	0	1	0	1	0.551299	0.24755	Neg Infinity	1	0	1	5.10672	0.04095	dehydrin, putative, expressed
LOC_Os07g47420	-0.493223	0.5855	1.04841	0.10985	0.0324008	0.96155	-0.480085	0.55345	1.29557	0.0414	0.754998	0.163	0.08051	0.86865	0.245637	0.67685	0.650767	0.3138	60S ribosome subunit biogenesis protein NIP7, putative, expressed
LOC_Os07g48500	-0.210307	0.45795	0.962643	0.00455	-0.592157	0.1651	-0.00368863	0.9909	1.46898	0.00015	0.312621	0.3776	0.233109	0.4399	0.500836	0.32675	0.847081	0.0509	stress responsive protein, putative, expressed
LOC_Os07g49390	-0.230806	0.83865	-0.975404	0.034	0.693071	0.1554	-0.13728	0.8094	-1.02724	0.02835	0.836661	0.2925	0.118722	0.8205	-0.0417693	0.9459	0.177859	0.8446	P-protein, putative, expressed
LOC_Os08g01170	0.180007	0.8676	-1.65518	0.019	1.43022	0.25535	0.624105	0.6967	0.525077	0.4024	-0.42504	0.7272	0.43894	0.51465	2.23922	0.01955	-3.0188	0.1966	acetyltransferase, GNAT family, putative, expressed
LOC_Os08g02030	Infinity	1	Infinity	1	-4.33801	0.0308	Infinity	1	0	1	-0.442858	0.3869	0.678463	1	Neg Infinity	1	3.8492	0.03695	transferase family protein, putative, expressed
LOC_Os08g02400	-0.23101	0.56225	1.03718	0.00875	-0.0972993	0.81265	-0.654451	0.1288	0.516898	0.18445	0.426816	0.2844	-0.371986	0.2322	-0.527908	0.26955	0.457605	0.2849	40S ribosomal protein S13, putative, expressed
LOC_Os08g02900	Infinity	1	1.44347	0.34755	0.501546	1	0.501492	0.45375	3.94316	0.23475	0.269604	1	1.55374	0.003	2.23286	0.0835	-0.242755	1	expressed protein
LOC_Os08g04440	0.100837	0.7507	1.44274	5e-05	-0.295487	0.48625	-0.0367084	0.9153	1.3045	0.00035	-0.0854096	0.8042	-0.154119	0.6046	-0.170874	0.70035	0.255994	0.57395	RNA recognition motif containing protein, putative, expressed
LOC_Os08g04620	0.175908	0.5614	0.893639	0.0077	0.0427316	0.90775	0.18122	0.57945	1.13965	0.00155	0.15076	0.7736	0.00234371	0.9948	0.240442	0.57865	0.105695	0.78905	MSP domain containing protein, putative, expressed
LOC_Os08g05710	0.81804	1	-1.0335	1	0.93969	0.1551	-1.06131	1	-1.16372	0.19065	-0.613809	1	-0.226367	0.70925	-0.54001	1	0	1	ABC transporter, ATP-binding protein, putative, expressed
LOC_Os08g05830	0.296406	0.4566	2.17548	5e-05	-0.124007	0.74545	0.0761795	0.85295	1.67223	0.00025	0.0286451	0.93865	-0.231328	0.4477	-0.496888	0.2802	0.119706	0.76875	transaldolase, putative, expressed
LOC_Os08g06170	0.214659	0.68885	0.241392	0.6555	2.75716	0.0023	0.497596	0.56495	1.25268	0.0145	0.511431	0.4756	0.233728	0.4973	1.01228	0.1081	-2.2499	0.0032	berberine and berberine like domain containing protein, expressed
LOC_Os08g06190	0	1	Neg Infinity	1	-4.09391	0.0377	0	1	Neg Infinity	1	-1.32571	0.0588	0	1	0	1	2.77234	0.08945	berberine and berberine like domain containing protein, expressed
LOC_Os08g07380	1.12979	1	1.98016	1	1.4479	0.1573	0.451294	1	2.25297	0.0189	0.773757	1	-0.605895	0.21825	0.120128	0.87505	-0.524875	0.5788	retrotransposon protein, putative, unclassified, expressed
LOC_Os08g08140	0.17267	0.7242	0.173215	0.74345	3.53888	0.0001	0.148485	0.7326	-0.194487	0.6828	1.10249	1	-0.0502244	0.8762	-0.358061	0.52765	-2.56476	0.0031	receptor-like kinase, putative, expressed
LOC_Os08g08690	Infinity	1	0	1	0	1	0	1	1.47841	0.0213	0	1	Neg Infinity	1	-0.545977	0.42505	0	1	expressed protein
LOC_Os08g09290	-2.48723	1	-2.80798	0.4666	Neg Infinity	0.02985	-2.10996	1	-0.241527	0.73195	-0.180552	0.83395	0.300194	1	2.5637	0.29535	1.36264	0.06695	expressed protein
LOC_Os08g10260	1.13477	0.0196	1.40094	0.0098	1.08245	0.11845	0.359306	0.50265	0.713583	0.23855	0.513373	1	-0.818558	0.01785	-0.715359	0.23145	-0.43991	0.51875	NBS-LRR disease resistance protein, putative, expressed
LOC_Os08g10300	\N	\N	-1.33321	0.0027	0.539096	1	-0.012302	1	-0.978047	0.02305	0.235069	1	-0.163362	0.67525	0.357599	0.5588	-0.253615	1	SHR5-receptor-like kinase, putative, expressed
LOC_Os08g10870	Infinity	0.11955	0	1	0	1	0	1	0	1	0	1	Neg Infinity	5e-05	0	1	0	1	hypothetical protein
LOC_Os08g11720	0.605578	1	0.691029	0.4927	-0.372409	0.4397	0.234256	1	1.34969	0.2712	-1.13348	0.0258	-0.39128	1	0.714637	0.4975	0.187744	1	expressed protein
LOC_Os08g12800	-1.91912	1	-2.26125	0.0963	-2.25753	0.0075	-1.90265	1	-2.37454	0.07335	-1.56363	0.04715	0.0496258	1	-0.109994	1	0.488764	0.4953	glucan endo-1,3-beta-glucosidase precursor, putative, expressed
LOC_Os08g13430	0.0455384	0.9076	0.182449	0.6389	0.400899	0.29925	-0.00640644	0.9854	1.46146	0.0003	0.209827	0.5548	0.0532648	0.8629	1.21702	0.013	-0.101925	0.80385	expressed protein
LOC_Os08g13870	0.347846	1	Infinity	1	0.88823	1	0.707964	1	Infinity	5e-05	-1.71813	1	0.394565	0.395	1.07506	0.2538	-2.60078	1	S-locus lectin protein kinase family protein, putative, expressed
LOC_Os08g15030	0.134476	0.7398	0.644274	0.07245	0.601976	0.25895	0.735171	0.0634	1.56378	0.00015	1.00141	0.03585	0.569985	0.06035	0.854951	0.0624	0.45211	0.3522	aspartate carbamoyltransferase, putative, expressed
LOC_Os08g15710	1.78941	1	0	1	0	1	2.38946	1	Infinity	0.00015	0	1	0.549343	0.45575	Infinity	0.00305	0	1	DC1 domain, putative, expressed
LOC_Os08g16010	0.124676	0.8118	-0.739039	0.04825	0.202851	0.653	-0.0403075	0.9398	-1.07706	0.01275	-0.0401111	0.93015	-0.104486	0.75635	-0.391279	0.45805	-0.226839	0.65275	acetyltransferase, GNAT family, putative, expressed
LOC_Os08g21760	-0.276721	0.5457	0.799656	0.09785	0.084232	0.84465	-0.0239658	0.95935	1.30109	0.0144	0.340664	0.4003	0.259653	0.4239	0.428841	0.41845	0.352726	0.454	Rer1 protein, putative, expressed
LOC_Os08g21879	-0.510981	0.3226	-1.31314	0.00395	1.27306	0.012	-0.476487	0.3676	-0.831017	0.0324	0.0823485	0.8743	0.10333	0.7809	0.493092	0.3753	-0.990209	0.07025	expressed protein
LOC_Os08g26230	0.840971	0.03065	5.02957	5e-05	0.514232	0.29445	1.1924	0.01075	5.48923	5e-05	-0.486318	0.2751	0.312552	0.41985	0.610534	0.33575	-0.797223	0.14355	expressed protein
LOC_Os08g27050	1.11513	1	1.03559	0.1705	-1.28894	0.00355	1.30812	1	0.868181	0.2813	-0.672668	0.06905	0.22831	0.6474	-0.204033	0.78845	0.690735	0.1339	expressed protein
LOC_Os08g28710	1.26943	1	Infinity	1	-2.50849	0.00445	1.79545	1	Infinity	1	-0.00811676	0.98995	0.49489	1	0.21302	1	2.49729	0.00525	receptor protein kinase CRINKLY4 precursor, putative, expressed
LOC_Os08g29520	1.34514	0.1216	3.52087	0.0229	-0.0146077	0.97515	1.25025	0.16475	3.26389	0.03215	-0.0672376	0.88375	-0.12834	0.7526	-0.349663	0.57765	-0.102088	0.84015	cytochrome b561, putative, expressed
LOC_Os08g30480	0.798855	0.259	0.909931	0.047	-0.132461	0.7794	1.25452	0.0894	1.33186	0.0102	0.931395	0.02535	0.403472	0.2949	0.342366	0.50965	0.912473	0.04385	clathrin adaptor complex small chain domain containing protein, expressed
LOC_Os08g30910	-0.764222	0.1079	-1.4125	0.00375	0.247039	0.5884	-0.86781	0.0918	-0.92925	0.02865	-1.57573	0.0056	-0.135157	0.70715	0.341061	0.60445	-1.83457	0.0065	YDG/SRA domain containing protein, expressed
LOC_Os08g31510	0.209654	0.48285	0.568243	0.08525	0.0662574	0.95435	-0.623246	0.0568	-0.764651	0.7378	0.498366	0.1815	-0.76064	0.0134	-0.550193	0.2425	-1.72779	0.2542	DUF581 domain containing protein, expressed
LOC_Os08g31560	0.20736	0.55315	0.0933679	0.78575	-1.06896	0.00755	0.358512	0.3189	0.134536	0.70225	-0.204658	0.5587	0.152538	0.6021	0.0323049	0.94185	0.873094	0.03665	WD-40 repeat family protein, putative, expressed
LOC_Os08g33050	-0.101061	0.86275	0.124626	0.7962	-1.0081	0.03895	0.293141	0.67015	-0.323471	0.56755	-0.724749	0.1012	-0.209018	0.61255	-0.337657	0.6222	0.27486	0.5915	MYB family transcription factor, putative, expressed
LOC_Os08g33350	0.423379	0.45095	2.15214	0.00445	0.981891	0.07455	0.090231	0.88325	1.92968	0.0179	0.713224	0.1611	-0.333951	0.365	-0.0825054	0.89225	-0.209555	0.685	expressed protein
LOC_Os08g34160	1.1844	1	-0.0839274	0.8633	0.421236	0.4166	0.809833	1	-0.121458	0.8261	-0.817995	0.21015	-0.376943	0.3661	-0.0519965	0.9428	-1.09196	0.04475	CAF1 family ribonuclease containing protein, putative, expressed
LOC_Os08g34220	0.315519	0.3323	-1.62155	5e-05	0.842107	0.04525	-0.215552	0.54865	-1.95705	5e-05	0.0591245	0.97245	-0.572648	0.0547	-0.3614	0.4252	-0.660531	0.801	omega-6 fatty acid desaturase, chloroplast precursor, putative, expressed
LOC_Os08g35190	0.0495706	0.89345	2.0462	5e-05	0.610636	0.1433	-0.190276	0.60905	2.49714	5e-05	0.0311645	0.93165	-0.235325	0.45095	0.426504	0.4032	-0.556722	0.21985	auxin-repressed protein, putative, expressed
LOC_Os08g37490	0.328216	0.2708	0.0716915	0.8244	-1.18857	0.0099	0.0038783	0.9911	-0.110681	0.74285	-0.28333	0.4397	-0.287387	0.3321	-0.227656	0.6	0.844007	0.0649	14-3-3 protein, putative, expressed
LOC_Os08g39870	0.049345	1	-0.1956	0.7385	1.66988	0.02955	-0.0605115	1	-0.814591	0.21155	0.410547	0.55805	-0.20335	0.7128	-0.634432	0.43395	-1.11723	0.11035	Os8bglu28 - beta-glucosidase homologue, similar to Os4bglu12 exoglucanase, expressed
LOC_Os08g40790	-0.160886	0.59925	0.320517	0.33405	-1.08702	0.03125	-0.229419	0.48075	0.192005	0.56895	0.0164345	0.96725	-0.110962	0.7032	-0.0999999	0.831	1.09143	0.039	DNA repair ATPase-related, putative, expressed
LOC_Os08g41090	0.149146	0.5878	0.823875	0.01165	0.955664	0.02	0.206213	0.51255	1.16623	0.001	0.329747	0.3502	0.0180697	0.9522	0.373245	0.42365	-0.550106	0.20105	peroxidase precursor, putative, expressed
LOC_Os08g41280	0.214447	0.62345	-1.29355	0.00065	0.212768	0.58485	0.428911	0.3076	-1.1157	0.00285	0.354153	0.3363	0.236871	0.43165	0.189429	0.70475	0.0914269	0.81575	membrane protein, putative, expressed
LOC_Os08g41410	0	1	0	1	Neg Infinity	0.0007	0	1	0	1	-1.12541	0.4294	0	1	0	1	Infinity	1	glucan endo-1,3-beta-glucosidase precursor, putative, expressed
LOC_Os08g41460	-0.0102526	0.9703	-0.871196	0.03235	1.4711	0.00255	-0.22628	0.48455	-0.539331	0.2182	0.566749	0.105	-0.217884	0.5026	0.294432	0.56395	-0.943516	0.0826	expressed protein
LOC_Os08g43390	-0.907352	0.14445	-0.368381	0.4552	Infinity	5e-05	Infinity	1	1.07154	0.0195	Infinity	1	-0.111287	0.8097	1.40714	0.033	-2.23699	0.16915	cytochrome P450, putative, expressed
LOC_Os08g43470	0.905833	0.03055	0.808728	0.02795	-0.0419566	0.91045	0.787658	0.06525	1.18849	0.0021	0.124585	0.72125	-0.0917909	0.7485	0.34457	0.42655	0.212944	0.6019	ER lumen protein retaining receptor, putative, expressed
LOC_Os08g43480	0.477626	0.53495	-0.0258382	0.96295	-1.51378	0.00335	0.694746	0.3901	-0.515966	0.3971	-0.0447797	0.9187	0.253362	0.57335	-0.535871	0.4773	1.52417	0.00515	zinc finger, C3HC4 type family protein, expressed
LOC_Os08g43670	0.360174	0.7191	0.834541	0.20295	-1.12685	0.01355	0.421309	0.65245	0.957776	0.1557	0.106872	0.79655	0.354576	0.4583	0.13685	0.8513	1.20742	0.0139	RING-H2 finger protein ATL2B, putative, expressed
LOC_Os08g44010	1.34382	0.31645	1.10047	0.01255	0.113065	0.78415	1.41479	0.30575	1.53691	0.0023	0.146005	0.69675	0.047567	0.87805	0.327411	0.51155	0.0622777	0.88555	WD domain, G-beta repeat domain containing protein, expressed
LOC_Os08g44290	0.194068	0.52745	-0.615128	0.11865	1.37736	0.0136	-0.294091	0.3932	-0.4309	0.3039	0.471998	0.2447	-0.466331	0.18585	0.140689	0.795	-0.834371	0.15525	RNA recognition motif containing protein, putative, expressed
LOC_Os08g45030	2.35086	1	-0.303161	1	-2.092	0.0059	2.41066	1	0.893824	0.4398	-0.320324	0.48535	0.0308938	1	0.915705	0.4612	1.63312	0.0208	multidrug resistance protein, putative, expressed
LOC_Os08g45180	0.0989951	0.7817	-1.45939	0.00035	1.21583	0.0075	-0.215921	0.5638	-1.03164	0.0053	-0.276695	0.5213	-0.402736	0.1859	0.285408	0.56515	-1.47088	0.0023	kinase, pfkB family, putative, expressed
LOC_Os09g02650	0.101656	0.79525	-1.11188	0.00095	-0.258739	0.507	0.394747	0.3477	-0.801589	0.0186	-0.305035	0.3739	0.0478078	0.88585	0.314571	0.48915	-0.0606173	0.886	kinesin motor domain containing protein, putative, expressed
LOC_Os09g04100	0	1	0	1	Neg Infinity	5e-05	0	1	0	1	0.848037	0.18365	0	1	0	1	Infinity	5e-05	expressed protein
LOC_Os09g06930	Infinity	1	Neg Infinity	1	0	1	0	1	Neg Infinity	1	0	1	Neg Infinity	0.04565	0	1	0	1	hypothetical protein
LOC_Os09g06970	-1.0587	1	0.768572	0.10215	0.372079	0.4524	-1.46264	1	1.10118	0.0298	0.278636	0.571	-0.00471405	0.99055	0.323962	0.53995	-0.0224264	0.96375	transport protein particle component, Bet3, domain containing protein, expressed
LOC_Os09g09500	2.72671	0.03785	3.83596	0.0645	2.12344	1	2.7531	0.04045	5.02965	0.06065	-1.04301	1	0.0650093	0.87985	1.13415	0.2036	-3.1122	1	lectin-like receptor kinase, putative, expressed
LOC_Os09g09650	Neg Infinity	1	Infinity	1	-4.72814	0.01565	-0.943267	1	Infinity	1	-0.114077	0.83315	Infinity	1	2.16893	1	4.88427	0.0041	retrotransposon protein, putative, Ty3-gypsy subclass, expressed
LOC_Os09g12230	0.142508	0.7634	1.08172	0.0135	0.750798	0.08835	-0.0591278	0.9071	0.424171	0.38795	-0.203035	0.64915	-0.212186	0.52815	-0.667294	0.20205	-0.886437	0.07025	ubiquitin-conjugating enzyme, putative, expressed
LOC_Os09g14520	0.428308	0.35145	0.143847	0.71435	1.8155	0.0059	0.178448	0.71305	-0.239079	0.5968	0.686731	0.2449	-0.241534	0.4426	-0.384708	0.48505	-1.041	0.0756	integral membrane protein, putative, expressed
LOC_Os09g15284	0.0624294	0.92385	-0.237207	0.6346	1.33034	0.05765	0.0815994	0.90255	0.848685	0.10235	1.63031	0.0154	0.0450107	0.90865	1.03613	0.0748	0.274266	0.6227	expressed protein
LOC_Os09g15330	-0.139142	0.81555	1.95847	0.57105	-1.23576	0.0467	0.355831	0.5297	1.23816	0.6386	0.187415	0.7144	0.419684	0.2865	0.277006	0.63865	1.37	0.037	transporter family protein, putative, expressed
LOC_Os09g15820	-0.0935466	0.7732	-1.21452	0.00035	0.25666	0.5186	0.385238	0.25305	-1.02146	0.002	-0.267184	0.4454	0.401289	0.1907	0.178621	0.677	-0.524663	0.20295	aldose 1-epimerase, putative, expressed
LOC_Os09g16330	0.408993	0.24955	0.484357	0.2482	-1.16448	0.0685	0.303928	0.4087	1.27291	0.00205	-0.605285	0.1976	-0.152488	0.68045	0.772113	0.1825	0.613399	0.28615	pleiotropic drug resistance protein, putative, expressed
LOC_Os09g16510	0.632867	0.16785	-0.0653829	0.8847	-0.783232	0.099	1.22659	0.00615	0.883366	0.0409	-0.325969	0.4787	0.594722	0.062	0.93648	0.0823	0.329826	0.52845	WRKY74, expressed
LOC_Os09g18230	Infinity	1	-5.70829	0.12715	Infinity	1	Infinity	1	-4.14278	0.00825	0	1	-0.512851	1	4.61555	1	Neg Infinity	1	expressed protein
LOC_Os09g18594	0.560225	0.0525	-0.443426	0.1777	1.20649	0.0024	0.426531	0.17675	0.55272	0.09985	-0.122105	0.74535	-0.159549	0.60575	0.962221	0.033	-1.19054	0.00405	protein kinase domain containing protein, expressed
LOC_Os09g19750	1.96781	0.289	1.79041	0.0045	0.377653	0.5025	1.8181	0.3031	1.79102	0.0098	0.573206	0.26015	-0.100418	0.788	-0.0148706	0.9775	0.163825	0.76195	expressed protein
LOC_Os09g20390	-0.0725479	0.88085	0.294235	0.5243	-0.862021	0.0983	-0.157459	0.7577	0.689206	0.1419	1.03019	0.01475	-0.071892	0.8394	0.456179	0.426	1.97156	0.0005	uncharacterized glycosyl hydrolase Rv2006/MT2062, putative, expressed
LOC_Os09g20460	2.32756	1	Infinity	0.0041	1.05735	0.4298	2.09543	1	Infinity	0.0001	0.190077	1	-0.350382	0.6959	0.0730147	0.9591	-0.902517	0.5379	VQ domain containing protein, putative, expressed
LOC_Os09g20480	-1.18762	0.0809	0.684736	0.25185	-0.860896	0.1134	-0.968484	0.11265	0.411717	0.53635	0.460426	0.2825	0.263916	0.53605	-0.28797	0.70205	1.29341	0.0178	transporter, putative, expressed
LOC_Os09g20990	-0.437915	0.2916	0.730189	0.05015	-1.6996	0.00015	0.324989	0.3967	-0.0204733	0.95895	-0.843389	0.0177	0.748383	0.01735	-0.713955	0.1629	0.895086	0.0483	trehalose-6-phosphate synthase, putative, expressed
LOC_Os09g21710	Infinity	1	0	1	Neg Infinity	1	Infinity	1	Infinity	1	1.77754	0.3042	-1.34891	1	Infinity	1	Infinity	0.0035	AN1-like zinc finger domain containing protein, expressed
LOC_Os09g23160	-0.207053	0.5373	-1.52881	5e-05	0.183374	0.6335	-0.00594267	0.98585	-1.32599	0.00015	0.32109	0.34455	0.178183	0.5407	0.19042	0.66425	0.138169	0.7376	annexin, putative, expressed
LOC_Os09g23300	-3.16981	0.1084	-0.536693	0.50325	-2.75915	0.0002	-1.24779	0.285	-1.79513	0.051	-0.644899	0.09335	1.87438	0.09	-1.32613	0.2745	2.15158	0.0037	integral membrane protein, putative, expressed
LOC_Os09g23550	0.0441537	0.9088	-0.260588	0.46535	1.38335	0.01065	0.230322	0.5601	1.80048	0.00015	0.780512	0.10595	0.235013	0.45135	2.01956	0.0004	-0.637897	0.18805	dehydrogenase, putative, expressed
LOC_Os09g25610	-1.23738	1	Neg Infinity	5e-05	0	1	-1.25872	1	Neg Infinity	5e-05	0	1	0.0481582	1	0	1	0	1	class I glutamine amidotransferase, putative, expressed
LOC_Os09g25770	-0.0113783	0.9864	2.91841	0.00735	-0.441326	0.30825	-0.236915	0.7474	2.41512	0.02075	0.396571	0.26625	-0.240267	0.58585	-0.5411	0.41345	0.772053	0.08175	auxin-induced protein 5NG4, putative, expressed
LOC_Os09g25900	0.0894007	1	-1.2585	0.02265	-0.480975	0.4068	-0.00362099	1	-1.04045	0.08225	-0.586077	0.2763	-0.103182	0.8339	0.214043	0.7591	-0.18332	0.76005	CSLC2 - cellulose synthase-like family C, expressed
LOC_Os09g26780	1.04859	1	-0.150314	0.794	-0.102921	0.8906	1.70981	1	-1.43174	0.055	1.48822	0.01955	0.648809	0.3092	-1.25238	0.20055	1.53169	0.0343	zinc-finger protein, putative, expressed
LOC_Os09g26810	-0.0209665	0.9733	-1.04585	0.0172	1.34008	0.0899	-0.955084	0.13975	0.669204	0.10875	0.679586	0.37745	-0.921394	0.0231	1.57685	0.0103	-1.1383	0.13425	chlorophyll A-B binding protein, putative, expressed
LOC_Os09g27140	0.419012	0.57015	1.02679	0.0959	0.453134	0.357	0.466305	0.51205	1.43147	0.0371	0.984148	0.0299	0.042846	0.9181	0.352342	0.58375	0.554318	0.247	expressed protein
LOC_Os09g28230	1.49621	1	0.594871	0.4442	2.14713	0.0397	1.54175	1	0.266434	0.7319	1.48928	0.0967	0.076172	0.9196	-0.365123	0.6513	-0.664404	0.34915	gibberellin receptor GID1L2, putative, expressed
LOC_Os09g28370	-2.3485	1	1.93395	1	0.968362	1	-0.940703	1	2.31684	1	1.81041	0.03065	0.668838	1	-0.295834	1	0.303415	1	retrotransposon protein, putative, unclassified, expressed
LOC_Os09g28770	-0.00796192	1	0.526579	0.4658	3.63237	0.04355	0.161055	1	1.58385	0.15325	Infinity	1	0.0324257	0.95235	0.167908	0.82785	-1.57291	0.31765	patatin, putative, expressed
LOC_Os09g29760	Infinity	1	1.29477	0.18595	0.351055	0.8793	1.48983	1	4.54447	0.05	0.87176	0.2863	-0.582316	0.35835	-0.138332	0.87035	0.265987	1	expressed protein
LOC_Os09g31200	-1.45485	0.03435	-0.362356	0.4984	-0.824392	0.0515	-0.72696	0.1757	1.19557	0.0205	0.226481	0.5248	0.725375	0.0892	1.51587	0.02225	1.08026	0.01185	AN1-like zinc finger domain containing protein, expressed
LOC_Os09g31380	1.37061	0.1196	1.35531	0.0015	-1.76063	0.05785	1.71604	0.04395	1.06572	0.03795	0.896366	0.0922	0.270478	0.4892	-0.412708	0.42975	2.72305	0.0097	jmjC domain-containing protein 5, putative, expressed
LOC_Os09g31430	-5.54808	1	Neg Infinity	5e-05	-0.0299923	0.9541	-5.04917	1	Neg Infinity	5e-05	0.228405	0.64065	0.469011	1	0	1	0.234226	0.6766	Os9bglu30 - beta-glucosidase, similar to Os4bglu12 exoglucanase, expressed
LOC_Os09g31970	-0.364511	1	1.82308	0.04385	-1.85093	0.00055	-0.641328	1	1.67511	0.1896	-0.0357543	0.92775	-0.268957	0.68825	-0.153543	0.8457	1.79405	0.00195	3-hydroxy-3-methylglutaryl-coenzyme A reductase, putative, expressed
LOC_Os09g33950	0.292637	0.43885	0.122096	0.8871	-1.40209	0.16935	0.410546	0.78775	1.46063	0.0496	0.605795	0.40505	0.0737448	0.9274	1.28084	0.1478	2.10862	0.04615	ferredoxin 1-like isoform 1, putative, expressed
LOC_Os09g34290	-0.0448363	1	-0.102205	1	-1.92338	0.00325	-0.25674	1	-0.209187	1	-0.323949	0.85	-0.05562	0.93875	-0.110009	1	1.52258	0.32245	transposon protein, putative, CACTA, En/Spm sub-class, expressed
LOC_Os09g36080	-0.90867	0.13955	1.56264	0.0055	0.101806	0.85375	-0.312291	0.5575	2.07218	0.0013	0.171655	0.7475	0.589661	0.12735	0.497191	0.37005	-0.0164654	0.97615	cytochrome P450, putative, expressed
LOC_Os09g36100	0.055158	0.88835	-0.105212	0.76345	-0.891242	0.02775	-0.0841244	0.84195	0.00182478	0.9959	0.130546	0.7122	-0.137324	0.6574	0.0943592	0.834	1.01757	0.0154	expressed protein
LOC_Os09g36440	0.815277	0.09395	0.313485	0.40125	-1.40985	0.0007	0.565254	0.25365	0.401192	0.2964	0.0314529	0.9302	-0.263443	0.38865	0.0245128	0.95955	1.41372	0.002	transcription initiation factor IIB, putative, expressed
LOC_Os09g36600	0.818535	0.13555	-1.00863	0.00495	1.54055	0.0598	0.0707593	0.9061	-0.986537	0.0101	1.62136	0.03175	-0.654216	0.0763	-0.0205498	0.96645	0.097344	0.88315	nodulin, putative, expressed
LOC_Os09g36690	-0.000406982	0.9926	0.0525079	0.94265	0.786362	0.38625	0.26167	1	0.853354	0.36365	1.67995	0.0334	-0.427057	0.60175	0.590763	0.54435	0.740017	0.37525	expressed protein
LOC_Os09g36830	1.41812	1	1.26898	0.12025	0.0179136	0.9814	2.43723	0.29045	1.57682	0.0381	0.134534	0.83665	0.770473	0.22385	0.636945	0.46235	-0.0177041	0.98315	Skp1 family, dimerisation domain containing protein, expressed
LOC_Os09g37540	1.55408	1	Infinity	1	0.191956	1	1.74701	1	Infinity	5e-05	0.735811	1	0.173434	0.83775	2.44799	0.0615	0.578258	1	uncharacterized protein PA4923, putative, expressed
LOC_Os09g37710	-0.416382	0.3308	-1.06148	0.00225	0.510331	0.39985	0.219624	0.58455	-0.26413	0.42455	-0.0717873	1	0.62996	0.051	0.786491	0.07365	-0.661241	0.30795	NIN, putative, expressed
LOC_Os09g39440	-0.122008	1	3.58356	0.0202	0.0816787	0.90245	1.0594	1	2.23452	0.09985	-0.448089	0.4985	1.13407	0.11185	-1.37462	0.1497	-0.518561	0.4618	inosine-uridine preferring nucleoside hydrolase family protein, putative, expressed
LOC_Os09g39620	0.699684	0.2561	1.86493	0.047	0.295855	1	1.25971	0.02935	2.61501	0.0115	0.748152	1	0.371579	0.3071	0.776084	0.28825	0.521263	0.446	protein kinase family protein, putative, expressed
LOC_Os09g39650	1.47916	0.02465	2.41207	0.00635	0.5902	0.3045	1.72306	0.0134	3.11815	0.00305	1.26744	0.0171	0.253052	0.4579	0.687546	0.25745	0.798357	0.1421	protein kinase family protein, putative, expressed
LOC_Os10g03100	-0.318003	1	-1.35198	1	3.02437	1	1.41239	1	1.73159	1	2.52843	1	1.71291	0.02195	3.14367	1	-0.320639	1	Cf2/Cf5 disease resistance protein, putative, expressed
LOC_Os10g03600	0.364647	0.5848	1.43751	0.0412	0.814658	0.18285	-0.17825	0.8058	1.53491	0.04725	0.120809	0.83915	-0.544708	0.19085	0.0674347	0.91785	-0.670857	0.27675	OsFBX343 - F-box domain containing protein, expressed
LOC_Os10g07004	0.33295	0.54975	-0.715336	0.11985	1.43642	0.02725	0.324936	0.59705	0.374674	0.4687	0.27674	0.62145	-0.0476799	0.8934	1.17048	0.0719	-1.09459	0.07085	expressed protein
LOC_Os10g07450	Neg Infinity	1	-1.87799	0.40715	Infinity	1	0.855517	1	-0.958313	0.6699	0	1	Infinity	0.00205	0.768714	0.65425	Neg Infinity	1	expressed protein
LOC_Os10g09290	2.91052	0.0032	1.14611	0.03615	2.62803	0.0004	4.0495	5e-05	3.56678	0.00015	3.39471	5e-05	0.346587	0.48365	1.41561	0.0227	-0.052984	0.9375	expressed protein
LOC_Os10g11310	-0.754734	0.2605	-1.3826	0.00935	-0.534411	0.20795	-1.10032	0.13875	-1.11777	0.02865	-1.15882	0.0095	-0.331021	0.46925	0.236121	0.72245	-0.670443	0.17315	expressed protein
LOC_Os10g12300	-0.249249	0.6064	-0.815696	0.0422	0.982914	0.03775	-0.0837915	0.85885	1.12084	0.03855	0.0313996	0.94465	0.189837	0.57515	1.67883	0.00445	-0.897808	0.05325	expressed protein
LOC_Os10g13630	0.380054	0.46885	0.454666	0.31035	0.35865	0.4902	0.609791	0.2981	1.09015	0.0227	0.0410656	0.92905	0.266842	0.44695	0.638116	0.2319	-0.0691368	0.8946	expressed protein
LOC_Os10g23240	0	1	0	1	-4.81665	5e-05	0	1	0	1	-0.335397	0.49255	0	1	0	1	4.88377	5e-05	expressed protein
LOC_Os10g27190	-0.14025	0.82255	0.677942	0.1894	-0.206979	0.6813	0.209638	0.7215	2.41484	0.0001	0.816623	0.0687	0.443078	0.26545	1.71239	0.00295	0.935825	0.0738	40S ribosomal protein S17, putative, expressed
LOC_Os10g28120	-3.19524	1	1.56538	1	-4.41991	0.0324	-1.84285	1	Neg Infinity	1	-0.127244	0.7797	1.13624	1	Neg Infinity	1	4.28126	0.00755	glycosyl hydrolase, putative, expressed
LOC_Os10g28330	0.492107	1	-1.50058	0.35115	2.39698	1	Infinity	1	-0.322679	0.82555	2.3335	0.04085	-0.000907799	1	1.16785	1	1.0216	0.3195	ZOS10-04 - C2H2 zinc finger protein, expressed
LOC_Os10g32920	0.351395	0.39145	0.634336	0.06055	0.109885	0.79975	0.624285	0.11705	0.583526	0.27245	1.00559	0.01155	0.280005	0.34615	-0.112101	0.84015	0.832909	0.04125	ribosomal protein, putative, expressed
LOC_Os10g33410	0	1	-4.11653	0.2411	0	1	0	1	Neg Infinity	5e-05	0	1	0	1	0	1	0	1	expressed protein
LOC_Os10g33855	-0.587858	0.3992	0.454051	0.3521	-0.441033	0.3691	-0.042822	0.94425	0.465125	0.38415	0.0868412	0.8554	0.587555	0.1733	0.0374104	0.9511	1.1502	0.01365	expressed protein
LOC_Os10g34310	-0.17674	0.7451	-1.85714	5e-05	0.53044	0.27285	-0.220239	0.6852	-1.57048	0.0006	0.380987	0.40365	-0.0583584	0.87485	0.195665	0.73745	-0.137933	0.7687	PPR repeat containing protein, expressed
LOC_Os10g35030	-0.331001	0.25215	-2.39796	5e-05	2.29345	0.0001	-0.722119	0.03235	-2.40845	5e-05	0.317459	0.36385	-0.384345	0.24995	-0.103679	0.82985	-1.93916	0.0022	IAP100, putative, expressed
LOC_Os10g35230	-0.664091	1	-1.88893	0.0409	0.944907	0.3443	-0.710179	1	0.0346077	0.96055	0.758918	1	-0.019093	0.9809	1.86851	0.14545	-0.179037	0.84035	Rf1, mitochondrial precursor, putative, expressed
LOC_Os10g35630	-0.805381	0.3205	-2.25364	0.0088	-1.80606	0.00565	0.379203	0.6289	-1.32103	0.0172	-0.868198	0.08695	0.749672	0.101	0.859025	0.31665	0.808182	0.20615	cystathionin beta synthase protein, putative, expressed
LOC_Os10g36180	0.132543	1	-0.688726	1	-3.55623	5e-05	-2.68478	1	-1.11109	1	1.00825	0.00915	-3.0591	1	-0.375658	1	4.50868	5e-05	expressed protein
LOC_Os10g37350	Infinity	1	1.33692	0.33375	Infinity	1	Infinity	1	0.894982	0.596	Infinity	0.0155	2.11402	0.38195	-0.499827	0.5425	1.27778	0.48735	expressed protein
LOC_Os10g37520	0.14828	0.77535	1.02061	0.01945	0.731077	0.1233	0.189786	0.70785	1.01981	0.038	0.230057	0.62275	0.0691689	0.8395	0.00376158	0.99425	-0.486711	0.31715	major facilitator superfamily domain-containing protein 5, putative, expressed
LOC_Os10g37530	-0.715085	0.56245	-0.345956	0.6355	-0.32921	0.7049	-0.117881	0.9086	0.401018	0.60305	1.40192	0.05735	0.597495	0.36565	0.761432	0.3808	1.74088	0.03305	mitochondrial import inner membrane translocase subunit Tim17, putative, expressed
LOC_Os10g37840	-0.2925	0.5638	-0.549589	0.27085	1.78714	0.01035	-0.714721	0.1863	-0.3677	0.4608	0.534013	0.3723	-0.39968	0.27325	-0.0141169	0.9837	-0.620089	0.26005	CCB2, putative, expressed
LOC_Os10g37850	4.25913	0.2436	1.42724	0.37375	1.98911	0.1082	3.47533	1	0.542499	0.69365	3.4327	0.0132	-0.748194	0.30335	-0.775529	0.4915	1.26875	0.1802	armadillo, putative, expressed
LOC_Os10g38170	Neg Infinity	0.00415	0	1	0	1	Neg Infinity	0.00395	0	1	0	1	0	1	0	1	0	1	expressed protein
LOC_Os10g38489	1.92475	1	1.84909	0.248	-2.96409	0.0217	2.278	1	1.53072	0.35845	-0.307283	0.6209	0.2721	1	-0.339478	0.79165	2.8077	0.01755	glutathione S-transferase GSTU6, putative, expressed
LOC_Os10g38780	-0.0206152	0.9641	4.73445	0.20825	0.947238	0.32275	-0.0210975	0.963	6.39505	0.19625	-1.02006	0.34215	-0.0137353	0.96495	1.46096	0.01425	-1.96965	0.0632	glutathione S-transferase, putative, expressed
LOC_Os10g39090	-1.9731	1	-1.41575	0.4732	-1.47432	0.13075	-0.045634	1	-0.491041	0.7484	1.57529	0.01775	1.95289	0.23365	0.973954	1	3.0217	0.0107	hydrolase, alpha/beta fold family protein, putative, expressed
LOC_Os10g39100	0.754292	1	0.255663	0.8126	-1.69737	0.0354	1.39683	0.27365	1.7634	0.0503	0.658071	0.2169	0.559777	0.3254	1.51308	0.1163	2.35398	0.0073	uncharacterized Cys-rich domain containing protein, putative, expressed
LOC_Os10g39220	-0.236147	0.72445	-0.368118	0.69155	-1.54618	0.00035	-0.313192	0.7146	0.0327695	0.9519	-0.22837	0.50725	-0.0102962	0.988	0.287759	0.7642	1.33567	0.0017	tobamovirus multiplication protein, putative, expressed
LOC_Os10g39930	0.136523	0.651	-0.612084	0.09065	2.22412	5e-05	0.00531238	0.9877	-0.344491	0.3118	1.02987	0.02095	-0.155305	0.61295	0.197305	0.672	-1.09993	0.0146	cytochrome P450 97B2, putative, expressed
LOC_Os10g40100	-0.0235876	0.94825	-0.577948	0.10515	1.55725	0.0045	0.251391	0.50295	-0.010812	0.9769	-0.51233	0.3524	0.257387	0.389	0.550896	0.24025	-2.05957	0.002	protein kinase, putative, expressed
LOC_Os10g40410	0.408984	0.48985	1.24891	0.01365	0.0908611	0.85215	0.365322	0.54005	0.894504	0.08825	0.301294	0.48605	-0.0405243	0.9087	-0.393666	0.44895	0.191213	0.68725	expressed protein
LOC_Os10g40610	-1.5575	0.084	-0.244577	0.69515	0.813273	0.40285	-1.92438	0.03435	-0.617664	0.39545	0.259792	0.77765	-0.307559	0.59615	-0.326168	0.7026	-0.659414	0.43935	flavin-containing monooxygenase family protein, putative, expressed
LOC_Os10g41930	0.916898	0.4038	-1.08078	0.00425	-1.01727	0.0199	1.26886	0.33215	-1.23434	0.0038	-0.242729	0.5012	0.334354	0.32845	-0.179788	0.7291	0.771943	0.07995	haloacid dehalogenase-like hydrolase family protein, putative, expressed
LOC_Os10g42130	4.07209	1	Infinity	5e-05	-2.28461	0.1165	3.81331	1	Infinity	1	-0.154005	0.83325	-0.301003	0.6647	-1.98532	0.14865	2.11678	0.0501	no apical meristem protein, putative, expressed
LOC_Os10g42180	-0.504549	0.46435	-1.10657	0.0458	1.01649	0.13185	-0.196183	0.7636	-0.73176	0.20275	0.562251	0.4798	0.169318	0.742	0.45381	0.53725	-0.665402	0.3722	aluminum-activated malate transporter, putative, expressed
LOC_Os11g01310	Infinity	1	Infinity	0.00425	Infinity	1	1.0329	1	Infinity	0.0053	2.91766	1	Neg Infinity	0.1882	0.348079	0.80075	0.230537	1	expressed protein
LOC_Os11g01340	-1.26567	0.2166	-1.77568	0.0376	0.811546	0.2809	-1.15797	1	-1.49913	0.10365	1.00711	0.13885	0.0838696	0.9038	0.210179	1	0.228105	0.72175	omega-3 fatty acid desaturase, chloroplast precursor, putative, expressed
LOC_Os11g02520	1.56732	0.2038	Infinity	5e-05	0.468483	1	1.22153	1	Infinity	1	0.707033	1	-0.373428	0.504	-2.8143	0.04905	0.288147	1	WRKY104, expressed
LOC_Os11g03240	-0.147409	1	-1.40354	0.0218	1.29286	0.0737	-0.149958	1	-0.87581	0.1405	0.704694	0.2987	-0.0239105	0.9696	0.491246	0.56145	-0.518359	0.39905	MATE efflux family protein, putative, expressed
LOC_Os11g03840	3.95196	0.0191	5.85174	0.0422	2.11399	1	2.94449	0.0363	4.51082	0.09225	1.60648	1	-0.996096	0.00975	-1.32959	0.06445	-0.50461	1	D-mannose binding lectin family protein, expressed
LOC_Os11g04720	-0.566459	0.1508	-1.26668	0.00295	2.68431	0.215	-0.133736	0.73565	-1.98412	0.002	1.50142	1	0.482298	0.13335	-0.744794	0.2731	-1.3974	0.39435	OsRR10 type-A response regulator, expressed
LOC_Os11g06180	1.72111	0.325	-1.74781	0.14525	0.234519	0.89545	-0.35061	1	-1.16102	0.23075	-1.42758	1	-1.56246	0.0388	0.572032	1	-1.36528	0.19875	nodulation-signaling pathway 2 protein, putative, expressed
LOC_Os11g07020	-0.541543	0.13445	-1.35764	0.0199	1.43302	0.1003	-0.679718	0.1498	-1.39089	0.07475	-0.125973	0.75875	-0.114298	0.81185	-0.0740038	0.92725	-1.60013	0.22085	fructose-bisphospate aldolase isozyme, putative, expressed
LOC_Os11g07960	-1.618	0.02235	0.630064	0.3146	0.0315274	0.94005	-0.907738	0.1258	2.30879	0.0004	-0.56684	0.17185	0.662092	0.1411	1.5418	0.0236	-0.685595	0.1449	transferase family protein, putative, expressed
LOC_Os11g08100	0.808637	0.02935	1.42177	0.0004	-0.574846	0.1436	0.105136	0.783	0.973796	0.02705	-0.0718834	0.8312	-0.711864	0.01925	-0.493563	0.28985	0.56863	0.17135	eukaryotic aspartyl protease domain containing protein, expressed
LOC_Os11g08940	0.75884	0.0549	2.36388	0.00025	1.00986	0.05315	0.0885585	0.8441	1.6834	0.0044	0.508045	0.29965	-0.684595	0.02435	-0.657338	0.15635	-0.348446	0.49505	RNA polymerases N 8 kDa subunit, putative, expressed
LOC_Os11g09010	0.346677	0.32425	0.525997	0.2121	-0.520403	0.25055	0.468931	0.26325	1.17543	0.00705	-0.408384	0.2544	-0.119592	0.7273	0.580571	0.3063	0.264294	0.5443	lipase, putative, expressed
LOC_Os11g09280	0.805978	0.00555	1.39789	0.00015	-0.456389	0.41	0.524575	0.09865	1.10989	0.00485	-0.0518162	0.90535	-0.299842	0.3579	-0.291387	0.6134	0.352248	0.57205	OsPDIL1-1 protein disulfide isomerase PDIL1-1, expressed
LOC_Os11g10320	0.152015	0.59955	-0.322852	0.3724	1.18803	0.01355	0.413408	0.212	0.344482	0.3805	-0.202715	0.5437	0.255335	0.46625	0.565898	0.2475	-1.31056	0.01005	expressed protein
LOC_Os11g11550	0.858827	0.5133	-0.351836	0.66275	0.98335	0.422	0.590724	0.17335	2.17646	0.0006	0.683275	0.44455	-0.423514	0.41905	0.600499	0.26655	-0.538254	0.4426	NBS-LRR disease resistance protein, putative, expressed
LOC_Os11g13390	0.891494	1	Infinity	1	0	1	Neg Infinity	1	Infinity	0.0152	0	1	Neg Infinity	0.02235	3.19332	0.247	0	1	expressed protein
LOC_Os11g13680	-0.739522	0.19835	-1.12697	0.0232	1.01056	0.1082	-0.735941	0.1593	-0.311541	0.51535	0.349414	0.5221	-0.00750011	0.98675	0.931359	0.1488	-0.528322	0.37105	expressed protein
LOC_Os11g13890	-0.557609	0.0786	-2.16523	0.00015	2.38393	5e-05	-0.96339	0.0076	-0.302729	0.74965	0.76376	0.06775	-0.350137	0.3217	1.80173	0.23415	-1.74617	0.00335	chlorophyll A-B binding protein, putative, expressed
LOC_Os11g14040	1.53193	1	3.32958	0.2498	-0.0475195	1	0.735196	1	Infinity	5e-05	-1.25769	1	-0.788844	0.2714	-1.01537	0.32515	-1.16861	1	glutathione S-transferase, N-terminal domain containing protein, expressed
LOC_Os11g14950	0.217526	0.55585	1.04184	0.0072	0.205389	0.5972	0.0657225	0.86495	1.05991	0.007	0.233017	0.5172	-0.188473	0.5289	0.00723419	0.98765	0.048504	0.90365	ACT domain containing protein, expressed
LOC_Os11g17700	0	1	0	1	-2.40273	0.0225	0	1	0	1	-1.55235	0.04035	0	1	0	1	0	1	retrotransposon protein, putative, unclassified, expressed
LOC_Os11g18044	0.594081	0.26095	-0.132989	0.7348	1.59351	0.0208	0.237102	0.6595	-0.375716	0.3849	-0.141543	0.8445	-0.565793	0.8117	-0.300264	0.59945	-1.72571	0.0158	peptide transporter PTR2, putative, expressed
LOC_Os11g18366	3.11809	0.0016	2.68367	0.0004	2.90019	1	2.76056	0.0006	2.06325	0.0022	0.299079	1	-0.433219	0.15745	-0.52753	0.31675	-2.5076	1	cycloartenol synthase, putative, expressed
LOC_Os11g18570	1.26382	0.02535	1.36302	0.0027	-0.26641	0.51895	1.34845	0.01765	-1.01819	0.0742	0.249819	0.51135	0.0895082	0.7838	-2.37447	0.00415	0.54883	0.1902	cytochrome P450, putative, expressed
LOC_Os11g19864	Infinity	1	1.34213	1	-3.34361	5e-05	Infinity	1	-2.24954	1	-0.912186	0.0196	1.45375	1	-3.59687	1	2.54674	5e-05	transposon protein, putative, Pong sub-class, expressed
LOC_Os11g26780	-2.79786	0.04355	-0.382203	0.74945	-3.29284	5e-05	-3.25008	0.042	0.777302	0.48765	0.340151	0.59905	-0.462163	0.5914	1.18673	0.3201	3.61929	0.0018	dehydrin, putative, expressed
LOC_Os11g29720	-0.895733	0.00835	-1.62104	0.00015	4.09791	0.07045	-0.113901	0.73105	-3.09744	5e-05	1.04589	1	0.836908	0.00635	-2.5642	0.4931	-3.00766	0.01655	cytochrome P450, putative, expressed
LOC_Os11g32650	0.700957	0.3837	-3.13787	0.00285	1.62201	0.02455	1.15795	0.33905	-2.82867	0.0075	0.567967	0.3874	0.325978	0.4924	0.308632	0.83365	-1.09046	0.07045	chalcone synthase, putative, expressed
LOC_Os11g34450	0.106548	0.7208	-0.185543	0.56345	-1.47162	0.0204	-0.0887217	0.7844	-0.629707	0.05625	-0.152042	0.75955	-0.193258	0.50485	-0.479845	0.2591	1.28523	0.05535	14-3-3 protein, putative, expressed
LOC_Os11g34760	0.120741	0.89015	1.13467	0.167	-1.55693	0.00475	0.614036	0.4179	1.54296	0.10275	-0.161842	0.6925	0.237481	0.6811	0.21926	0.77455	1.44205	0.0122	MMP37-like protein, mitochondrial precursor, putative, expressed
LOC_Os11g35210	1.3814	1	4.04498	0.0096	0.15127	1	0.970479	1	2.03795	1	-0.058183	1	0.189437	0.6887	-0.0724242	0.9569	-0.115071	1	NB-ARC domain containing protein, expressed
LOC_Os11g35620	-0.507837	1	Infinity	1	Infinity	0.12625	1.7653	1	Infinity	0.00085	Infinity	1	2.26041	0.26905	1.66958	0.2316	-1.66243	0.4743	expressed protein
LOC_Os11g35960	-1.23726	1	0	1	0	1	-0.289087	1	Infinity	0.0108	0	1	0.823111	1	Infinity	0.01135	0	1	Leucine rich repeat N-terminal domain containing protein, putative, expressed
LOC_Os11g37860	0.99808	0.0797	0.0112726	0.9767	1.46945	0.0106	1.45868	0.0119	0.520071	0.16735	-0.168725	1	0.456853	0.16205	0.464464	0.3394	-1.49521	0.01335	stripe rust resistance protein Yr10, putative, expressed
LOC_Os11g37970	0.840577	0.227	-0.488573	0.335	-0.0631178	0.89245	-0.372636	0.6776	-1.04908	0.0812	0.539848	0.22405	-1.23872	0.01615	-0.467439	0.54755	0.622637	0.2007	WIP5 - Wound-induced protein precursor, expressed
LOC_Os11g38970	1.91703	1	0	1	Neg Infinity	1	0	1	0.241623	0.7963	-0.760052	0.24105	-1.6034	0.0318	-0.433766	1	0	1	expressed protein
LOC_Os11g39030	Infinity	1	Neg Infinity	0.00575	2.34495	0.26705	Infinity	1	-3.92972	0.20245	Neg Infinity	1	-2.7909	0.2585	Infinity	1	Neg Infinity	5e-05	RNA recognition motif containing protein, putative, expressed
LOC_Os11g39370	0.574283	0.0516	1.3888	0.00635	0.0425348	0.9235	0.595715	0.09475	1.86929	5e-05	-0.266647	0.46625	0.00205253	0.99625	0.226687	0.6639	-0.226776	0.62405	BRASSINOSTEROID INSENSITIVE 1-associated receptor kinase 1 precursor, putative, expressed
LOC_Os11g41670	-2.03821	1	2.79062	0.0401	Infinity	1	-1.34393	1	0.245321	1	0	1	0.63569	1	-0.565639	0.77785	Neg Infinity	1	expressed protein
LOC_Os11g42500	-0.593319	1	-4.52739	0.01805	1.46624	0.1647	-2.09434	1	-4.33895	0.0183	1.26335	0.22725	-1.45091	0.2586	0.174221	1	-0.191755	0.83595	dirigent, putative, expressed
LOC_Os11g43990	1.81583	0.0131	3.92424	0.01755	0.782074	0.21145	1.44726	0.03945	3.47701	0.01345	0.515912	0.405	-0.352524	0.34465	-0.243804	0.7209	-0.2966	0.6603	expressed protein
LOC_Os11g44630	3.09021	1	4.27016	0.46715	Infinity	1	0.428816	1	Infinity	1	Infinity	1	-2.19749	0.00505	-2.7173	0.36675	-0.615799	1	calmodulin binding protein, putative, expressed
LOC_Os11g44810	0.277781	0.36665	1.41303	0.00125	0.473842	0.4626	0.233552	0.5021	2.24226	0.02405	0.348513	0.46475	-0.0287003	0.94355	0.722248	0.48035	-0.157282	0.83975	auxin-repressed protein, putative, expressed
LOC_Os11g47130	-0.0291993	0.9458	0.881947	0.0442	0.569229	0.1865	-0.0418973	0.91815	1.19395	0.01135	-0.0598207	0.88305	-0.0558516	0.86205	0.263893	0.62445	-0.588773	0.1852	protein transporter, putative, expressed
LOC_Os11g47574	-1.37136	0.28395	0.445484	0.6687	0.511187	0.4648	-0.931106	0.4666	2.13606	0.02485	0.182458	0.79575	0.523344	0.4838	1.65071	0.08545	-0.411861	0.58605	expressed protein
LOC_Os11g47630	1.52867	1	0	1	0	1	2.20079	1	Infinity	1	0	1	0.517992	0.66785	Infinity	0.0115	0	1	ZOS11-10 - C2H2 zinc finger protein, expressed
LOC_Os11g47730	1.09705	1	-3.23697	0.0249	1.93351	0.3157	-0.334761	1	-2.92895	0.0326	0.224169	1	-1.46563	0.09905	0.219845	1	-1.82091	0.11105	expressed protein
LOC_Os11g47870	1.84148	1	2.35848	0.1235	-1.031	1	1.61786	1	3.05807	0.02485	1.4344	1	-0.23443	0.75795	0.722877	0.4719	2.31235	0.123	GRAS family transcription factor domain containing protein, expressed
LOC_Os11g47970	-0.499527	0.2989	-1.35365	0.055	1.07538	0.3746	-1.1982	0.1775	-2.09897	0.06385	-1.23082	0.0246	-0.703221	0.2048	-0.742339	0.35795	-2.39802	0.04835	AAA-type ATPase family protein, putative, expressed
LOC_Os12g02080	0.166258	1	0.123187	1	-1.02964	0.10325	1.24846	1	1.73837	1	0.954805	0.066	1.04256	0.4542	1.66207	1	1.9443	0.0056	peroxidase precursor, putative, expressed
LOC_Os12g02170	Infinity	1	Infinity	1	Infinity	1	Infinity	1	Infinity	5e-05	Infinity	1	0.108163	0.8901	1.19326	0.3925	-1.63782	1	retrotransposon protein, putative, SINE subclass, expressed
LOC_Os12g02210	-0.395019	1	2.72867	0.25655	4.70115	0.0128	1.00605	0.34235	5.7512	0.22195	4.9328	0.0037	1.47212	0.0694	2.72582	0.11425	-1.63874	0.32555	RING finger protein, putative, expressed
LOC_Os12g03370	Neg Infinity	1	Infinity	1	-0.870421	1	0.682263	1	Infinity	0.00575	2.23832	1	Infinity	1	0.497281	0.508	3.19751	1	harpin-induced protein 1 domain containing protein, expressed
LOC_Os12g03640	2.6712	1	Infinity	1	-1.6934	1	1.25645	1	Infinity	1	-0.00750961	1	-1.38385	0.02075	-0.110733	1	1.72626	1	S-locus-like receptor protein kinase, putative, expressed
LOC_Os12g03920	Neg Infinity	1	Infinity	1	Neg Infinity	0.0002	-1.13529	1	0	1	-0.867337	0.4324	Infinity	1	Neg Infinity	1	Infinity	1	nodulin, putative, expressed
LOC_Os12g04480	0.491568	0.4188	-0.793694	0.06235	1.6228	0.02155	-0.260073	0.68645	-1.31406	0.0189	0.65211	0.32395	-0.729808	0.06415	-0.604384	0.3894	-0.981218	0.12535	cytochrome P450, putative, expressed
LOC_Os12g05650	0.35566	0.2266	0.863862	0.01045	-1.13462	0.04285	0.333565	0.30155	0.79463	0.01875	-0.0424901	0.914	-0.0398041	0.894	-0.0227025	0.96075	1.14459	0.05645	ACT domain containing protein, expressed
LOC_Os12g07110	0.139165	0.6161	-1.56157	5e-05	0.196137	0.6314	-0.197048	0.52765	-1.68479	5e-05	-0.305521	0.3831	-0.355246	0.2185	-0.181234	0.67525	-0.500585	0.2262	acyl-CoA synthetase protein, putative, expressed
LOC_Os12g07490	1.05371	0.5244	0.639901	0.5931	-0.541965	0.3439	1.7206	0.38745	1.91054	0.02195	0.240825	0.6481	0.636375	0.40295	0.946385	0.1775	1.0872	0.27685	protein transport protein Sec61 subunit beta, putative, expressed
LOC_Os12g07650	0.459701	0.1164	-0.853516	0.00855	0.0134613	0.97285	-0.366594	0.26265	-1.22111	0.00055	-0.10603	0.7535	-0.831674	0.00655	-0.390501	0.3563	-0.130736	0.7365	OsGrx_S16 - glutaredoxin subgroup II, expressed
LOC_Os12g08240	-0.334063	0.49975	-1.12841	0.00585	0.228016	0.59805	-0.422767	0.4184	-0.821437	0.0398	-0.433829	0.3137	-0.175709	0.6228	0.263842	0.6359	-0.648204	0.15375	expressed protein
LOC_Os12g08700	Neg Infinity	1	Neg Infinity	1	-3.03904	0.0091	-2.23415	1	Neg Infinity	1	-0.590712	0.2081	Infinity	1	0	1	2.45248	0.0235	expressed protein
LOC_Os12g10880	Neg Infinity	1	0	1	Infinity	1	Neg Infinity	1	0	1	Infinity	0.00325	0	1	0	1	2.54269	0.1023	expressed protein
LOC_Os12g12080	Infinity	1	Neg Infinity	1	-4.38312	0.25355	Infinity	1	Neg Infinity	1	-1.16906	0.0034	-0.214597	1	0	1	3.34908	0.2599	retrotransposon protein, putative, Ty3-gypsy subclass, expressed
LOC_Os12g12090	1.50182	0.0186	7.97176	0.24	1.98789	0.1442	2.09228	0.00325	8.0393	0.21555	0.386278	0.75575	0.463478	0.17835	-0.2456	0.6234	-1.48984	0.11535	expressed protein
LOC_Os12g12514	Neg Infinity	1	Neg Infinity	5e-05	Infinity	1	-1.78841	1	-5.00035	0.23135	Infinity	1	Infinity	1	0	1	-1.63067	1	NADP-dependent oxidoreductase, putative, expressed
LOC_Os12g13120	-0.13693	0.7035	-0.677938	0.08505	2.39996	0.0011	-0.266205	0.48385	-0.149719	0.6724	0.0749762	0.9114	-0.156003	0.61495	0.487088	0.30345	-2.26097	0.00085	histidine triad family protein, putative, expressed
LOC_Os12g13380	-0.0642611	1	1.29649	0.15915	-1.91695	0.0011	0.57859	0.56355	0.886889	0.36625	-0.0413393	0.91835	0.610518	0.26565	-0.35703	0.6549	1.89432	0.00135	adenylate kinase, putative, expressed
LOC_Os12g13890	3.40844	0.273	Infinity	1	-0.026585	0.9788	2.99017	1	Infinity	0.00305	2.62619	0.0138	-0.786358	0.28005	1.96318	0.30025	2.62826	0.0207	retrotransposon protein, putative, unclassified, expressed
LOC_Os12g18700	-0.187349	0.7306	0.481804	0.33755	0.691852	0.3494	0	1	1.0513	0.0425	0	1	0	1	0.287639	0.613	0	1	expressed protein
LOC_Os12g19530	-0.0896605	0.76845	-1.0898	0.0019	0.848909	0.0493	-0.350268	0.295	-0.907912	0.01345	-0.146533	0.6852	-0.278417	0.35745	0.122543	0.80125	-0.987104	0.0299	ATP-binding region, ATPase-like domain-containing protein, putative, expressed
LOC_Os12g21700	-0.382423	0.2143	-1.52004	5e-05	0.310478	0.4173	-0.364924	0.2692	-1.25748	0.00025	-0.00863613	0.9792	-0.038337	0.8972	0.195073	0.64935	-0.258623	0.53865	zinc finger C-x8-C-x5-C-x3-H type family protein, expressed
LOC_Os12g22145	0.130755	0.8914	-0.472438	0.44735	0.067153	0.93915	-0.398542	0.71895	1.27375	0.0354	0.812535	0.2677	-0.410418	0.4584	1.69044	0.03145	0.51685	0.5396	expressed protein
LOC_Os12g25180	-0.190978	0.50175	-0.509589	0.148	1.00045	0.0134	-0.302163	0.3241	-0.0312962	0.92935	-0.41787	0.22005	-0.10396	0.71965	0.461931	0.308	-1.42255	0.00185	expressed protein
LOC_Os12g28520	0.438847	0.674	-0.28067	0.6866	5.28311	0.24505	-0.122026	0.9147	-0.20985	0.7603	1.23741	0.3643	-0.438953	0.43845	-0.0396799	0.96385	-4.06046	0.0014	abscisic acid-inducible, putative, expressed
LOC_Os12g29330	-0.483216	0.75285	0.181612	0.84665	-1.73932	0.0338	0.175396	0.88605	1.77185	0.05735	0.118422	0.82155	0.689841	0.34795	1.49686	0.0878	1.88879	0.023	no apical meristem protein, putative, expressed
LOC_Os12g32940	0.182746	0.8412	-0.217015	0.6293	-0.345181	0.521	0.751893	0.36245	1.03417	0.02625	0.16418	0.7473	0.54169	0.22575	1.2504	0.03755	0.456889	0.4304	transporter family protein, putative, expressed
LOC_Os12g33080	0.401014	0.2236	-0.999233	0.00225	-0.125643	0.7525	-0.216547	0.55595	-1.59757	5e-05	-0.381813	0.2936	-0.591862	0.04935	-0.631799	0.14505	-0.295226	0.45555	2-oxoglutarate/malate translocator, chloroplast precursor, putative, expressed
LOC_Os12g33120	0.205623	0.50405	0.802741	0.10075	0.458375	0.4393	0.683541	0.08335	1.1056	0.0435	-0.462267	0.23125	0.478931	0.25215	0.218329	0.79885	-0.954518	0.1085	expressed protein
LOC_Os12g35330	1.41566	0.3346	-0.0368204	0.4997	1.0614	0.4351	-1.23336	1	Neg Infinity	1	-3.26116	0.2732	-2.64593	0.1569	Neg Infinity	0.0279	-4.34337	0.2462	OsGrx_C12 - glutaredoxin subgroup III, expressed
LOC_Os12g36750	-1.64529	1	-1.36482	0.05675	-1.26598	0.00245	-1.06427	1	-1.78334	0.04275	-0.329152	0.37065	0.582729	1	-0.265653	1	0.951218	0.0288	expressed protein
LOC_Os12g36830	2.24065	0.0057	Infinity	5e-05	1.37223	0.0872	1.26794	0.28075	Infinity	5e-05	2.34422	0.00145	-1.09998	0.0059	0.885349	0.14845	0.845613	0.1486	pathogenesis-related Bet v I family protein, putative, expressed
LOC_Os12g36910	0.730937	0.1237	1.44806	0.00525	-0.228785	0.5891	0.786457	0.0954	2.20395	0.0005	0.261851	0.4978	0.0309344	0.9244	0.75914	0.13505	0.482835	0.2775	calmodulin binding protein, putative, expressed
LOC_Os12g37900	Infinity	1	Infinity	0.00645	-2.22499	1	Infinity	1	Infinity	0.0075	-0.117541	1	1.15628	0.542	-0.578691	0.70805	2.09715	1	expressed protein
LOC_Os12g38170	-0.543019	0.10685	0.00397383	0.9896	2.17758	5e-05	-1.37734	0.00065	0.688277	0.0767	1.67697	5e-05	-0.701247	0.0242	0.624342	0.20995	-0.517683	0.2695	osmotin, putative, expressed
LOC_Os12g38640	0.121579	0.8563	-1.45719	0.1662	1.48357	0.00075	-0.258718	0.48005	1.22049	0.69795	0.527537	0.17285	0.80096	0.69475	2.13813	0.53945	-0.822669	0.0643	expressed protein
LOC_Os12g39400	Infinity	1	0.632587	0.60175	-2.91604	5e-05	Infinity	1	0.290451	1	-0.526226	0.15635	0.666558	0.44025	-0.562557	0.70135	2.46414	0.00035	ZOS12-09 - C2H2 zinc finger protein, expressed
LOC_Os12g40540	0.56616	0.1639	-0.0918405	0.82465	1.22282	0.028	0.278022	0.5148	0.343544	0.4149	0.700112	0.1817	-0.286674	0.36325	0.335698	0.479	-0.570496	0.27435	FAD dependent oxidoreductase, putative, expressed
LOC_Os12g41350	0.0529318	1	1.39323	0.0378	-0.11849	0.829	0.839022	1	0.533623	1	-0.0690364	0.8958	0.615844	0.2012	-0.941416	0.22785	0.0308716	0.95975	meiotic asynaptic mutant 1, putative, expressed
LOC_Os12g41560	0.139632	0.8945	1.57983	0.09265	2.21769	0.09975	-0.0658267	0.95595	2.50413	0.0125	0.15534	1	-0.0429163	0.93935	0.913921	0.22305	-1.96807	0.1597	expressed protein
LOC_Os12g41680	0.652987	0.15215	4.67353	5e-05	0.155036	0.6956	1.71985	0.00085	2.81702	0.01055	-0.64268	0.083	0.941083	0.0048	-1.99561	0.00065	-0.760066	0.0921	No apical meristem protein, putative, expressed
LOC_Os12g42044	1.06256	1	0.714843	0.23995	1.2671	0.03495	0.378266	1	0.442524	0.5274	0.32641	0.59625	-0.682455	0.17545	-0.272118	0.70255	-0.710526	0.2251	OsWAK127b - OsWAK short gene, expressed
LOC_Os12g42810	0.301654	0.5506	1.39934	0.00825	1.84837	0.01235	0.0207105	0.9686	0.921933	0.0933	0.675579	0.25425	-0.299844	0.3788	-0.511389	0.3675	-1.04317	0.104	mov34/MPN/PAD-1 family protein, expressed
LOC_Os12g43640	-1.95119	0.1238	2.09149	0.0093	-0.67275	0.1609	-1.21852	0.18955	1.09058	0.21965	0.588012	0.16055	0.740935	0.2317	-1.06405	0.1398	1.16145	0.0188	receptor-like protein kinase HAIKU2 precursor, putative, expressed
LOC_Os01g17150	0.185339	0.542	-0.723701	0.02435	1.34238	0.00315	-0.337161	0.31655	-0.754331	0.02495	0.427426	0.28525	-0.525048	0.08635	-0.0685675	0.8705	-1.07286	0.01945	plastid-specific 50S ribosomal protein 5, chloroplast precursor, putative, expressed
LOC_Os01g36220	-1.61744	0.03795	0.23595	0.657	-1.51639	0.0002	-1.03628	0.101	0.444298	0.44035	-0.687141	0.0484	0.604214	0.18335	0.217896	0.7456	0.814701	0.04065	bZIP transcription factor domain containing protein, expressed
LOC_Os01g37200	0	1	0	1	-5.48124	0.01835	0	1	Infinity	1	-1.26295	0.0203	0	1	Infinity	1	Infinity	1	retrotransposon protein, putative, Ty3-gypsy subclass, expressed
LOC_Os01g39790	0.324856	0.38835	1.39385	5e-05	0.4328	0.2725	0.641012	0.08935	1.51592	0.00015	0.267794	0.4634	0.279908	0.35165	0.124966	0.7817	-0.14248	0.722	esterase/lipase/thioesterase, putative, expressed
LOC_Os01g40260	0.118572	1	Infinity	1	0.303422	0.81445	0.646806	1	Infinity	5e-05	0.138506	1	0.39455	0.7615	3.5131	0.2059	-0.246492	0.8551	WRKY77, expressed
LOC_Os01g41010	1.60835	1	-2.18814	0.00225	-1.65795	0.0036	0.722744	1	-3.64944	0.01355	-0.429702	0.3123	-0.607145	0.3162	-1.50045	0.17755	1.19708	0.03675	DUF581 domain containing protein, expressed
LOC_Os01g41710	0.402093	0.1735	-1.86352	5e-05	2.85077	5e-05	-0.191524	0.5581	0.775177	0.6461	0.591174	0.10145	1.87746	0.49005	2.12656	0.2271	-2.35888	0.00015	chlorophyll A-B binding protein, putative, expressed
LOC_Os01g41870	0.374834	0.5348	-1.25475	0.0205	0.997411	0.11745	0.0870757	1	-0.564258	0.29875	0.640509	0.24295	-0.321931	0.38445	0.138681	0.82945	-0.37002	0.5275	protein kinase, putative, expressed
LOC_Os01g41930	0.794416	1	-1.2694	0.03995	1.25659	0.07075	0.275215	1	-0.03892	0.95765	-0.0645163	1	-0.480081	0.2498	-0.332626	0.65355	-1.67744	0.03585	leucine rich repeat protein, putative, expressed
LOC_Os01g42280	-0.00164077	0.9949	-1.30398	0.00025	1.34459	0.0035	-0.261393	0.5029	-1.027	0.00475	0.254536	0.56175	-0.270565	0.37175	0.185406	0.6871	-1.00585	0.0243	pentatricopeptide, putative, expressed
LOC_Os01g42520	Neg Infinity	1	-4.2016	0.13915	Infinity	1	-5.9612	1	-3.16795	0.0414	Infinity	1	Infinity	1	0.884967	1	1.9283	1	expressed protein
LOC_Os01g43020	0.0967319	0.73175	-1.06754	0.00215	0.206704	0.58835	0.143749	0.6414	-0.784181	0.02015	-0.272923	0.4229	0.0172955	0.9546	0.223823	0.61205	-0.468612	0.25255	CTP synthase, putative, expressed
LOC_Os01g45530	0.754547	0.53115	2.43579	0.00395	0.488055	0.46995	1.36248	0.13965	2.95437	0.00195	1.31885	0.04325	0.37739	0.525	0.540242	0.36475	0.884109	0.164	single-stranded DNA-binding protein, putative, expressed
LOC_Os01g45640	-1.39861	0.00915	7.30551	0.00805	-1.80044	0.00325	1.22737	0.0035	4.25763	0.01635	-0.49333	0.22885	2.59647	5e-05	-2.9912	5e-05	1.34613	0.0201	tat pathway signal sequence family protein, expressed
LOC_Os01g47730	0.26557	1	1.55726	0.2122	-1.14431	0.25015	2.1982	1	3.01537	0.0369	0.302233	0.7001	1.68747	0.5483	1.1722	0.20055	1.41922	0.1707	ras-related protein, putative, expressed
LOC_Os01g48960	-0.220634	0.5065	-0.447811	0.1741	-1.62616	0.0063	0.629651	0.06725	-0.0539535	0.87255	-0.95167	0.0259	0.815964	0.00785	0.373587	0.38385	0.677027	0.2265	glutamate synthase, chloroplast precursor, putative, expressed
LOC_Os01g49026	0.627071	0.08885	0.763973	0.02805	-0.0860154	0.8427	0.484077	0.21265	1.12011	0.00715	0.23923	0.4876	-0.124767	0.6757	0.34444	0.51495	0.355874	0.40465	transmembrane protein 93, putative, expressed
LOC_Os01g49380	2.1835	1	-0.708053	0.36525	-1.87759	0.00435	1.61012	1	-0.0539409	0.9437	-0.414612	0.3599	-0.662822	0.30795	0.420527	0.70005	1.47196	0.01885	lipase, putative, expressed
LOC_Os01g49900	0.558442	0.2025	-0.806118	0.0337	1.21369	0.02195	0.495414	0.26125	-0.637691	0.0985	0.510753	0.317	-0.0646282	0.8351	0.138218	0.7788	-0.712859	0.1629	peptidyl-tRNA hydrolase, mitochondrial precursor protein, putative, expressed
LOC_Os01g50160	-0.873003	0.0938	-0.505269	0.3377	-1.14953	0.0066	-1.17575	0.0649	-0.341725	0.4645	-0.378215	0.2914	-0.0400624	0.9258	0.232625	1	0.869562	0.04695	MDR-like ABC transporter, putative, expressed
LOC_Os01g50400	Infinity	1	1.98629	1	-2.86206	0.0616	Infinity	1	1.40346	1	0.732066	0.15475	0.861919	1	-0.46652	1	3.53093	0.00475	STE_MEKK_ste11_MAP3K.5 - STE kinases include homologs to sterile 7, sterile 11 and sterile 20 from yeast, expressed
LOC_Os01g50760	-0.0246559	0.9347	0.466568	0.14115	1.35471	0.0014	-0.275512	0.39025	0.355298	0.28005	0.0828454	0.8049	-0.273958	0.3386	-0.148294	0.7289	-1.27071	0.003	polyprenyl synthetase, putative, expressed
LOC_Os01g50840	-0.196757	1	0.269266	0.4819	-0.876952	1	0.685254	1	4.35797	0.0347	Neg Infinity	1	0.917974	1	4.10098	0.032	Neg Infinity	1	expressed protein
LOC_Os01g51330	-0.052375	0.941	1.57861	0.00985	0.179283	0.71765	-0.344103	0.6319	1.52733	0.02675	-0.25823	0.5712	-0.276245	0.53545	-0.0934132	0.88355	-0.339605	0.4907	expressed protein
LOC_Os01g51800	1.42376	0.11015	0.972382	0.04395	-0.406879	0.36185	1.62119	0.0799	1.19152	0.0309	0.0221052	0.955	0.173587	0.64855	0.180531	0.7382	0.472118	0.3188	expressed protein
LOC_Os01g51920	0.185398	0.5558	-0.68683	0.04205	-2.12538	5e-05	0.756117	0.0215	0.137863	0.6909	-0.062551	0.88135	0.565284	0.05645	0.742377	0.1129	2.0552	0.00165	phosphotransferase, putative, expressed
LOC_Os01g52260	-1.61375	0.2103	-1.21106	0.30485	-2.12439	0.0004	-2.85448	0.13215	0.117071	0.9052	-0.430087	0.3113	-1.19129	0.24435	1.23009	0.3372	1.6958	0.0104	serine acetyltransferase protein, putative, expressed
LOC_Os01g52500	0.458824	0.11155	1.04087	0.0178	0.104006	0.8525	0.686186	0.06695	0.640638	0.1386	-0.179838	0.6569	0.145367	0.7048	-0.385666	0.55395	-0.289929	0.6276	NADP-dependent malic enzyme, putative, expressed
LOC_Os01g52720	1.10082	0.36155	0.715833	0.1899	0.224651	0.6914	1.13606	0.3489	1.29818	0.03095	0.081691	0.90395	-0.0220761	0.95555	0.547207	0.3753	-0.225008	0.7289	Complex I intermediate-associated protein 30 domain containing protein, putative, expressed
LOC_Os01g53720	0.0704024	0.9105	-1.14043	0.0378	0.804237	0.40385	0.351373	0.63565	-0.728947	0.20835	0.280587	0.8035	0.318287	0.65025	0.363542	0.69185	-0.509477	0.62925	expressed protein
LOC_Os01g53800	0.368726	0.28035	1.66592	5e-05	1.67956	0.00445	0.324951	0.35165	1.73362	5e-05	0.972012	0.05665	-0.0435373	0.88075	0.0330094	0.9384	-0.703742	0.16365	glutamate carboxypeptidase 2, putative, expressed
LOC_Os01g53880	-0.0173207	0.96605	1.51781	0.0018	-1.17298	0.00995	0.444745	0.27285	1.25306	0.01125	-0.575065	0.1185	0.476009	0.1343	-0.436694	0.4195	0.605526	0.2242	OsIAA6 - Auxin-responsive Aux/IAA gene family member, expressed
LOC_Os01g54190	-0.0357919	0.93165	-0.581712	0.1238	1.22171	0.0139	-0.344396	0.43595	0.00651269	0.9858	0.746645	0.1156	-0.353755	0.27245	0.604175	0.2224	-0.398153	0.3898	expressed protein
LOC_Os01g54620	0.688272	0.2625	0.224323	0.68535	2.01092	0.001	0.689845	0.2594	-1.03832	0.18495	1.06444	0.04515	-0.0489364	0.8941	-1.27657	0.1439	-1.0113	0.03915	CESA4 - cellulose synthase, expressed
LOC_Os01g55950	0.113841	0.68375	0.192593	0.565	1.24688	0.00165	-0.0473253	0.8795	-0.0835525	0.80095	0.183026	0.6108	-0.177112	0.5513	-0.27824	0.55355	-1.04476	0.0152	acetamidase, putative, expressed
LOC_Os01g56330	-0.507889	1	-0.755095	0.0988	0.424074	0.3613	-0.308697	1	-1.64586	0.0075	0.333582	0.45095	0.176367	0.7395	-0.899541	0.18785	-0.128828	0.77345	TKL_IRAK_CrRLK1L-1.5 - The CrRLK1L-1 subfamily has homology to the CrRLK1L homolog, expressed
LOC_Os01g57100	1.32515	1	2.23817	0.17555	0.556737	1	1.39756	1	1.99762	0.1779	2.90426	0.02285	-0.00949646	0.96175	-0.0868907	0.9346	2.07959	0.0526	expressed protein
LOC_Os01g57740	-0.204345	0.84005	-1.62883	0.03765	-0.679419	0.19285	-0.5266	0.59755	-0.684416	0.29075	0.0152477	0.97205	-0.290097	0.59275	0.924138	0.3276	0.76303	0.1396	expressed protein
LOC_Os01g58380	-0.00171281	0.99715	1.55659	0.00645	-1.25976	0.02255	0.624279	0.2411	1.16318	0.0263	-0.580789	0.1423	0.500865	0.3462	-0.46578	0.45345	0.720269	0.1986	3-hydroxybutyryl-CoA dehydrogenase, putative, expressed
LOC_Os01g58760	-0.26095	0.7503	-2.02781	0.00255	1.65033	0.018	-0.319657	0.69945	-0.778286	0.12205	0.304854	0.6633	-0.0998651	0.82105	0.865754	0.1834	-1.30312	0.0499	bZIP transcription factor domain containing protein, expressed
LOC_Os01g59180	0.253715	1	0.0334657	0.9606	-1.9871	0.01275	0.821965	1	0.0410397	0.94545	-0.591812	0.25355	0.237779	0.6909	0.249893	0.7471	1.20959	0.072	OsFBX27 - F-box domain containing protein, expressed
LOC_Os01g59440	-0.0132972	0.9688	0.70272	0.03825	0.186069	0.63015	0.107746	0.7484	1.04682	0.00295	0.333046	0.32865	0.120504	0.67395	0.32269	0.44995	0.178167	0.65035	BRASSINOSTEROID INSENSITIVE 1-associated receptor kinase 1 precursor, putative, expressed
LOC_Os01g61180	-0.947834	0.0215	0.0695377	0.8493	-0.191643	0.62285	-1.06032	0.01445	0.152995	0.68735	-0.191307	0.58075	-0.0870323	0.78255	0.0516144	0.90535	-0.0408848	0.9159	exo70 exocyst complex subunit domain containing protein, expressed
LOC_Os01g61330	Infinity	1	Neg Infinity	1	0	1	0	1	2.22456	0.3014	Infinity	1	Neg Infinity	1	Infinity	0.00315	Infinity	1	ankyrin homolog precursor, putative, expressed
LOC_Os01g61590	-0.242778	1	-1.59337	0.01775	0.280532	0.6797	0.172323	1	-1.02913	0.11105	0.221917	0.7235	0.424572	0.47705	0.487968	0.61125	-0.136171	0.84185	CAMK_CAMK_like.1 - CAMK includes calcium/calmodulin depedent protein kinases, expressed
LOC_Os01g61810	-0.0646534	0.9209	0.690088	0.114	-0.490254	0.25285	0.0688225	0.9096	1.04769	0.0297	0.110615	0.77465	0.135649	0.7244	0.30559	0.5638	0.636949	0.14725	histone-like transcription factor and archaeal histone, putative, expressed
LOC_Os01g61920	0.0951053	0.9107	0.241309	0.6825	0.0632693	0.9271	0.186952	0.8086	1.95935	0.0038	0.810241	0.16405	0.155689	0.7175	1.68227	0.0134	0.783653	0.2237	Core histone H2A/H2B/H3/H4 domain containing protein, putative, expressed
LOC_Os01g61970	0.675172	0.0529	1.55036	5e-05	0.076895	0.8439	0.517181	0.1421	2.03718	5e-05	0.0802697	0.8198	-0.15132	0.60515	0.455311	0.2887	0.0454206	0.9066	Lung seven transmembrane receptor domain containing protein, putative, expressed
LOC_Os01g62260	Neg Infinity	1	0	1	-7.04465	0.0847	Neg Infinity	1	0	1	-2.70606	5e-05	0	1	0	1	4.28642	0.09575	thaumatin, putative, expressed
LOC_Os01g62670	0	1	0	1	0	1	0	1	0	1	1.20944	0.2582	0	1	0	1	Infinity	0.0001	avr9/Cf-9 rapidly elicited protein, putative, expressed
LOC_Os01g62900	-1.46957	0.0143	0.294807	0.70975	-0.180616	0.6841	-2.06149	0.00345	-0.452609	0.5561	1.04081	0.0064	-0.576313	0.2231	-0.691897	0.46095	1.31928	0.01485	amino acid kinase, putative, expressed
LOC_Os01g64170	-0.659546	0.3297	0.466319	0.36025	-1.86546	0.001	-0.267755	0.67065	0.511188	0.3464	0.60131	0.2077	0.46514	0.26445	0.0442355	0.9426	2.40144	5e-05	glycosyl hydrolases family 17, putative, expressed
LOC_Os01g64700	-0.22951	0.58865	-0.447954	0.20765	-1.57452	0.0001	-0.471527	0.28925	-0.774809	0.0413	-0.570258	0.11695	-0.182203	0.57075	-0.351995	0.47365	1.00878	0.02105	OsFBT3 - F-box and tubby domain containing protein, expressed
LOC_Os01g64730	-0.500038	0.2906	1.97719	5e-05	-0.945196	0.053	-0.527254	0.2649	1.20071	0.016	0.431039	0.3713	-0.0175378	0.9579	-0.752472	0.18345	1.32238	0.0293	bZIP transcription factor domain containing protein, expressed
LOC_Os01g65169	0.371411	0.522	-0.0642912	0.8744	-1.10161	0.0491	0.479966	0.40685	0.921696	0.13565	-0.303789	0.61205	0.138709	0.6844	1.06894	0.16625	0.725725	0.4515	proton-dependent oligopeptide transport, putative, expressed
LOC_Os01g65560	0.133822	0.79645	1.80074	0.0003	0.630379	0.20515	0.414523	0.41865	1.62913	0.00165	0.687485	0.1514	0.298892	0.37655	-0.250772	0.60215	-0.0119385	0.9801	snRK1-interacting protein 1, putative, expressed
LOC_Os01g66680	0.533748	0.29195	-0.654594	0.11645	1.29948	0.03995	-0.42963	0.4624	-1.01112	0.032	-0.266102	1	-1.06533	0.00435	-0.414473	0.4995	-1.47219	0.0322	S-domain receptor-like protein kinase, putative, expressed
LOC_Os01g67360	0.369738	0.37945	-0.461593	0.20715	1.58519	0.0029	0.0160227	0.97225	-0.0420455	0.90735	0.141933	0.7797	-0.365923	0.24275	0.365627	0.4448	-1.42926	0.0078	methyltransferase, putative, expressed
LOC_Os01g67480	-0.244479	0.68825	1.8258	0.0238	-0.221296	0.67765	-0.485909	0.4314	1.91121	0.02985	0.383004	0.3965	-0.148555	0.77915	0.0810528	0.92895	0.580795	0.28625	helix-loop-helix DNA-binding domain containing protein, expressed
LOC_Os01g68650	Neg Infinity	1	Infinity	0.02005	-0.247949	0.81755	0.624454	1	Infinity	1	0.812839	0.4017	Infinity	0.00465	-0.461306	0.5676	1.03561	0.2462	plant-specific domain TIGR01615 family protein, expressed
LOC_Os01g69830	-0.214705	1	-0.288103	0.58115	-1.1385	0.04115	0.119109	1	0.215533	0.85715	-0.202595	0.6166	0.603678	0.6295	0.185091	0.9262	0.69432	0.151	OsSPL2 - SBP-box gene family member, expressed
LOC_Os01g70190	0.501274	1	-1.30004	0.0198	0.564534	0.3519	-0.00564226	1	-1.98746	0.014	0.362762	0.4996	-0.524648	0.3094	-0.709077	0.4779	-0.212148	0.71975	exostosin family domain containing protein, expressed
LOC_Os01g70210	-0.0160123	0.95855	0.127497	0.69815	1.25728	0.00295	-0.115616	0.7224	0.224198	0.49575	0.493373	0.17365	-0.0817558	0.772	0.0638527	0.88335	-0.802875	0.046	CRAL/TRIO domain containing protein, expressed
LOC_Os01g70240	0.959089	1	-4.50517	0.0077	3.04037	0.25005	0.754229	1	-4.63601	0.00395	1.82142	1	-0.178579	1	0.0316824	1	-1.20165	0.22105	expressed protein
LOC_Os01g71210	Neg Infinity	0.00415	0.430392	1	0	1	-4.37297	0.20265	Neg Infinity	1	0	1	Infinity	1	Neg Infinity	1	0	1	expressed protein
LOC_Os01g71330	0.535091	0.24675	-0.158134	0.6694	1.41108	0.0071	0.318958	0.50775	0.0924815	0.81025	1.01205	0.04765	-0.129557	0.6819	0.174582	0.69705	-0.43694	0.36175	expressed protein
LOC_Os01g71930	0.135869	0.7342	1.21487	0.0039	0.981558	0.04025	4.22565	1	1.09255	0.0298	-0.154164	0.7476	-0.123077	0.6993	-0.267525	0.6008	-1.13556	0.01945	glycosyl hydrolases family 17 protein, expressed
LOC_Os01g72240	0.293778	0.41815	1.06223	0.00295	0.489278	0.2114	0.161705	0.66315	1.36546	0.00035	0.503988	0.1636	-0.109659	0.70855	0.262957	0.543	0.034182	0.9325	uridine 5-monophosphate synthase, putative, expressed
LOC_Os01g72910	-0.649498	1	Infinity	1	-2.70117	0.0786	0.499599	1	Infinity	1	1.02357	0.1459	1.23319	1	-0.395798	1	3.53549	0.0099	abscisic stress-ripening, putative, expressed
LOC_Os01g73120	0.497522	0.29425	1.277	0.0037	0.356585	0.3877	0.456994	0.3492	0.973044	0.03345	0.409229	0.28435	0.0527683	0.86545	-0.160099	0.749	0.117009	0.7815	expressed protein
LOC_Os02g02520	0.0310718	0.91245	-0.89212	0.0077	1.08707	0.0081	-0.287598	0.3673	-0.992672	0.0033	-0.155924	0.6553	-0.345827	0.2328	-0.167997	0.697	-1.28055	0.003	expressed protein
LOC_Os02g02710	0.49661	0.26375	1.16843	0.00755	-0.303051	0.4511	0.508152	0.24965	1.15861	0.08425	0.268183	0.45705	-0.0104456	0.9743	-0.0103507	0.99025	0.606958	0.1469	zinc carboxypeptidase family protein, putative, expressed
LOC_Os02g03020	0.0167173	0.98135	3.04363	0.02975	-1.04912	0.0931	-0.221908	0.8067	3.88511	0.0175	0.419934	0.408	-0.186959	0.6885	0.897813	0.2139	1.46549	0.0203	EF hand family protein, putative, expressed
LOC_Os02g03600	-0.335867	1	0.967358	0.14605	-1.34732	0.0073	-0.208635	1	0.773081	0.3103	-0.400542	0.34115	0.106934	0.8263	-0.240646	0.73	0.881532	0.0953	dnaJ domain containing protein, expressed
LOC_Os02g04170	0.463061	1	0.743913	0.3491	-1.93111	0.0181	1.91567	1	0.729744	0.3589	-0.505057	0.37655	1.4169	0.0145	-0.0889523	1	1.39899	0.0795	L-aspartate oxidase 1, putative, expressed
LOC_Os02g04230	0.294817	0.50075	1.28275	0.00875	-1.95456	1	0.14894	0.7271	1.41513	0.02635	-1.19843	0.5863	-0.169861	0.59495	0.364507	0.51065	0.644551	0.167	CGMC_MAPKCMGC_2.7 - CGMC includes CDA, MAPK, GSK3, and CLKC kinases, expressed
LOC_Os02g04510	-0.827609	0.11755	-0.816522	0.0435	0.662771	0.0991	-0.567291	0.25615	-0.317051	0.4307	-0.304061	0.4441	0.232757	0.52555	0.420754	0.4224	-1.15825	0.01045	UOS1, putative, expressed
LOC_Os02g05960	Infinity	1	2.05953	0.0043	0.705439	0.2578	1.11145	1	2.06589	0.0106	0.251921	1	Neg Infinity	1	-0.0056737	0.9941	-0.419966	0.51115	phytosulfokine receptor precursor, putative, expressed
LOC_Os02g06300	0.16525	0.55305	-0.809756	0.0201	1.20981	0.00425	0.0390884	0.89655	-0.45258	0.1998	0.178549	0.61865	-0.171452	0.56965	0.30486	0.50975	-0.951973	0.03025	GTP-binding protein lepA, putative, expressed
LOC_Os02g06520	-0.844214	0.10375	-0.463897	0.27525	-1.02809	0.0114	-0.726191	0.15145	-0.324403	0.45625	0.117353	0.75365	0.166741	0.6428	0.105813	0.8501	1.08632	0.01065	OsFBLD1 - F-box, LRR and FBD domain containing protein, expressed
LOC_Os02g07980	0.650461	0.2252	-0.923825	0.26025	0.24841	0.5499	0.501344	0.3598	1.09802	0.02875	0.210612	0.5924	-0.109445	0.7571	0.20399	0.68425	-0.00932877	0.98245	expressed protein
LOC_Os02g08150	-0.553506	0.1185	0.592675	0.0939	0.576004	0.13765	-0.308795	0.3722	1.19175	0.0014	0.135839	0.7214	0.3123	0.28985	0.567456	0.20215	-0.448451	0.2799	CCT/B-box zinc finger protein, putative, expressed
LOC_Os02g08180	0.196372	0.67625	2.12707	0.0001	-0.365851	0.3612	0.481606	0.35405	1.86064	0.0005	0.716146	0.05705	0.198764	0.5313	-0.353568	0.45735	1.1724	0.00555	protein transport protein SEC61 subunit gamma, putative, expressed
LOC_Os02g09480	0.110602	1	3.64487	0.05605	-0.111625	0.8558	0.446461	0.6757	4.112	0.03495	0.143964	0.7827	0.346708	0.5434	0.472452	0.53575	0.374288	0.5263	myb-like DNA-binding domain containing protein, putative, expressed
LOC_Os02g09600	0.2327	0.6291	1.33077	0.0039	0.0582525	0.88745	0.334978	0.4757	1.8118	0.00015	0.686705	0.06205	0.06435	0.8431	0.467212	0.31965	0.670753	0.1109	expressed protein
LOC_Os02g10730	-2.27937	1	0.189421	0.8985	-1.53639	0.0173	-0.856337	1	0.786442	0.59	0.570377	0.2255	1.46517	0.30185	0.645493	0.65515	2.08445	0.00185	expressed protein
LOC_Os02g11770	0.869081	0.3316	-3.88131	5e-05	1.85314	0.01055	0.0512369	0.96105	-2.4522	5e-05	0.0242631	0.9699	-0.820495	0.07625	1.32524	0.13365	-1.95618	0.0027	expressed protein
LOC_Os02g12380	0.247638	1	4.59208	0.253	-2.01317	0.0029	2.31066	1	4.05537	1	-0.330377	0.4477	2.08439	0.042	-0.58868	0.5661	1.72423	0.01045	histone deacetylase, putative, expressed
LOC_Os02g13430	0.172917	1	4.60953	0.2336	1.48579	1	1.36501	0.01775	5.87407	0.21885	0.544764	1	0.0862568	0.7898	1.25364	0.05275	-0.947985	1	receptor-like protein kinase 5 precursor, putative, expressed
LOC_Os02g13870	0.557489	1	2.53023	0.0197	-0.941277	1	1.0174	1	0.269654	1	-0.334108	1	0.51976	1	-2.35074	0.2687	0.618993	1	aquaporin protein, putative, expressed
LOC_Os02g14980	-0.823776	0.091	1.19315	0.0097	-1.49528	0.0011	-1.27699	0.0222	0.875447	0.0816	-0.046891	0.90245	-0.470714	0.18905	-0.360637	0.48945	1.462	0.0055	calcium-binding EF hand family protein, putative, expressed
LOC_Os02g17730	Infinity	1	Infinity	0.01635	Neg Infinity	1	Infinity	1	Infinity	1	Neg Infinity	1	-0.421683	0.71055	-2.15312	0.2431	0	1	BAM2, putative
LOC_Os02g19770	-1.33474	0.1397	0.63081	0.36265	-0.417178	0.49895	-1.42537	0.11795	1.64444	0.0149	0.340341	0.52615	0.00267298	0.98695	0.952376	0.14385	0.571483	0.3381	eukaryotic translation initiation factor 1A, putative, expressed
LOC_Os02g20360	0.361786	0.2767	3.79025	5e-05	2.87631	5e-05	-0.671118	0.08345	3.34548	5e-05	0.233193	0.50305	-1.01785	0.0196	-0.498547	0.459	-2.59182	5e-05	tyrosine aminotransferase, putative, expressed
LOC_Os02g20870	-0.216961	0.70295	0.456762	0.2885	-0.823591	0.1913	-0.177629	0.7517	1.05013	0.02995	-0.337483	0.4576	0.128227	0.72025	0.631664	0.23495	-0.0668557	0.8914	SNI1, putative, expressed
LOC_Os02g21920	-0.207269	0.6761	0.681608	0.07815	-1.29242	0.00175	-0.446808	0.3842	0.10154	0.8137	-0.0860432	0.8227	-0.195385	0.5571	-0.595334	0.23155	1.16027	0.0059	CPuORF24 - conserved peptide uORF-containing transcript, expressed
LOC_Os02g22380	1.3107	1	-0.163808	0.75275	-1.80199	0.00055	0.772411	1	-0.145311	0.8007	-0.148416	0.7084	-0.440034	0.36955	0.00388792	0.99245	1.59565	0.00325	glycosyltransferase protein, putative, expressed
LOC_Os02g25610	0.837036	1	1.76817	0.0061	0.760731	0.1119	0.58178	0.4178	0	1	-0.41086	0.3574	0	1	0	1	-0.753848	0.11605	expressed protein
LOC_Os02g26430	Neg Infinity	1	Infinity	1	Infinity	1	-1.0602	1	0	1	Infinity	0.00015	Infinity	1	Neg Infinity	1	4.95973	0.25075	WRKY42, expressed
LOC_Os02g27070	-0.265395	0.4305	-0.377455	0.2863	1.21386	0.0089	-0.620119	0.0935	-0.273366	0.4437	0.189488	0.68175	-0.354044	0.23915	0.0489496	0.91895	-0.923235	0.0437	PPR repeat domain containing protein, putative, expressed
LOC_Os02g27220	-0.44855	0.44385	0.684126	0.13555	-1.85472	5e-05	-0.212287	0.71605	0.0651977	0.90975	-0.681963	0.05175	0.247556	0.53025	-0.63602	0.27965	1.19466	0.0065	protein phosphatase 2C, putative, expressed
LOC_Os02g27480	0.093639	0.8447	-0.547286	0.1703	-1.26405	0.00265	0.370203	0.43275	0.206345	0.60905	-0.733376	0.0417	0.239286	0.4672	0.698697	0.17695	0.561968	0.1939	membrane attack complex component/perforin/complement C9, putative, expressed
LOC_Os02g28220	Neg Infinity	1	0	1	-2.7297	0.0142	-2.31765	1	Infinity	1	-2.07662	0.02065	Infinity	1	Infinity	1	0.538504	0.6363	transferase family protein, putative, expressed
LOC_Os02g28465	-0.113486	0.83995	-0.414318	0.27375	0.525481	0.2123	0.191041	0.7104	-0.117197	0.75765	-0.273349	0.57465	0.340383	0.3201	0.346533	0.49295	-1.00115	0.03285	expressed protein
LOC_Os02g30110	1.71139	0.0405	2.0846	0.0014	-0.239137	0.69545	2.40847	0.06075	2.05455	0.0028	-0.267971	0.636	0.666664	0.33345	0.0213477	0.9688	-0.177787	0.78545	cytochrome P450, putative, expressed
LOC_Os02g30230	-0.342653	0.54245	0.408795	0.33965	-1.07756	0.0166	-0.487852	0.39015	0.571951	0.2214	-0.504491	0.2014	-0.149208	0.6878	0.129074	0.8124	0.598369	0.2066	exo70 exocyst complex subunit domain containing protein, expressed
LOC_Os02g30470	1.82034	1	2.09666	0.1009	-3.68583	0.042	1.75528	1	1.27294	0.31045	-0.233792	0.66895	-0.115248	0.92955	-0.842054	0.4928	3.4723	0.00965	expressed protein
LOC_Os02g30900	-0.200389	0.6754	0.751789	0.08705	-1.20686	0.0034	-0.331198	0.507	0.392239	0.43785	-0.495226	0.17515	-0.125363	0.71885	-0.386187	0.50095	0.666293	0.10365	protein kinase domain containing protein, expressed
LOC_Os02g32590	0.294142	0.4364	-0.0842465	0.80675	-1.06256	0.0104	0.381081	0.31675	0.179642	0.6185	0.439034	0.2548	0.0333349	0.9113	0.27409	0.5479	1.49367	0.0021	HSF-type DNA-binding domain containing protein, expressed
LOC_Os02g32814	-0.484084	0.2431	-1.0431	0.008	-1.28402	0.00195	0.646512	0.08855	-0.87108	0.02395	0.247769	0.4881	1.10319	0.0007	0.21448	0.66835	1.4205	0.0012	heavy metal-associated domain containing protein, expressed
LOC_Os02g33680	Infinity	1	0.627228	1	-4.17748	0.03495	Infinity	1	-0.742209	1	-0.109186	0.8567	0.918523	1	-1.23717	1	3.85667	0.0106	U-box domain containing protein, expressed
LOC_Os02g34690	0.394599	0.36205	1.1567	0.0041	0.101175	0.78875	0.643121	0.14265	1.49174	0.0002	0.00249631	0.99435	0.250165	0.4048	0.312074	0.4909	-0.0564793	0.8858	transmembrane 9 superfamily member, putative, expressed
LOC_Os02g36340	-0.27763	0.543	-1.45321	0.00085	-1.2439	0.00335	-0.0559369	0.90305	-1.19521	0.00965	-0.729386	0.04705	0.200218	0.54175	0.194157	0.76165	0.444599	0.3105	riboflavin biosynthesis protein ribAB, chloroplast precursor, putative, expressed
LOC_Os02g36360	0.0905096	0.91815	1.33541	0.04155	-0.983025	0.0656	-0.184818	0.83125	0.877722	0.2371	-0.136999	0.7547	-0.206526	0.6793	-0.487181	0.46695	0.812866	0.1389	ZOS2-11 - C2H2 zinc finger protein, expressed
LOC_Os02g37200	-0.00689663	1	-2.13652	0.03355	Infinity	1	Neg Infinity	1	-1.5709	0.1112	0	1	Neg Infinity	1	1.83101	1	Neg Infinity	1	hydrophobin, putative, expressed
LOC_Os02g37700	1.23616	1	-3.37672	0.0315	1.27517	0.18145	-0.109655	1	-2.59094	0.01085	0.547621	1	-1.34771	0.1122	0.726614	0.6478	-0.816728	0.32655	lecithin:cholesterol acyltransferase, putative, expressed
LOC_Os02g37940	0.049722	0.9106	1.05183	0.01335	0.573968	0.1882	-0.130217	0.76825	1.37244	0.0019	0.185521	0.64765	-0.174362	0.58385	0.183915	0.7078	-0.347937	0.4239	CRP12 - Cysteine-rich family protein precursor, expressed
LOC_Os02g38240	0.397105	0.18105	-0.820239	0.02065	1.63898	0.00025	-0.208113	0.52885	-0.689876	0.0455	-0.00537823	0.9902	-0.631633	0.0338	0.072008	0.87485	-1.67975	0.0004	rhodanese family protein, putative, expressed
LOC_Os02g38900	0.829504	0.05605	0.433659	0.2212	-1.13028	0.0039	0.63816	0.14355	0.191953	0.6218	-0.357359	0.29425	-0.23353	0.433	-0.274639	0.53585	0.773223	0.05805	cytosolic Fe-S cluster assembling factor NBP35, putative, expressed
LOC_Os02g39710	-1.13311	0.13625	0.044121	0.95205	1.30103	0.08995	-0.610105	0.41205	1.14634	0.1036	1.59419	0.0313	0.45905	0.34355	1.04214	0.1483	0.0479122	0.941	CCT/B-box zinc finger protein, putative, expressed
LOC_Os02g40010	Infinity	1	-3.99666	0.22165	0	1	Infinity	1	-4.76316	0.019	0	1	0.821239	1	-1.92913	1	0	1	phosphoribosyl transferase, putative, expressed
LOC_Os02g41820	1.03319	0.3761	-0.00497199	0.9916	-1.59264	0.0464	1.65426	0.1691	1.28104	0.0396	-0.44202	0.58095	0.534003	0.24645	1.26436	0.06675	1.02994	0.3636	expressed protein
LOC_Os02g41860	0.356665	0.5016	-1.20507	0.002	3.02318	5e-05	0.584235	0.29645	-0.22208	0.5857	1.14016	0.06455	0.236955	0.4979	0.965146	0.08245	-1.84694	0.0015	aquaporin protein, putative, expressed
LOC_Os02g42430	Infinity	1	Neg Infinity	1	0	1	Infinity	1	1.43185	0.4165	0	1	0.763883	0.61125	Infinity	0.0095	0	1	GEM, putative, expressed
LOC_Os02g42990	0.63976	1	1.20608	0.30725	-2.11898	0.01235	0.96457	0.54645	1.18557	0.32015	0.46725	0.35275	0.386676	0.6786	-0.0737242	0.94445	2.58806	0.0046	OsSAUR11 - Auxin-responsive SAUR gene family member, expressed
LOC_Os02g44500	0.217814	0.45885	0.108449	0.7386	-0.750919	0.08155	0.123449	0.6957	-0.156871	0.64455	0.241098	0.53195	-0.147996	0.6073	-0.32659	0.4579	1.03628	0.0277	glutathione peroxidase, putative, expressed
LOC_Os02g44630	-0.360777	0.23215	-0.171824	0.6103	1.48299	0.0612	-0.797527	0.0204	-0.252958	0.5326	0.0708084	0.84225	-0.490074	0.11955	-0.0919691	0.8619	-1.43383	0.0486	aquaporin protein, putative, expressed
LOC_Os02g44720	0	1	Neg Infinity	0.0077	-0.934991	1	Infinity	1	-0.159664	0.9122	-0.528343	1	Infinity	1	Infinity	1	0.320789	1	expressed protein
LOC_Os02g46600	0.450244	1	-2.16936	0.0343	-1.07107	0.05465	0.839868	1	-1.38917	0.06805	-0.803791	0.1099	0.370471	0.58735	0.756952	0.4666	0.260757	0.6656	RING-H2 finger protein ATL5G, putative, expressed
LOC_Os02g46650	0.914657	1	-0.207247	0.76055	-2.59949	5e-05	0.926086	1	0.0160304	0.98485	-0.635258	0.08765	-0.0476808	0.92315	0.382721	0.674	2.0684	0.00015	ubiquitin carboxyl-terminal hydrolase domain containing protein, expressed
LOC_Os02g46690	-0.591765	1	1.9454	1	-3.05404	0.0654	-2.08232	1	-0.508816	1	0.487359	0.4112	-1.53835	1	-2.55668	1	3.54777	0.0092	OsFBD8 - F-box and FBD domain containing protein, expressed
LOC_Os02g46980	0.191545	0.7637	-0.849267	0.062	1.00408	0.14865	0.0722306	0.90545	0.888617	0.03905	0.754528	0.27115	-0.107911	0.78285	1.67809	0.00845	-0.359502	0.5644	pentatricopeptide, putative, expressed
LOC_Os02g47210	1.41604	1	1.35856	0.2491	-0.915131	0.4226	1.0451	1	2.9986	0.04505	-0.853899	1	-0.421684	0.5863	1.61409	0.07665	-0.0202843	1	amino acid permease family protein, putative, expressed
LOC_Os02g47870	0.93455	0.10205	0.702312	0.09335	-0.376832	0.39845	0.831048	0.157	1.03645	0.01425	0.0711408	0.9031	-0.0912716	0.7807	0.317352	0.5419	0.48525	0.47305	anaphase-promoting complex subunit 11, putative, expressed
LOC_Os02g48190	-1.3722	1	3.34873	1	-1.94625	5e-05	-3.59338	1	1.12747	1	0.100087	0.7749	-2.21061	1	-2.18865	1	2.02235	5e-05	expressed protein
LOC_Os02g48340	0.260163	0.5353	-0.511017	0.1441	-1.48222	0.0003	0.2216	0.58365	-0.299702	0.39405	-0.28645	0.41995	0.100258	0.7413	0.355713	0.45235	1.25608	0.00335	RNA recognition motif containing protein, putative, expressed
LOC_Os02g49260	1.32066	1	1.09914	1	-2.78895	0.01385	-1.28133	1	Neg Infinity	1	-0.642096	0.22185	-2.67576	1	Neg Infinity	1	2.20531	0.0293	transporter-related, putative, expressed
LOC_Os02g49440	-1.05734	0.0835	-1.57805	0.00105	0.0583165	0.90945	-0.809798	0.16715	-0.592477	0.1383	0.271625	0.5806	0.388334	0.34205	0.959715	0.09695	0.169777	0.7362	dof zinc finger domain containing protein, putative, expressed
LOC_Os02g50230	-0.537798	0.3484	-0.314843	0.44945	-1.06593	0.00955	-0.427125	0.4351	-0.0825628	0.8517	-0.178349	0.6208	0.140932	0.7037	0.196919	0.7081	0.881148	0.03255	peptidase, putative, expressed
LOC_Os02g50350	0.700833	0.14275	1.33038	0.001	-2.339	0.0002	1.17312	0.01735	0.286069	0.51395	-0.195554	0.66395	0.470358	0.1331	-1.02349	0.0433	2.15419	0.00065	dihydroorotate dihydrogenase protein, putative, expressed
LOC_Os02g50810	1.73886	1	Neg Infinity	0.00085	2.07272	1	0.509002	1	-1.50335	1	2.29136	1	-1.21533	1	Infinity	1	0.118507	1	expressed protein
LOC_Os02g50960	-0.841476	0.3376	-0.204163	0.6822	1.37853	0.0079	-1.22982	0.1569	-0.356972	0.56035	0.112864	0.8253	-0.364639	0.52275	-0.211741	0.77805	-1.343	0.01005	auxin efflux carrier component, putative, expressed
LOC_Os02g51780	0.0585534	0.8689	-0.418514	0.2183	-1.17256	0.00375	-0.195521	0.6152	-0.444368	0.21615	-0.141555	0.68845	-0.273664	0.3616	-0.0804672	0.86405	1.04633	0.01845	ribonuclease protein, putative, expressed
LOC_Os02g51840	1.10868	0.14075	1.89653	0.00615	0.472535	0.40015	0.607709	0.4182	1.6566	0.03085	-0.320454	0.59935	-0.502801	0.20245	-0.312105	0.63365	-0.939146	0.1499	expressed protein
LOC_Os02g53110	0.141521	0.81485	-0.215	0.74625	-1.37284	0.0246	-0.0539512	0.9339	0.10035	0.8739	-0.0682991	0.89555	-0.185295	0.69365	0.287379	0.68785	1.2924	0.04825	expressed protein
LOC_Os02g54140	-2.80887	1	2.83764	0.0394	-1.17793	0.024	-1.88697	1	2.86923	0.12775	0.429804	0.3109	0.961519	0.54025	-0.0178386	0.97995	1.59415	0.0074	hsp20/alpha crystallin family protein, putative, expressed
LOC_Os02g54254	0.14806	0.79735	2.63779	5e-05	-2.44563	0.01145	1.07758	0.031	1.22231	0.037	-0.483892	0.38405	0.883144	0.02235	-1.89759	0.00495	1.98486	0.02615	saccharopine dehydrogenase, putative, expressed
LOC_Os02g54780	-0.226039	0.76125	-0.112978	0.8141	-1.60933	0.0008	-0.0598279	0.93545	-0.268685	0.6042	-0.0540849	0.8789	0.172975	0.7038	-0.195526	0.77565	1.54573	0.0011	CYPRO4, putative, expressed
LOC_Os02g55050	0.847889	1	-1.38003	0.02465	0.680542	0.2889	0.802986	1	-0.803879	0.15265	0.680475	0.2523	-0.064432	0.8948	0.536113	0.5001	0.00782228	0.9903	OsFBX64 - F-box domain containing protein, expressed
LOC_Os02g55110	0.0157665	0.97065	0.370653	0.35255	-0.382842	0.3379	-0.0183361	0.96655	-0.0341468	0.9379	-1.05408	0.00795	-0.0342156	0.91755	-0.413819	0.4363	-0.65527	0.13555	expressed protein
LOC_Os02g55610	-0.412628	0.5841	0.471318	0.42885	-1.36786	0.0177	-0.0367535	0.95295	1.50307	0.02495	-0.123236	0.78965	0.407392	0.3446	1.03315	0.1041	1.33055	0.0375	serine-rich protein, putative, expressed
LOC_Os02g56820	-1.28746	1	1.98359	0.0233	-1.5316	0.05485	-0.706743	1	0.765951	1	0.308444	0.61995	0.550446	1	-1.18568	0.33335	1.74852	0.04205	OsFBX69 - F-box domain containing protein, expressed
LOC_Os02g56880	-0.257624	1	-0.455346	0.264	-0.195767	0.6137	-0.1834	1	-1.24538	0.0161	-0.929569	0.0164	0.0660265	0.8648	-0.321291	0.5976	-0.686104	0.10945	transcriptional corepressor LEUNIG, putative, expressed
LOC_Os02g57240	2.06178	0.28495	0.904022	0.05015	-0.512948	0.26225	2.51271	0.0131	0.900229	0.052	0.82337	0.038	0.701539	0.1084	-0.00759381	0.9903	1.26581	0.0103	oxidoreductase, aldo/keto reductase family protein, putative, expressed
LOC_Os02g57870	-0.0183023	0.9694	1.09502	0.0189	0.466272	0.3473	-0.24446	0.63925	0.582134	0.26655	-0.0141417	0.976	-0.220222	0.518	-0.524544	0.3439	-0.492708	0.34265	expressed protein
LOC_Os02g57990	0.155929	0.7124	0.243991	0.51475	1.33596	0.0194	-0.148906	0.73005	0.570949	0.1488	0.800825	0.124	-0.0652949	0.836	0.280707	0.56685	-0.479476	0.36695	methionine adenosyltransferase regulatory beta subunit-related, putative, expressed
LOC_Os03g01020	0	1	Infinity	1	0	1	0	1	Infinity	5e-05	0	1	0	1	7.22553	0.2029	0	1	pectinesterase inhibitor domain containing protein, putative, expressed
LOC_Os03g01730	-0.31562	0.6508	-0.75156	0.1409	-0.457896	0.29245	-0.080108	0.9033	-0.13171	0.79825	-1.21811	0.0074	0.233759	0.5932	0.596435	0.3961	-0.775692	0.1255	expressed protein
LOC_Os03g01810	0.916712	0.078	1.34458	0.0029	0.185593	0.68455	1.09544	0.0382	1.29565	0.0083	0.209723	0.64575	0.136137	0.66835	-0.0460601	0.92095	-0.109592	0.80675	SNF7 domain containing protein, putative, expressed
LOC_Os03g01850	1.46	0.31105	1.03921	0.09885	-0.556881	0.3402	0.915468	0.4651	1.55125	0.0308	-0.582425	0.29385	-0.480143	0.23	0.456094	0.52055	0.0386598	0.95625	cyclin-dependent kinase A-1, putative, expressed
LOC_Os03g01880	-0.517145	0.19505	-0.7442	0.04415	1.23889	0.0039	-0.0812404	0.8302	0.156403	0.66525	-0.589706	0.132	0.330049	0.29065	0.875026	0.07685	-1.85897	5e-05	possible lysine decarboxylase domain containing protein, expressed
LOC_Os03g02550	0.476934	0.5144	-0.0692061	0.89855	-2.7062	5e-05	0.288246	0.6976	0.56739	0.3027	-0.952158	0.0125	-0.155629	0.71125	0.573825	0.4038	1.67818	0.00195	OsFBX76 - F-box domain containing protein, expressed
LOC_Os03g02670	-0.38025	0.4792	-2.37016	5e-05	0.455883	0.3786	-0.592247	0.31715	-2.04319	5e-05	-0.514181	0.33015	-0.205102	0.59865	0.276093	0.67385	-1.01141	0.08475	transporter family protein, putative, expressed
LOC_Os03g03810	-1.08798	0.28155	0.521088	0.66785	-0.0671329	0.9189	-1.47659	1	1.12663	0.30855	1.24892	0.0382	-0.501599	0.669	0.636721	0.601	1.242	0.047	DEF8 - Defensin and Defensin-like DEFL family, expressed
LOC_Os03g03990	-0.168437	0.76085	-1.97986	0.01025	0.595817	0.598	-1.93836	0.0246	-0.723736	0.2129	-0.0949519	0.93285	-1.51967	0.00145	1.08022	0.2593	-1.06299	0.25345	signal recognition particle 43 kDa protein, chloroplast precursor, putative, expressed
LOC_Os03g04030	0.858819	0.5121	0.106668	0.88155	0.895313	0.1522	0.596454	1	-0.103851	0.89755	-0.670334	0.3206	-0.302976	0.5756	-0.233909	0.7721	-1.55708	0.0303	HVA22, putative, expressed
LOC_Os03g04570	0.636646	0.3408	-0.310951	0.52665	-1.5778	0.0026	0.445025	0.54085	-0.197301	0.74505	-0.15855	0.71865	-0.166583	0.69805	0.576948	0.3385	1.3739	0.00485	peptide transporter PTR3-A, putative, expressed
LOC_Os03g04660	-0.960928	0.21995	-1.79032	0.00105	-0.521847	0.29495	-0.632952	0.38245	-0.207312	0.6167	0.492037	0.26535	0.457383	0.3667	1.52565	0.02195	0.923941	0.0734	cytochrome P450 86A1, putative, expressed
LOC_Os03g05290	0.366515	0.25505	-1.76543	5e-05	-0.527642	0.49365	-0.684908	0.06265	-1.72773	0.00025	-0.736554	0.32525	-0.991313	0.00145	0.0221924	0.96405	-0.237444	0.5524	aquaporin protein, putative, expressed
LOC_Os03g06860	-0.179691	0.72505	-1.07466	0.0196	0.120643	0.8185	-0.177253	0.73305	-0.732061	0.09945	-0.359581	0.47695	-0.0644927	0.8515	0.248495	0.68525	-0.341941	0.48865	transposon protein, putative, unclassified, expressed
LOC_Os03g06980	1.07848	0.08585	0.469262	0.2926	0.723772	0.29	1.20454	0.04895	0.787984	0.1046	0.314492	0.6305	0.146818	0.67145	0.255848	0.6597	-0.370752	0.5721	nucleic acid binding protein, putative, expressed
LOC_Os03g08540	0.91867	1	-2.55647	0.06245	2.23006	0.082	-0.0387469	1	-2.43829	0.07435	2.51884	0.02135	-0.548542	1	-1.28772	1	0.289717	0.69205	expressed protein
LOC_Os03g08580	1.80802	0.0418	-0.319565	0.3504	-4.54564	5e-05	2.26971	0.0158	-0.0359511	0.91345	-0.632061	0.09755	0.393271	0.2766	0.348507	0.44445	4.08939	5e-05	expressed protein
LOC_Os03g08810	1.16849	0.0183	-0.306673	0.3779	0.033142	0.93625	1.10224	0.0236	-0.314746	0.38045	0.240385	0.52845	-0.105867	0.72465	-0.0492709	0.9139	0.0729085	0.8588	expressed protein
LOC_Os03g08970	0.261238	0.75325	0.148039	0.7782	1.07056	0.669	0.279301	0.7169	1.14179	0.0371	-0.359269	0.4564	0.0520898	0.9028	0.973247	0.1399	-0.0748311	0.8935	expressed protein
LOC_Os03g10030	2.22218	0.07565	2.09688	0.00835	-0.987628	0.1508	2.83361	0.03825	1.27268	0.17045	-0.311075	0.59035	0.521913	0.22045	-0.87217	0.2009	0.71067	0.3248	membrane associated DUF588 domain containing protein, putative, expressed
LOC_Os03g10090	-0.846801	0.03485	-2.72237	5e-05	0.168393	0.7084	-0.681964	0.08075	-1.79886	5e-05	-0.281214	0.5115	0.214337	0.48785	0.880603	0.0621	-0.629163	0.16795	transporter family protein, putative, expressed
LOC_Os03g10360	0.251487	0.79995	1.46406	0.0362	0.098394	0.86795	0.875248	0.47115	1.79157	0.0131	-0.248869	0.63185	0.63338	0.1708	0.0783948	0.9057	-0.0630364	0.918	SURF1, putative, expressed
LOC_Os03g11110	-0.259076	1	-1.60142	0.0481	0.861606	1	-0.976245	1	-1.92706	0.039	0.312552	1	-0.742027	1	-0.394446	1	-0.599015	1	zinc finger family protein, putative, expressed
LOC_Os03g11300	1.41234	0.01575	-0.324312	0.44505	1.92305	0.0529	1.19516	0.04055	-0.261419	0.5715	1.49457	0.08275	-0.252824	0.44125	0.011006	0.98395	-0.495969	0.4834	expressed protein
LOC_Os03g11614	0.249875	0.65895	3.07685	0.00875	-0.368073	0.46475	0.0772251	0.8961	2.58579	0.01685	0.0360034	0.93895	-0.172415	0.65165	-0.481879	0.4259	0.400602	0.4638	OsMADS1 - MADS-box family gene with MIKCc type-box, expressed
LOC_Os03g14050	0.0641351	0.8778	0.118925	0.81545	-2.00281	5e-05	0.786135	0.53575	-0.887132	0.15055	-0.513589	0.14675	0.739245	0.1583	-1.07644	0.14455	1.4437	0.00095	thaumatin-like protein 1 precursor, putative, expressed
LOC_Os03g16170	0.960228	0.3722	0.963979	0.03885	-1.35045	0.0011	1.14257	0.3171	0.360744	0.4499	0.729882	0.0483	0.0859298	0.82975	-0.568953	0.29605	1.9748	0.0002	protein phosphatase 2C, putative, expressed
LOC_Os03g16390	0.314138	0.7377	0.646462	0.4883	0.29122	0.7442	0.280738	0.7704	1.93527	0.03705	0.438213	0.59235	0.0366236	0.93975	1.27745	0.15125	0.193796	0.8128	avr9/Cf-9 rapidly elicited protein, putative, expressed
LOC_Os03g17680	1.26447	0.16175	3.04066	0.0049	0.763616	0.4079	0.503152	0.53	2.99766	0.00505	-0.101163	0.90625	-0.67841	0.1211	-0.0244609	0.9676	-0.828798	0.32195	expressed protein
LOC_Os03g17800	-0.934226	0.2186	-0.164548	0.74785	-1.6177	0.0002	-0.125605	0.8371	-0.840036	0.1584	0.0398115	0.9154	0.834445	0.05275	-0.551962	0.48915	1.81509	5e-05	phosphatidylinositol transfer protein alpha isoform, putative, expressed
LOC_Os03g17870	0	1	0	1	Neg Infinity	0.0294	Infinity	1	0	1	-2.79005	0.3716	Infinity	1	0	1	Infinity	1	metallothionein, putative, expressed
LOC_Os03g19436	Infinity	1	Neg Infinity	1	Neg Infinity	1	Infinity	1	2.82074	0.1636	Neg Infinity	1	2.34453	1	Infinity	0.0029	0	1	expressed protein
LOC_Os03g19890	1.10815	0.01105	0.881391	0.01595	-0.393038	0.30685	1.245	0.0105	0.930507	0.0101	0.641183	0.06535	0.105848	0.7164	0.0217788	0.96195	0.968996	0.0159	NADH dehydrogenase 1 alpha subcomplex subunit 5, putative, expressed
LOC_Os03g20120	-2.17483	1	-0.925002	0.31925	-1.7706	5e-05	-1.07458	1	-0.684395	0.47525	1.00411	0.00375	1.07688	0.3375	0.194903	0.8728	2.70706	5e-05	glycosyl transferase 8 domain containing protein, putative, expressed
LOC_Os03g20700	-0.162227	0.64315	-1.79602	0.01	1.9032	0.02445	-0.609751	0.12765	-2.31715	0.03275	-0.146736	0.69225	-0.461732	0.2912	-0.554075	0.4801	-2.10585	0.00765	magnesium-chelatase, putative, expressed
LOC_Os03g20730	-0.338572	0.42045	2.3797	0.00315	0	1	0	1	2.48594	0.00235	0	1	-0.0154253	0.96495	0.0957307	0.86855	0	1	chaperone protein dnaJ, putative, expressed
LOC_Os03g21060	0.152991	0.7737	5.36374	0.0169	-2.5016	5e-05	0.40474	0.3939	5.26146	0.02495	0.337584	0.39875	0.617563	0.07805	-0.154048	0.76425	2.89981	5e-05	No apical meristem protein, putative, expressed
LOC_Os03g21620	-0.225668	0.61515	-1.30234	0.00205	-2.15684	5e-05	0.140117	0.7437	-0.936807	0.017	-1.09523	0.00285	0.376613	0.2515	0.331013	0.5263	1.063	0.02335	AGC_AGC_other_RS6K_like.1 - ACG kinases include homologs to PKA, PKG and PKC, expressed
LOC_Os03g22370	-0.20597	0.51495	-1.82353	5e-05	2.6761	0.0002	-0.178858	0.5962	-0.956914	0.01	1.71721	0.0022	0.164528	0.592	0.867331	0.0588	-0.987043	0.0421	ultraviolet-B-repressible protein, putative, expressed
LOC_Os03g25270	-0.468895	0.15925	-0.224563	0.50245	-1.2774	0.5806	-0.474998	0.1672	-0.458406	0.18195	-0.578971	0.65095	-0.0416945	0.88745	-0.252108	0.58235	0.696932	0.1642	pyrrolidone-carboxylate peptidase, putative, expressed
LOC_Os03g25420	0.792838	1	-1.05387	0.022	0.411161	0.3856	0.48917	1	-1.59091	0.00815	0.604531	1	-0.231282	0.57325	-0.596988	0.4019	Infinity	1	expressed protein
LOC_Os03g25770	0.357773	0.5266	-0.0270839	0.94825	-1.46818	0.00035	0.259782	0.62995	0.0635884	0.88195	-0.279501	0.4513	-0.0722166	0.84325	0.0314135	0.95185	1.15276	0.0085	RNA recognition motif containing protein, putative, expressed
LOC_Os03g26870	-0.273162	0.76115	-0.16236	0.7624	-1.6394	0.00015	-0.12144	0.85265	-0.378436	0.5053	0.502148	0.22215	0.13331	0.7421	-0.280151	0.7	2.12461	0.00145	WD-40 repeat family protein, putative, expressed
LOC_Os03g27770	0.229519	0.47515	-1.11319	0.00115	0.636632	0.10705	-0.10893	0.7613	-1.43147	5e-05	0.0169932	0.9628	-0.367189	0.2188	-0.381527	0.3599	-0.639955	0.13075	heme oxygenase 2, putative, expressed
LOC_Os03g28330	0.149089	0.6957	0.618934	0.10035	2.86018	5e-05	0.587298	0.12125	-0.358971	0.41955	0.932268	0.0284	0.368962	0.2337	-0.90965	0.0805	-1.98964	5e-05	sucrose synthase, putative, expressed
LOC_Os03g29240	0.564775	0.27935	-0.253521	0.5092	-1.03835	0.0174	0.453305	0.3793	-0.770584	0.0852	-0.0337437	0.92445	-0.108012	0.7601	-0.576305	0.2876	0.914171	0.0497	PDI, putative, expressed
LOC_Os03g29470	0.739692	0.2417	1.16943	0.0196	-0.109065	0.81835	0.0522824	0.93795	1.00608	0.06585	0.0992494	0.81785	-0.670182	0.08525	-0.166724	0.76495	0.224625	0.6396	transcription initiation factor IID, putative, expressed
LOC_Os03g29930	3.51001	1	0.794438	0.58845	0.410432	1	3.9288	1	3.29337	0.03905	0.811274	1	0.377814	0.63835	2.36435	0.0777	0.266365	1	expressed protein
LOC_Os03g30240	0	1	Infinity	1	0	1	0	1	Infinity	0.0122	0	1	0	1	2.99852	0.31865	0	1	expressed protein
LOC_Os03g37490	0.543908	0.51115	1.31393	0.01675	-1.93334	0.0001	0.701001	0.3677	1.23567	0.0343	0.047745	0.89845	0.142767	0.74115	-0.0765001	0.8917	2.01381	0.00015	MATE efflux family protein, putative, expressed
LOC_Os03g37570	0.0679455	0.93105	-0.734815	0.1003	2.02143	0.0153	0.216628	0.7675	-0.466436	0.30605	1.84492	0.0158	0.141541	0.7426	0.187013	0.758	-0.269885	0.6347	expressed protein
LOC_Os03g37830	-0.178393	0.61135	0.36412	0.32495	-1.66913	0.00025	-0.11354	0.7602	0.333569	0.3951	-0.11046	0.762	0.0780189	0.79255	-0.0797329	0.86515	1.58527	0.00045	potassium transporter, putative, expressed
LOC_Os03g37864	-0.213901	0.76355	0.268017	0.64265	0.653641	0.29965	-0.0980826	0.88895	2.52144	0.00025	1.28748	0.0171	0.145822	0.7458	2.23514	0.00165	0.585005	0.2794	expressed protein
LOC_Os03g39230	-0.0652552	0.91365	1.68932	0.00435	1.3189	0.0202	-0.450346	0.4676	1.0767	0.0739	0.351684	0.5451	-0.466431	0.28535	-0.578284	0.32675	-0.969313	0.08595	OTU-like cysteine protease family protein, putative, expressed
LOC_Os03g40100	-0.623199	0.0799	-0.308963	0.429	-1.25407	0.00095	-0.869236	0.02495	-0.318347	0.43735	-0.565864	0.11285	-0.214584	0.48325	-0.0675896	0.89055	0.583264	0.16365	ACT domain containing protein, expressed
LOC_Os03g40780	0.525953	0.1354	1.54695	0.00015	0.363463	0.38425	0.362264	0.33535	1.25493	0.00505	-0.361853	0.45815	-0.196849	0.5208	-0.373561	0.42605	-0.832009	0.0606	transport protein-related, putative, expressed
LOC_Os03g41820	-0.0560753	1	1.32343	0.6807	0.110664	0.94945	0.364605	0.55305	1.09071	0.65505	-0.798754	0.74205	0.392069	0.35	0.120304	0.83815	0.370604	0.67115	expressed protein
LOC_Os03g42464	-0.254675	0.4933	0.225389	0.5205	-1.41467	0.00235	-0.0122379	0.9715	-0.38707	0.3005	-1.04006	0.0046	0.244099	0.43275	-0.577969	0.22295	0.490198	0.30785	expressed protein
LOC_Os03g43010	0.0916971	0.8925	-1.13403	0.0371	1.83851	0.1424	0.364221	0.5839	0.398362	0.3784	-1.38385	1	0.343386	0.3933	1.50895	0.0446	-3.50938	0.1179	expressed protein
LOC_Os03g43440	-2.42617	0.08825	0.99009	0.40665	-0.883959	0.42565	-1.03183	0.38245	3.2285	0.0303	0.475373	0.5774	1.47095	0.0806	2.25241	0.01945	1.31114	0.20515	CAMK_KIN1/SNF1/Nim1_like.17 - CAMK includes calcium/calmodulin depedent protein kinases, expressed
LOC_Os03g43540	0.0231931	0.9807	-0.00519571	0.9885	0.662114	0.489	-1.40167	0.23255	-0.161821	0.881	-0.0499772	0.95795	-1.22256	0.04845	0.17936	0.86165	-0.782933	0.40905	expressed protein
LOC_Os03g43720	-0.737809	0.11645	0.152778	0.7084	-0.68006	0.1569	-0.826296	0.08885	-1.06182	0.0408	-0.771328	0.0457	-0.0589852	0.8622	-1.21131	0.0494	-0.0489329	0.9234	transporter family protein, putative, expressed
LOC_Os03g44800	-0.223045	0.5798	0.0123932	0.97355	-0.901924	0.03235	-0.357295	0.3945	0.0826641	0.82785	0.180002	0.61695	-0.102233	0.74525	0.0358325	0.9374	1.0309	0.0161	DUF593 domain containing protein, expressed
LOC_Os03g45730	0.0912114	0.84695	-0.216598	0.59685	-2.39956	5e-05	-0.170522	0.74605	-0.315008	0.50105	-0.354934	0.32735	-0.282703	0.40725	-0.101944	0.85855	2.04494	5e-05	DNA-binding protein-like, putative, expressed
LOC_Os03g46660	0.379107	0.7075	-0.154964	0.7694	0.589872	0.308	-0.532484	0.56975	-1.02695	0.0958	1.94751	0.0003	-0.907511	0.08725	-0.964774	0.15225	1.25464	0.0114	glucan endo-1,3-beta-glucosidase precursor, putative, expressed
LOC_Os03g47050	-0.658867	0.2416	-1.45908	0.0025	1.42096	0.0393	-0.968191	0.1144	-0.338908	0.42865	1.00868	0.1195	-0.317682	0.4238	1.08016	0.07405	-0.303225	0.62235	expressed protein
LOC_Os03g48030	-0.68505	0.0329	-1.70627	5e-05	2.40192	0.01125	-0.823976	0.0153	-1.11879	0.00125	0.588466	0.37185	-0.0987728	0.73725	0.555977	0.2207	-1.8323	0.02535	integral membrane HPP family protein, putative, expressed
LOC_Os03g48040	0.0984879	0.74325	-1.32113	0.0002	1.93697	0.00015	-0.269239	0.4393	-0.817693	0.01385	1.25028	0.0039	-0.382983	0.1941	0.444212	0.31645	-0.722578	0.11155	2Fe-2S iron-sulfur cluster binding domain containing protein, expressed
LOC_Os03g50040	0.830813	0.04655	0.416839	0.23195	-0.691033	0.08485	1.01261	0.01765	0.598626	0.09915	0.176562	0.60345	0.163036	0.5814	0.171955	0.7001	0.885275	0.03425	phytanoyl-CoA dioxygenase, putative, expressed
LOC_Os03g51440	-0.790899	1	0.866746	0.16505	-1.29269	0.0066	-0.787035	1	0.155984	0.83575	0.194921	0.6577	0.00994658	0.98495	-0.716947	0.36425	0.949939	0.0372	LRR receptor-like protein kinase, putative, expressed
LOC_Os03g52660	-0.0457879	0.89685	-1.24953	0.0002	1.78718	0.0007	-0.340058	0.3441	-1.28977	0.0004	-0.068664	0.8843	-0.275237	0.38125	-0.0610076	0.8938	-1.75525	0.0007	ATP synthase F1, delta subunit family protein, putative, expressed
LOC_Os03g53390	-0.966389	0.2691	-0.206615	0.5855	-1.24009	0.00585	0.180069	0.8097	-0.096741	0.7713	-0.00731098	0.9855	0.713329	0.15665	-0.547782	0.41575	1.23036	0.0107	expressed protein
LOC_Os03g53750	0.388221	0.3818	0.331397	0.571	-1.90291	5e-05	0.326762	0.46435	0.483863	0.20885	-0.531924	0.14355	-0.0751459	0.8125	-0.124587	0.8341	1.4037	0.0022	nuclear prelamin A recognition factor, putative, expressed
LOC_Os03g53800	-0.610767	0.3748	-2.06969	5e-05	-2.0274	0.0005	-0.873829	0.208	-3.62101	5e-05	-0.92381	0.04125	-0.226158	0.61885	-1.57973	0.04135	1.05964	0.06265	periplasmic beta-glucosidase precursor, putative, expressed
LOC_Os03g55070	0.860328	0.427	2.91561	0.0015	-0.869256	0.06135	1.33865	0.3291	3.30946	0.00015	0.311269	0.4521	0.379904	0.29135	0.37817	0.4895	1.0762	0.02645	UDP-glucose 6-dehydrogenase, putative, expressed
LOC_Os03g55110	0.521788	0.1602	-0.567269	0.1009	-1.07092	0.00935	0.514874	0.1914	-0.473289	0.18725	-0.219254	0.53355	0.0030414	0.99235	0.0758427	0.8678	0.894462	0.03515	26S proteasome non-ATPase regulatory subunit 10, putative, expressed
LOC_Os03g55540	-0.995463	0.2637	-0.412215	0.57005	-2.41654	5e-05	-0.418934	0.555	0.543684	0.3947	0.342254	0.4008	0.596985	0.2242	0.877632	0.2544	2.68513	0.00015	ZOS3-18 - C2H2 zinc finger protein, expressed
LOC_Os03g55776	-0.393401	0.1993	-0.0109295	0.9752	0.153023	0.68715	0.160798	0.62225	1.84782	5e-05	0.58194	0.10875	0.640419	0.0379	1.76993	0.002	0.441537	0.27985	expressed protein
LOC_Os03g56540	-0.509935	0.514	0.593212	0.2865	-1.91708	0.00015	-0.419104	0.59075	0.630883	0.30805	-0.66149	0.11015	0.035122	0.94325	0.0281864	0.96475	1.19311	0.0174	heat shock protein DnaJ, putative, expressed
LOC_Os03g57070	-0.292527	0.5578	-0.701051	0.1263	1.05652	0.03125	-0.0523407	0.9162	-0.639658	0.1178	-0.103367	0.8227	0.156339	0.662	0.0200872	0.97165	-1.16598	0.0559	amine oxidase-related, putative, expressed
LOC_Os03g57240	1.09114	0.00325	-1.14182	0.0039	3.10814	0.0765	-1.5612	0.00015	-1.03146	0.00715	0.484612	0.53355	-0.194611	0.5673	-0.40169	0.79175	-2.63427	0.00515	ZOS3-19 - C2H2 zinc finger protein, expressed
LOC_Os03g57310	0.00110769	1	-0.0501765	0.95165	-2.77883	0.0153	1.12747	1	1.51726	0.25255	-0.096575	0.88585	1.13766	0.2959	1.41183	0.2604	2.62842	0.02335	syntaxin, putative, expressed
LOC_Os03g57349	-0.593051	0.16545	-1.31335	0.001	-0.575679	0.18085	-0.827771	0.06605	0.40441	0.2746	-0.227241	0.5427	-0.199621	0.53495	1.68189	0.0025	0.365249	0.4119	expressed protein
LOC_Os03g58620	-0.156526	0.7633	0.313405	0.49955	-0.107445	0.83245	-0.474136	0.37255	1.07587	0.0262	0.140745	0.7656	-0.293998	0.4256	0.754789	0.16925	-0.105936	0.85185	small multi-drug export protein, putative, expressed
LOC_Os03g58730	2.19321	1	2.21649	0.11415	-1.60391	0.02605	1.9387	1	2.15731	1	-0.630708	0.23465	-0.24644	0.6779	-0.0890769	1	1.07579	0.1594	retrotransposon protein, putative, Ty1-copia subclass, expressed
LOC_Os03g58840	0.265089	0.3795	0.999443	0.003	-0.330947	0.4062	0.162061	0.6115	1.03329	0.00215	0.16945	0.6221	-0.118723	0.68095	0.0761364	0.86235	0.502487	0.24765	vesicle-associated membrane protein, putative, expressed
LOC_Os03g59225	0.277702	0.76815	0.28172	0.6273	-1.18051	0.0583	-0.0366148	0.9636	0.403043	0.4582	0.300437	0.5397	0.029026	0.94895	0.163841	0.80175	1.53849	0.01605	expressed protein
LOC_Os03g59240	-1.45354	0.2314	-2.7599	0.00845	0.632972	1	-2.27668	1	-2.8099	0.0171	-0.313141	1	-0.746777	0.3652	-0.126247	1	-0.939618	1	carboxyl-terminal peptidase, putative, expressed
LOC_Os03g60100	0.109881	0.69735	-0.624316	0.0773	1.57245	0.00055	-0.515027	0.10955	-0.563391	0.1	0.482677	0.1739	-0.635546	0.04455	-0.00214333	0.99675	-1.15023	0.0148	50S ribosomal protein L17, putative, expressed
LOC_Os03g60580	-1.1289	1	Infinity	0.01965	-1.13092	0.0344	0.528017	1	Infinity	1	-0.203428	0.6311	0.124129	0.6732	-0.615674	0.6891	0.959578	0.0865	actin-depolymerizing factor, putative, expressed
LOC_Os03g60639	-0.195538	0.61545	-1.232	0.00085	1.13446	0.0108	-0.263359	0.5168	0.0219913	0.9513	0.391212	0.3539	-0.107004	0.7307	1.26094	0.0107	-0.749106	0.10185	expressed protein
LOC_Os03g60700	0.544576	0.31135	0.736152	0.0783	-0.038049	0.9291	0.737266	0.16585	1.06958	0.0207	0.416013	0.284	0.161758	0.62245	0.320077	0.5194	0.428049	0.32825	dolichyl-phosphate beta-glycosyltransferase, putative, expressed
LOC_Os03g61360	0	1	-2.89976	1	-3.40892	0.03095	0	1	-2.88263	1	0.432797	0.4103	0	1	-0.144358	1	4.08253	0.0168	hydrolase, alpha/beta fold family domain containing protein, expressed
LOC_Os03g61570	0.0150693	0.9834	0.918371	0.12495	0.083886	0.86095	0.0905229	0.9109	1.26523	0.03375	0.163727	0.70985	0.124761	0.78445	0.297589	0.64065	-0.0407761	0.93435	expressed protein
LOC_Os03g61670	0.368838	1	3.10298	1	0.784377	0.27765	0.0309775	1	3.33121	1	2.08051	0.0041	-0.355488	0.55575	0.234382	1	1.13232	0.09455	calreticulin precursor, putative, expressed
LOC_Os03g62200	1.12263	1	Infinity	0.00545	-0.36817	1	1.76924	1	Infinity	5e-05	1.7708	0.1416	0.525484	0.5144	1.79003	0.1821	1.9487	0.2295	ammonium transporter protein, putative, expressed
LOC_Os03g62370	0.0725428	0.8528	1.39903	0.00075	0.310921	0.4413	-0.364121	0.3936	0.70175	0.0896	0.449999	0.2332	-0.421302	0.1741	-0.74714	0.11665	0.0305224	0.93975	WD40-like Beta Propeller Repeat family protein, expressed
LOC_Os03g64320	0.262409	0.79645	2.80538	0.018	2.45344	0.0137	0.0148251	1	2.46064	0.00045	3.41806	0.0002	0.234815	0.6938	-0.241132	0.84055	1.05585	0.1004	expressed protein
LOC_Os04g01650	0.325275	1	Infinity	0.0039	Neg Infinity	1	-1.29985	1	Infinity	1	-1.60038	1	-1.78323	1	-1.69103	0.2646	Infinity	1	erythronate-4-phosphate dehydrogenase domain containing protein, expressed
LOC_Os04g07890	0.63131	1	-3.97728	0.1393	0.833475	1	1.53934	1	-2.93736	0.0492	1.12494	1	0.925666	1	0.861934	1	0.360536	1	AGAP002737-PA, putative, expressed
LOC_Os04g14304	0.91919	0.15165	-1.05057	0.01875	0.566735	0.34575	0.868694	0.18145	-0.193785	0.6466	-0.548675	0.35805	0.095528	0.8102	0.75945	0.2055	-1.06558	0.0921	OsWAK30/31 - OsWAK receptor-like protein OsWAK-RLP, expressed
LOC_Os04g14780	0.862684	1	0.437887	0.6867	Infinity	1	2.56525	1	2.0378	0.0257	0	1	1.58716	0.12335	1.59328	0.06845	Neg Infinity	1	retrotransposon protein, putative, unclassified, expressed
LOC_Os04g15690	1.25378	0.0058	1.86018	0.0005	2.31884	0.02705	0.831466	0.06365	2.905	0.0001	2.59753	0.0283	-0.436804	0.16855	1.00325	0.04015	0.392174	0.54325	DSBA-like thioredoxin domain containing protein, expressed
LOC_Os04g16450	-0.430643	0.4959	0.074949	0.88285	0.604775	0.11495	-0.944599	0.20175	1.43635	0.00595	0.411356	0.25835	-0.443952	0.30975	1.36053	0.026	-0.124872	0.75505	aquaporin protein, putative, expressed
LOC_Os04g18090	-0.175476	0.55125	0.209984	0.519	0.0597312	0.8756	-0.237384	0.4555	1.76255	0.00035	0.0536422	0.8774	0.0195154	0.9458	1.48042	0.0135	-0.0856931	0.83195	histone H1, putative, expressed
LOC_Os04g19740	-0.202945	1	0.394438	0.4316	-1.14573	0.0031	-0.703739	1	-0.230295	0.7206	-0.23315	0.4961	-0.519064	0.24495	-0.602788	0.381	0.90761	0.02615	transketolase, chloroplast precursor, putative, expressed
LOC_Os04g21350	0.506166	0.12015	-0.499464	0.14015	3.90488	0.00035	1.0654	0.0021	2.28042	5e-05	2.52962	0.0024	0.674207	0.0307	2.70281	5e-05	-1.26597	0.0085	flowering promoting factor-like 1, putative, expressed
LOC_Os04g23440	-0.299408	0.5731	0.265839	0.5682	0.466217	0.28025	-0.326949	0.545	0.995674	0.034	-0.582125	0.17485	-0.200191	0.60445	0.679084	0.19455	-1.06814	0.0248	helix-loop-helix DNA-binding domain containing protein, expressed
LOC_Os04g27660	0	1	0	1	Neg Infinity	0.0001	0	1	0	1	-1.62177	0.1515	0	1	0	1	Infinity	1	retrotransposon protein, putative, unclassified, expressed
LOC_Os04g28010	0.255869	0.54125	-0.212694	0.6154	-1.00886	0.0103	0.0351705	0.9371	-0.0883081	0.84025	-0.311737	0.3781	-0.226567	0.47035	0.188732	0.6975	0.709664	0.09085	expressed protein
LOC_Os04g29680	0.767387	1	Infinity	1	0	1	1.60347	1	Infinity	5e-05	Infinity	1	0.855591	0.0877	3.34826	0.03445	Infinity	1	OsWAK38 - OsWAK receptor-like protein kinase, expressed
LOC_Os04g30030	0.189884	0.76975	1.49576	1	-0.254413	1	0.478231	0.4568	3.94325	0.0109	0.194016	1	0.338081	0.3907	2.3526	0.075	0.639041	1	cysteine-rich receptor-like protein kinase 12 precursor, putative, expressed
LOC_Os04g30490	0.667537	0.3183	2.09403	0.0035	0.67136	0.1956	-1.95637	0.52595	3.28471	0.00025	0.0598474	0.8942	0.320002	0.3582	1.13297	0.04345	-0.861804	0.08655	MATE efflux family protein, putative, expressed
LOC_Os04g31050	-1.6347	0.171	1.93031	0.11035	-2.25792	0.0012	-1.99639	0.1235	2.06457	0.0973	-0.337646	0.4293	-0.423701	0.52125	-0.0235485	0.98445	1.92763	0.0105	expressed protein
LOC_Os04g32590	-0.313154	0.7305	-1.08292	0.13405	-2.3164	0.02695	-0.394132	1	-0.798999	0.3038	-0.125524	0.8455	-0.137801	0.85615	0.376037	0.7357	2.27962	0.18885	transcription factor, putative, expressed
LOC_Os04g32620	1.16082	1	4.15387	0.01235	-1.85659	0.00035	0.665603	1	1.97671	1	-0.528656	0.16845	-0.516037	0.3606	-2.20935	0.02105	1.43589	0.00535	ethylene-responsive transcription factor ERF114, putative, expressed
LOC_Os04g33060	-0.295904	0.34115	-1.25836	0.00025	0.836616	0.0393	-0.173817	0.58775	-1.36038	0.0003	-0.278483	0.472	0.107027	0.7149	-0.164735	0.718	-1.07632	0.0128	NAD dependent epimerase/dehydratase family protein, putative, expressed
LOC_Os04g33300	0.55932	0.1668	1.26474	0.0014	-0.644238	0.0908	0.370443	0.35865	1.17665	0.00635	0.201841	0.57295	-0.191098	0.5194	-0.151235	0.7339	0.877398	0.03415	amino acid kinase, putative, expressed
LOC_Os04g33860	-0.00406183	0.97075	0.608466	0.4987	0.0590367	0.9716	-0.156987	0.75625	-0.142676	0.80385	0.227888	0.8668	0.490243	0.4661	1.29467	0.09825	-0.0895643	0.94585	expressed protein
LOC_Os04g33990	-2.16998	0.0932	-2.77225	0.0496	-0.224057	0.88175	-2.02103	0.10815	0.586949	0.4277	-1.22006	1	0.294732	0.71805	3.33642	0.03195	-1.21018	0.423	harpin-induced protein 1 domain containing protein, expressed
LOC_Os04g35790	0.185265	0.6	1.09279	0.00285	-0.208234	0.62085	0.657284	0.06455	1.23821	0.0011	-0.117189	0.7575	0.502597	0.1045	0.0892315	0.8404	0.0988494	0.82695	GLTP domain containing protein, putative, expressed
LOC_Os04g36859	0.816908	0.06485	1.16027	0.0029	0.252476	0.5353	0.673076	0.1325	1.37939	0.0007	0.641557	0.08745	-0.161225	0.60005	0.188631	0.683	0.442794	0.27905	signal peptidase complex subunit 2, putative, expressed
LOC_Os04g37550	0.43034	1	-0.726328	0.3565	-0.494658	1	3.1625	0.24955	0.675177	0.3506	1.63739	1	2.56984	0.0321	1.33015	0.14125	1.97853	1	aspartic proteinase nepenthesin-2 precursor, putative, expressed
LOC_Os04g38680	-2.98128	1	-0.596858	0.6278	-1.41041	0.0023	0.0380944	1	-3.28151	0.04105	0.00852583	0.9824	2.82259	0.03425	-2.63443	0.1162	1.38369	0.00655	transmembrane amino acid transporter protein, putative, expressed
LOC_Os04g41800	-0.365284	1	Infinity	1	Infinity	0.04485	0.358206	1	Infinity	1	Infinity	0.0782	0.705334	0.65785	1.60959	1	-0.369703	0.8278	expressed protein
LOC_Os04g42280	0.219001	0.8421	0.175241	0.7639	1.61418	0.0418	0.802149	0.3947	0.430897	0.4936	1.63169	0.028	0.620085	0.25195	-0.0647804	0.9268	0.0506072	0.9414	CorA-like magnesium transporter protein, putative, expressed
LOC_Os04g42290	-0.015019	0.9163	-0.503	0.29075	1.26676	0.03285	-0.131968	1	-0.586916	0.28125	0.819649	0.13515	-0.0528633	0.91485	-0.15148	0.81875	-0.470682	0.397	methyladenine glycosylase, putative, expressed
LOC_Os04g43164	-0.857229	0.46805	-0.0357186	0.9605	1.54687	0.02865	-0.264269	0.79005	-0.0764429	0.92585	0.187694	0.7864	0.61481	0.3245	-0.0647682	0.9411	-1.37288	0.08065	expressed protein
LOC_Os04g43440	0.823031	1	2.04508	0.02185	-0.354361	0.6304	1.22081	1	1.1433	1	0.474141	0.43295	0.404823	0.41995	-0.89087	0.31515	0.815353	0.21485	NB-ARC/LRR disease resistance protein, putative, expressed
LOC_Os04g43700	0.432869	0.25345	0.574483	0.09865	-0.595701	0.11755	0.573201	0.13265	1.04363	0.00835	-0.143091	0.6743	0.152405	0.5997	0.319758	0.4675	0.521766	0.1934	glycosyl transferase 8 domain containing protein, putative, expressed
LOC_Os04g44300	1.34632	5e-05	4.00753	5e-05	-0.392034	0.3579	1.33685	5e-05	4.64122	5e-05	0.0120546	0.97485	-0.00828648	0.97935	0.555887	0.2739	0.413046	0.3548	transposon protein, putative, unclassified, expressed
LOC_Os04g45220	0	1	0	1	0	1	0	1	Infinity	0.00325	0	1	0	1	Infinity	0.00305	0	1	expressed protein
LOC_Os04g46880	-0.0481176	0.8749	-1.0235	0.00205	-0.643835	0.108	-0.682532	0.043	-1.60541	5e-05	-1.03245	0.00305	-0.630478	0.03715	-0.615036	0.194	-0.434346	0.28305	transporter, major facilitator family, putative, expressed
LOC_Os04g47660	-0.029369	0.97645	-2.26612	0.00085	1.86997	0.0189	0.0906991	0.9372	-1.57015	0.00725	1.21736	0.1307	0.00651965	0.99015	1.15193	0.19415	-0.885104	0.20455	retrotransposon protein, putative, unclassified, expressed
LOC_Os04g47770	-1.03285	0.14105	0.593094	0.4019	1.24193	0.3043	-0.878764	0.2145	1.72364	0.0276	0.898569	0.38935	0.217803	0.6322	1.14424	0.1172	-0.478683	0.6004	cis-zeatin O-glucosyltransferase, putative, expressed
LOC_Os04g49510	0.269446	0.42	0.093012	0.79545	-1.05619	0.01075	-3.85392	0.31105	0.424452	0.23835	-0.134269	0.7161	0.282705	0.3537	Neg Infinity	0.151	0.904906	0.0442	CAMK_CAMK_like.27 - CAMK includes calcium/calmodulin depedent protein kinases, expressed
LOC_Os04g49757	Infinity	1	Infinity	1	Infinity	1	Infinity	1	Infinity	5e-05	Infinity	1	-1.0342	0.30825	1.85403	0.16185	-0.676682	1	purine permease, putative, expressed
LOC_Os04g50780	0	1	0	1	Neg Infinity	0.021	0	1	0	1	Neg Infinity	0.03145	0	1	0	1	0	1	expressed protein
LOC_Os04g51100	0.360127	0.5782	1.31054	0.05645	0.944991	0.1794	0.267873	0.68655	1.92826	0.0061	1.18135	0.0486	-0.131639	0.739	0.53961	0.37975	0.253414	0.6771	COBW domain containing protein, putative, expressed
LOC_Os04g51350	0.332891	0.43585	0.837825	1	0.530979	0.26785	-0.220388	0.6301	-1.47256	0.0007	-0.322765	0.50045	-0.543972	0.0884	-0.149366	0.7921	-0.860613	0.10115	pentatricopeptide, putative, expressed
LOC_Os04g52670	-1.6296	0.2093	1.02193	0.37955	-1.19493	0.13755	-1.74541	0.19555	-0.543794	0.6998	0.879619	0.1185	-0.00748551	0.96705	-1.43679	0.36365	1.93298	0.0211	OsSAUR21 - Auxin-responsive SAUR gene family member, expressed
LOC_Os04g52820	1.40892	1	-0.317015	0.69565	1.91494	0.1024	0.791603	1	-1.00422	0.23495	Neg Infinity	1	-0.531389	0.33865	-0.851448	1	-2.72197	0.03455	expressed protein
LOC_Os04g52850	0.201145	0.6503	0.449784	0.2272	-0.910087	0.02205	0.0129894	0.97475	0.367319	0.3551	0.161428	0.6499	-0.205139	0.50925	-0.110406	0.8179	1.07281	0.0098	OTU-like cysteine protease family protein, putative, expressed
LOC_Os04g52940	1.16777	0.03605	0.0827315	0.81925	0.246187	0.59145	1.02971	0.0544	0.548051	0.15525	0.031516	0.941	-0.118818	0.70625	0.358037	0.485	-0.312794	0.4984	SIT4 phosphatase-associated protein domain containing protein, expressed
LOC_Os04g53210	0.442477	1	-1.47353	0.0565	-3.30382	5e-05	0.0486092	1	-1.39322	0.0823	-1.44348	0.0001	-0.427105	0.4861	0.0669487	0.9483	1.83166	0.00025	hydroxyacid oxidase 1, putative, expressed
LOC_Os04g54590	0.557537	0.40465	-1.78402	0.0065	1.83121	0.0252	-0.103944	0.88855	-0.95436	0.07615	0.709726	0.3395	-0.634948	0.1329	0.751952	0.33565	-1.36265	0.05445	expressed protein
LOC_Os04g54830	-1.06679	0.03115	0.377212	0.30305	-0.695879	0.0722	-1.06806	0.0334	-1.16676	0.01505	-0.350404	0.315	-0.0352587	0.9229	-1.54347	0.0113	0.339503	0.42	expressed protein
LOC_Os04g55040	0.137572	0.7302	0.620306	0.08145	-1.04249	0.0068	0.129395	0.7508	0.114638	0.7691	0.0173232	0.9615	0.00595836	0.98465	-0.486838	0.28525	1.02772	0.01295	vacuolar ATP synthase subunit D 1, putative, expressed
LOC_Os06g24890	Infinity	1	Neg Infinity	5e-05	-0.874569	1	Infinity	1	-3.55385	0.2602	Neg Infinity	1	-1.12914	1	Infinity	1	Neg Infinity	1	expressed protein
LOC_Os04g55650	0.276424	0.3218	0.634892	0.0851	-1.39189	0.0193	0.562531	0.0764	0.408971	0.2799	-0.458364	0.2721	0.289954	0.36035	-0.24361	0.66285	0.930024	0.0634	oryzain alpha chain precursor, putative, expressed
LOC_Os04g55710	0.157212	0.83005	-1.81295	0.0028	2.94286	1	2.01094	0.00415	1.99119	0.0011	2.96061	1	1.87195	0.0001	3.73809	5e-05	-0.393933	1	transposon protein, putative, unclassified, expressed
LOC_Os04g55800	-0.275009	0.37815	-0.59054	0.09525	1.50778	0.0014	0.197844	0.54895	0.545574	0.2653	1.27512	0.01225	0.458637	0.11555	0.29564	0.7163	-0.658469	0.25265	sulfate transporter, putative, expressed
LOC_Os04g56480	-0.078826	0.83085	-0.364517	0.3007	-1.0063	0.0105	-0.0977669	0.8053	-0.0147779	0.96785	-0.328057	0.32995	-0.000895441	0.99805	0.392312	0.4031	0.7197	0.08655	pelota, putative, expressed
LOC_Os04g56610	1.40243	0.24995	3.06077	0.00365	-0.458597	0.4096	1.13536	0.34725	0.599452	0.46795	-0.925286	0.09195	0.0355023	0.9681	-1.83031	0.0315	-0.261517	0.65895	expressed protein
LOC_Os04g57540	0.365457	0.4435	1.09267	0.01495	-0.56875	0.1626	0.738665	0.1138	1.51152	0.00215	0.366731	0.3097	0.366209	0.2566	0.40469	0.4117	0.98832	0.01935	adenylate kinase, putative, expressed
LOC_Os04g58320	0.530044	0.25365	0.587742	0.13485	-1.14464	0.0054	0.774534	0.09105	0.294865	0.47285	0.0861093	0.80295	0.294362	0.3515	-0.300475	0.56095	1.16985	0.00585	zinc finger, RING-type, putative, expressed
LOC_Os04g58610	0.121109	1	3.98824	0.0146	0.341011	0.5725	0.419562	1	3.42379	0.0509	-0.58177	0.3352	-0.0941337	0.85945	-0.638777	0.41085	-0.865441	0.2052	retrotransposon protein, putative, unclassified, expressed
LOC_Os04g59190	0.752091	1	Infinity	5e-05	-1.38632	0.16405	-0.0688748	1	Infinity	5e-05	0.43607	0.49825	-0.838433	0.5031	-0.118011	0.93705	1.81212	0.0663	peroxidase precursor, putative, expressed
LOC_Os04g59520	-0.177081	0.8311	-1.28442	0.0196	-0.0177963	0.96815	-0.796148	0.3955	-0.911214	0.0778	0.36757	0.3876	-0.563887	0.27265	0.350355	0.63445	0.273961	0.57405	anthranilate phosphoribosyltransferase, putative, expressed
LOC_Os05g01350	1.35807	0.06515	2.3022	0.0058	-0.355251	0.4458	0.856963	0.2661	2.00234	0.01025	0.383513	0.3489	-0.538871	0.1838	-0.299365	0.6281	0.593176	0.20515	retrotransposon protein, putative, unclassified, expressed
LOC_Os05g01994	1.32567	0.29935	0.867179	0.1603	0.753533	0.3494	1.37533	0.29955	1.2194	0.0446	0.948333	0.17825	0.15628	0.738	0.343748	0.6063	0.210111	0.7578	rab5-interacting protein like, putative, expressed
LOC_Os05g03630	1.55664	1	0.90136	0.3229	-1.30148	0.0234	1.69348	1	0.931071	0.3406	-0.458976	0.323	0.115377	0.85405	0.0408329	0.9638	0.929821	0.10715	dnaJ domain containing protein, expressed
LOC_Os05g03860	-0.137284	0.6337	0.509831	0.12035	-1.56106	0.0016	-0.454014	0.1427	0.910013	0.01245	-1.17643	0.0021	-0.256027	0.3679	0.318945	0.4859	0.377294	0.36405	CPuORF3 - conserved peptide uORF-containing transcript, expressed
LOC_Os05g03934	0.384089	0.47845	0.277487	0.46965	-0.657104	0.11085	0.496807	0.3404	-0.361209	0.4042	0.35247	0.32525	0.163733	0.6282	-0.692911	0.17945	1.09683	0.0087	expressed protein
LOC_Os05g04000	0.623727	0.4372	-0.22575	0.6008	-0.662284	0.2825	1.06032	0.11885	-0.88991	0.0824	0.772556	0.0961	0.500221	0.2012	-0.715074	0.24895	1.43898	0.01605	expressed protein
LOC_Os05g05020	1.41941	0.1228	-0.58096	0.1818	-0.270786	0.54305	2.27739	0.02715	0.224992	0.6035	0.507172	0.2134	0.860436	0.02605	0.814372	0.14925	0.711224	0.1221	expressed protein
LOC_Os05g05040	0.470223	0.436	0.959811	0.0223	2.16639	0.02985	1.1984	0.03615	1.52751	0.0016	2.8682	0.01655	0.741421	0.04035	0.501163	0.27465	0.709273	0.25665	expressed protein
LOC_Os05g06440	0.348683	0.31485	1.47353	0.00015	-0.113076	0.768	0.537852	0.1413	2.28933	5e-05	0.0776005	0.82115	0.15575	0.5878	0.802571	0.06395	0.154488	0.69975	dnaJ homolog subfamily B member 11 precursor, putative, expressed
LOC_Os05g06500	0.279897	0.35995	0.707891	0.0331	-1.3552	0.0041	0.370152	0.2485	0.921062	0.0077	-0.0637872	0.8827	0.0981968	0.73585	0.202212	0.6252	1.26714	0.017	universal stress protein domain containing protein, putative, expressed
LOC_Os05g06650	0.572937	1	1.56904	0.03265	-0.399415	0.5053	0.780993	0.5477	0.878132	0.29675	0.00946867	0.9855	0.448476	0.38105	-0.758124	0.31645	0.126099	0.82035	expressed protein
LOC_Os05g07940	-0.610849	0.1571	2.02817	5e-05	-2.25213	0.00015	0.313604	0.44095	1.49006	0.0026	-0.581892	0.20655	0.908482	0.0095	-0.541727	0.2919	1.69525	0.0058	glyoxalase family protein, putative, expressed
LOC_Os05g09400	-0.076305	0.85515	0.0663425	0.85535	0.977562	0.04555	-0.284904	0.49495	1.02039	0.00745	0.540962	0.21715	-0.0707105	0.8308	0.990105	0.0431	-0.448101	0.34125	30S ribosomal protein S31, chloroplast precursor, putative, expressed
LOC_Os05g10730	0.1585	0.58315	0.750667	0.10525	-1.51679	0.0183	0.269406	0.39315	0.869591	0.01395	-1.01898	0.02295	0.127023	0.6892	-0.212147	0.6644	0.404113	0.50825	ABC transporter, ATP-binding protein, putative, expressed
LOC_Os05g11428	-0.360482	0.29275	0.0295886	0.93605	1.04532	0.02785	-0.449155	0.2093	0.256257	0.48845	-0.613023	0.2021	-0.157981	0.5979	0.140884	0.7728	-1.58433	0.00555	expressed protein
LOC_Os05g11620	0	1	0	1	Neg Infinity	1	0	1	0	1	2.65478	0.23105	0	1	0	1	Infinity	0.0094	expressed protein
LOC_Os05g11780	0.899573	0.0114	0.998527	0.0022	-0.323086	0.4151	1.1571	0.0016	0.615453	0.07785	-0.0225353	0.94935	0.255658	0.38385	-0.415681	0.33795	0.280379	0.50475	mitochondrial carrier protein, putative, expressed
LOC_Os05g13860	-0.208853	0.6058	-1.70011	5e-05	2.75474	0.0006	-0.638422	0.13315	-1.15822	0.00185	-0.516574	0.5324	-0.271507	0.40995	0.339221	0.48935	-2.60289	0.00215	expressed protein
LOC_Os05g25240	-2.78222	1	-2.06409	0.3656	Infinity	1	Neg Infinity	1	Neg Infinity	0.00485	0	1	Neg Infinity	1	Neg Infinity	1	Neg Infinity	1	expressed protein
LOC_Os05g25350	0.597981	0.09125	0.744111	0.04935	1.1857	0.0111	0.45991	0.21135	1.04028	0.00855	-0.0162878	0.97225	-0.159964	0.5965	0.307186	0.4991	-1.11031	0.01975	TKL_IRAK_CrRLK1L-1.12 - The CrRLK1L-1 subfamily has homology to the CrRLK1L homolog, expressed
LOC_Os05g25920	Infinity	1	Infinity	1	-2.51372	0.07365	Infinity	1	Infinity	1	1.5468	0.01105	0.232822	0.84835	1.49764	1	4.06412	0.0249	expressed protein
LOC_Os05g26840	-1.38904	0.37775	1.60456	0.21625	-2.40779	0.1149	-1.46217	0.3535	3.72618	0.0228	-0.915407	0.29765	0.0396173	0.9689	2.12118	0.0236	1.53674	0.3177	permease domain containing protein, putative, expressed
LOC_Os05g27530	-0.211128	0.88895	0.762007	0.105	1.0521	0.45775	-0.540511	0.7031	1.03292	0.0442	0.356924	0.3451	-0.0155408	0.96735	0.231388	0.68345	-0.621809	0.5863	ras-related protein, putative, expressed
LOC_Os05g29170	1.30219	0.4827	0.17442	0.8094	-0.888399	0.26685	2.01613	0.3483	1.73778	0.0278	0.0266356	0.96875	0.526988	0.4619	1.47721	0.1227	0.892178	0.2658	expressed protein
LOC_Os05g30220	-0.00442573	0.9865	0.149037	0.66315	1.61034	0.0002	-0.357795	0.25255	-0.198829	0.5412	-0.320113	0.43685	-0.377491	0.1982	-0.389621	0.41425	-1.89974	5e-05	disease resistance RPP13-like protein 1, putative, expressed
LOC_Os05g30350	-1.2376	0.00045	2.70591	5e-05	-1.99599	0.0001	-0.706915	0.0506	1.78316	0.0057	-1.11662	0.00485	0.519552	0.1155	-0.972865	0.0488	0.871291	0.06815	Os5bglu22 - beta-glucosidase homologue, similar to G. max isohydroxyurate hydrolase, expressed
LOC_Os05g30970	0.436557	0.5511	-1.00416	0.0384	-0.157869	0.7697	0.718597	0.30005	-0.475062	0.3066	-0.587542	0.26385	0.214439	0.59445	0.51906	0.4082	-0.409377	0.47925	copine, putative, expressed
LOC_Os05g30980	-0.476578	1	-0.761528	0.1598	-2.34335	5e-05	0.0341713	1	-0.393915	0.47995	-0.449279	0.243	0.481423	0.3377	0.376858	0.6052	1.9664	0.0002	RNA recognition motif containing protein, putative, expressed
LOC_Os05g31760	1.20472	0.36415	-1.68069	0.0208	1.70569	0.3386	0.836747	0.6092	-1.70774	0.03335	0.0121616	0.98825	-0.277111	0.72075	-0.119225	0.8998	-1.89289	0.2996	annexin, putative, expressed
LOC_Os05g33280	-0.0612237	0.87725	-1.79155	5e-05	0.757361	0.3161	-0.587181	0.14995	-0.651281	0.15785	0.31901	0.49935	-0.496515	0.18875	0.887966	0.0704	-0.804369	0.1096	thylakoid lumen protein, putative, expressed
LOC_Os05g33460	-0.850115	0.35825	1.2725	0.05465	0.223955	0.7027	-0.218453	0.7623	1.68307	0.0331	0.493005	0.37875	0.0443442	0.92905	0.374855	0.55835	0.275511	0.63875	mTERF domain containing protein, expressed
LOC_Os05g34630	0.123671	0.7389	-0.691035	0.04275	1.62806	0.00195	-0.251476	0.52185	-0.40922	0.24635	0.273917	0.55395	-0.322942	0.29715	0.246897	0.5793	-1.43438	0.0023	hydrolase, alpha/beta fold family domain containing protein, expressed
LOC_Os05g35260	0.415783	0.49205	0.769902	0.14945	-1.87587	0.0002	0.211101	0.7189	0.457209	0.44115	-0.646856	0.1349	-0.205914	0.5725	-0.297518	0.647	1.16542	0.0399	PB1 domain containing protein, expressed
LOC_Os05g35410	0.506241	0.40965	0.513164	0.3646	2.2107	0.03505	0.129183	0.83645	0.363564	0.51985	1.50088	0.08635	-0.346882	0.3794	-0.179463	0.78035	-0.731023	0.3014	potassium channel AKT2/3, putative, expressed
LOC_Os05g35444	1.08499	0.2652	-1.14283	0.21205	0.0166332	0.9715	1.06972	1	0.845922	0.2092	-1.87326	0.2086	-0.242461	0.71625	1.82717	0.04715	-1.91277	0.1715	expressed protein
LOC_Os05g36270	-0.326601	0.5432	-0.409762	0.31705	-1.44626	0.0021	-0.424533	0.43425	0.233109	0.57615	-0.395691	0.29985	-0.129108	0.72985	0.622015	0.2434	1.01766	0.02775	fructose-1,6-bisphosphatase, putative, expressed
LOC_Os05g36320	0.880763	0.55755	-1.59817	0.0425	1.12665	0.4155	0.884894	0.4575	-1.02664	0.13745	-2.17209	0.2595	-0.0317172	0.9529	0.523653	0.56415	-3.36604	0.08885	expressed protein
LOC_Os05g38150	-0.73752	0.0229	-0.0187109	0.95455	0.0760541	0.8821	-1.56286	5e-05	-0.741485	0.0271	0.0285238	0.9419	-0.81313	0.00485	-0.745012	0.0769	0.0329355	0.95675	amino acid kinase, putative, expressed
LOC_Os05g38660	0.117142	0.93235	2.48295	0.0124	-0.0429914	0.94055	0.00592188	0.94995	2.10162	0.1111	-0.141214	0.7927	-0.132434	0.86175	-0.347919	0.6269	-0.0963745	0.8725	expressed protein
LOC_Os05g39670	0.105218	0.94445	0.613925	0.3696	-0.246745	0.6844	0.647424	0.6045	0.89833	0.16285	0.981205	0.0534	0.653355	0.29755	0.27086	0.68765	1.18686	0.03655	prenylated rab acceptor, putative, expressed
LOC_Os05g39770	-1.09627	0.4722	-0.338009	0.84525	-3.79384	0.00635	-1.16303	0.489	-0.919775	0.73165	-2.04243	0.01665	0.0363959	0.9804	-0.509793	0.79465	1.78582	0.1176	aminotransferase, putative, expressed
LOC_Os05g40270	0.32948	0.2876	-0.22978	0.6094	1.06878	0.0226	0.567003	0.1186	0.537997	0.2697	0.187748	0.64055	0.193583	0.63485	0.748173	0.37455	-0.714094	0.21375	expressed protein
LOC_Os05g40950	-0.67099	0.4718	0.645121	0.364	-0.409798	0.5507	-0.845882	0.37745	0.594099	0.4189	0.937058	0.0796	-0.103456	0.8449	-0.165722	0.8486	1.34519	0.0315	pentatricopeptide repeat-containing protein, putative, expressed
LOC_Os05g40960	0.108638	0.8651	-2.51692	0.0003	-0.516046	1	0.187388	0.7451	1.97214	1	-2.1005	1	0.23158	0.53685	0.0145988	1	-0.818031	1	Myb transcription factor, putative, expressed
LOC_Os05g41920	0	1	Neg Infinity	0.0374	0	1	0	1	Neg Infinity	0.04655	0	1	0	1	0	1	0	1	expressed protein
LOC_Os05g42100	1.75399	0.08265	-0.425967	0.54995	0.759116	0.32465	1.44214	0.2441	1.42175	0.03435	0.799325	0.26785	-0.347329	0.53305	1.72208	0.0605	0.00354736	0.9847	expressed protein
LOC_Os05g43170	0.593666	0.0363	1.39901	5e-05	1.68316	5e-05	0.617066	0.0559	2.7904	5e-05	0.656352	0.05815	0.0401126	0.89395	1.37628	0.00495	-1.01469	0.02875	calreticulin precursor protein, putative, expressed
LOC_Os05g43240	-0.542073	0.3177	1.71302	0.0001	0.593189	0.147	0.0257618	0.95695	0.473171	0.3542	0.313686	0.41295	0.557249	0.12845	-1.29782	0.02685	-0.275133	0.5191	jacalin-like lectin domain containing protein, expressed
LOC_Os05g43880	0	1	Neg Infinity	0.0057	5.00764	0.34965	0	1	Neg Infinity	0.00935	0	1	0	1	0	1	0	1	gibberellin 2-beta-dioxygenase, putative, expressed
LOC_Os05g44310	0.322786	0.2891	1.14232	0.0108	-0.109272	0.78505	0.157647	0.62345	0.573141	0.09485	-0.0814463	0.81595	-0.180762	0.534	-0.422268	0.4253	0.110805	0.79845	vesicle-fusing ATPase, putative, expressed
LOC_Os05g45070	Infinity	1	Infinity	1	Infinity	1	0	1	Infinity	1	Infinity	0.0012	Neg Infinity	1	-2.27967	1	2.66487	0.1669	harpin-induced protein 1 domain containing protein, expressed
LOC_Os05g45170	0	1	Infinity	1	0	1	Infinity	1	Infinity	1	Infinity	5e-05	Infinity	0.00015	3.04506	1	Infinity	0.0002	glucosyl transferase, putative, expressed
LOC_Os05g45300	-0.0618752	0.9256	1.6649	0.0189	-2.3677	0.55625	0.044969	0.94795	1.00068	0.12465	0.367885	0.36505	0.139578	0.73265	-0.667807	0.31105	1.93904	0.0005	enoyl-CoA hydratase/isomerase family protein, putative, expressed
LOC_Os05g45980	0.292415	0.6954	1.90602	0.00435	0.150244	0.7757	0.393328	0.57865	1.46468	0.0291	-0.408788	0.415	0.0497609	0.90385	-0.397169	0.50525	-0.5535	0.3453	expressed protein
LOC_Os05g46750	0	1	0	1	Neg Infinity	1	0	1	0	1	0.928872	0.3815	0	1	0	1	Infinity	0.00015	STE_MEKK_ste11_MAP3K.18 - STE kinases include homologs to sterile 7, sterile 11 and sterile 20 from yeast, expressed
LOC_Os05g48230	1.29665	0.3445	0.928643	0.05535	-0.724221	0.16085	2.41916	0.2699	0.505196	0.3367	-0.298819	0.4985	1.05923	0.003	-0.413217	0.48375	0.581742	0.27375	expressed protein
LOC_Os05g48416	0.694609	0.33525	-0.0203557	0.9715	-0.773713	0.14385	0.629505	0.4009	0.286486	0.62935	0.705758	0.1057	-0.0891824	0.83845	0.347581	0.64295	1.52456	0.00665	lipase-related, putative, expressed
LOC_Os05g48660	0.0530373	0.8898	1.28218	0.00115	-0.0777473	0.84225	0.362177	0.34595	1.25167	0.0027	0.409448	0.2496	0.338648	0.2719	0.0147549	0.97605	0.487327	0.23835	MRH1, putative, expressed
LOC_Os05g48760	-0.249291	0.46065	1.2397	0.0014	-1.08974	0.0106	-0.468579	0.21115	1.09632	0.007	-0.329825	0.3679	-0.224795	0.4507	-0.174599	0.69095	0.81938	0.0701	protein of unknown function DUF1421 domain containing protein, expressed
LOC_Os05g48810	-0.868681	1	0.872246	0.26285	-1.902	0.0003	-0.919317	1	0.781231	0.3073	-0.00567579	0.98795	-0.0735807	0.9379	-0.10866	0.89025	1.77685	0.0012	dnaJ domain containing protein, expressed
LOC_Os05g51240	-1.43763	0.0374	-2.0538	0.00085	-0.353816	0.59565	-1.49413	0.034	0.468109	0.2525	0.796099	0.16565	0.0977025	0.8285	2.41001	0.0005	1.13415	0.09975	hydrolase, alpha/beta fold family domain containing protein, expressed
LOC_Os05g51470	0.148147	0.84	-1.21005	0.0257	0.234015	0.7587	-0.911241	0.3702	-1.40213	0.0277	-0.813715	0.32965	-1.10808	0.03715	-0.157659	0.8444	-0.995668	0.2789	2-aminoethanethiol dioxygenase, putative, expressed
LOC_Os06g01350	Infinity	1	Infinity	1	Infinity	1	Infinity	1	Infinity	0.00275	Infinity	1	1.1956	1	4.24082	0.21015	1.10646	1	transferase family protein, putative, expressed
LOC_Os06g02370	0.259031	0.5052	0.642515	0.10225	0.0307057	0.94215	0.494906	0.2765	1.12594	0.0055	-0.144556	0.715	0.19734	0.6035	0.446961	0.37635	-0.259539	0.5652	expressed protein
LOC_Os06g02470	-0.099906	0.7852	0.225978	0.5651	-1.09915	0.006	0.580694	0.1109	0.126794	0.74375	-0.122676	0.7395	0.563022	0.06125	-0.209112	0.6586	0.954258	0.0207	ATOZI1, putative, expressed
LOC_Os06g03580	0.96199	0.005	0.337911	0.36335	0.615351	0.2769	0.381793	1	1.64528	5e-05	0.292507	0.54965	0.424583	0.7291	1.23892	0.0161	-0.151288	0.90535	zinc RING finger protein, putative, expressed
LOC_Os06g03830	1.78786	0.01995	5.08614	0.00605	0.0125669	0.9942	1.70695	0.0172	5.47669	0.00685	0.328668	0.83545	-0.182286	0.60335	0.296939	0.611	0.14158	0.857	retinol dehydrogenase, putative, expressed
LOC_Os06g03860	-0.124036	0.6961	-0.0437795	0.91285	-1.93766	5e-05	-0.503724	0.1484	-0.637857	0.1387	-0.914645	0.0204	-0.404929	0.1631	-0.644067	0.2117	1.08696	0.0307	uncharacterized membrane protein, putative, expressed
LOC_Os06g04020	0.0756615	0.8077	0.958106	0.0046	0.380056	0.32635	0.0309809	0.92205	1.89114	0.0001	0.573813	0.0923	0.0203583	0.94565	0.926375	0.06915	0.0986284	0.8071	histone H1, putative, expressed
LOC_Os06g04510	-0.080971	0.77365	-0.980009	0.01805	2.48988	5e-05	0.218596	0.49715	-0.650467	0.1372	1.21355	0.0018	0.242372	0.4742	0.263617	0.63205	-1.34185	0.0056	enolase, putative, expressed
LOC_Os06g05470	-3.85934	0.1696	Infinity	1	-5.10641	0.03835	Neg Infinity	0.0044	Infinity	0.00785	-0.0576469	0.90285	Neg Infinity	1	2.79531	0.24115	4.99312	0.04925	expressed protein
LOC_Os06g05950	-0.221502	0.50455	-0.953533	0.0051	1.32949	0.0025	-0.487509	0.1676	-0.800577	0.0161	0.559109	0.1588	-0.275039	0.35925	0.0997805	0.8213	-0.722891	0.09825	expressed protein
LOC_Os06g06490	-0.00760352	1	0.890309	0.08715	-0.803805	0.05545	0.160826	1	1.28871	0.0296	-0.835918	0.0354	0.204654	0.67205	0.0928199	0.87725	0.033647	0.9386	U-box domain containing heat shock protein, putative, expressed
LOC_Os06g06980	1.38102	0.4311	0.0660645	0.91965	-0.0762548	0.9308	1.67305	0.36195	1.99624	0.00525	0.687335	0.36515	0.115693	0.83715	1.87098	0.0175	0.678686	0.3982	caffeoyl-CoA O-methyltransferase, putative, expressed
LOC_Os06g07120	-0.0494976	0.91865	-0.714926	0.07425	0.297218	0.4898	-0.520895	0.33165	-1.09574	0.02315	-0.125256	0.7567	-0.490676	0.1636	-0.42116	0.4792	-0.480393	0.28405	dehydrodolichyl diphosphate synthase, putative, expressed
LOC_Os06g08110	0.508156	0.3596	-0.288452	0.4589	-2.02679	5e-05	0.178427	0.7619	-0.554333	0.2032	-0.175018	0.6558	-0.340709	0.33655	-0.295914	0.58885	1.70929	0.0002	nodulin, putative, expressed
LOC_Os06g08620	-0.100054	1	Neg Infinity	0.0042	0.462044	1	1.97672	1	-2.10791	0.30835	-1.03342	1	0.644459	0.7197	Infinity	1	-1.37656	1	expressed protein
LOC_Os06g09900	-0.136773	0.72045	-1.38793	0.0001	-0.986196	0.01615	-0.191503	0.6207	-0.733113	0.0345	0.0405944	0.90965	0.00183337	0.9955	0.618755	0.17715	1.02539	0.0252	expressed protein
LOC_Os06g10130	Infinity	1	-1.1436	1	Neg Infinity	5e-05	Infinity	1	0.924187	0.5299	0.291746	0.73275	0.0993718	1	2.11762	0.32295	Infinity	5e-05	expressed protein
LOC_Os06g10200	0.60364	0.3128	0.4479	0.36895	1.06632	0.071	0.700196	0.2446	1.06958	0.05115	1.0848	0.02395	-0.0994553	0.7859	0.593621	0.33675	0.0422179	0.9407	adenylate kinase, putative, expressed
LOC_Os06g12310	0.484281	0.4313	-1.90664	0.0001	0.0427853	0.93245	0.397405	0.5111	-1.71508	0.00045	-1.32683	0.01795	-0.0384316	0.92315	-0.0102275	0.98635	-1.40063	0.02615	aquaporin protein, putative, expressed
LOC_Os06g12455	1.1587	1	6.42031	0.2433	5.79293	0.2482	0.613178	1	4.69637	0.22945	3.44228	1	-0.482873	0.5414	-1.85279	0.0383	-2.17822	0.0529	expressed protein
LOC_Os06g14190	-0.0606396	0.8796	-0.116245	0.7423	-1.37099	0.0006	-0.409499	0.34335	-0.570188	0.13445	-0.510641	0.14475	-0.376945	0.22995	-0.47153	0.31635	0.798315	0.046	NF-X1-type zinc finger protein, putative, expressed
LOC_Os06g14490	1.27909	1	0.241789	0.79865	-1.03278	0.21225	1.08068	1	-0.15115	0.88105	0.836289	0.19725	-0.216898	0.7685	-0.415402	0.67225	1.89882	0.0277	calmodulin-binding heat-shock protein, putative, expressed
LOC_Os06g16260	0.414372	0.3343	1.00779	0.01315	0.328922	0.40475	0.21882	0.606	1.2775	0.0049	0.228472	0.52815	-0.200161	0.5181	0.277397	0.54865	-0.0288513	0.94375	OsSigP5 - Putative Type I Signal Peptidase homologue; employs a putative Ser/His catalytic dyad, expressed
LOC_Os06g17880	-0.100128	1	1.38948	0.04575	1.06704	1	0.0223053	1	1.7504	0.01165	0.0857316	1	0.0998051	0.813	0.288623	0.6484	-0.907574	1	NBS-LRR disease resistance protein, putative, expressed
LOC_Os06g18000	0.0165012	0.9852	1.07375	0.14655	1.92584	0.04745	0.225073	0.7028	2.54855	0.00255	1.55762	0.07335	0.214049	0.5745	1.51376	0.0235	-0.39601	0.57535	protein kinase domain containing protein, expressed
LOC_Os06g21380	-0.496442	0.0974	0.941296	0.00885	-1.03813	0.0334	1.09782	0.00375	0.882923	0.00835	-0.259107	0.5039	1.58608	5e-05	-0.0291431	0.94985	0.786675	0.1091	OsCttP3 - Putative C-terminal processing peptidase homologue, expressed
LOC_Os06g21980	0.00623746	0.98865	0.754272	0.0443	-0.437935	0.2746	0.352031	0.38085	1.07074	0.00665	0.150325	0.66075	0.342053	0.27635	0.329632	0.4762	0.655353	0.1213	pantothenate kinase 4, putative, expressed
LOC_Os06g22070	0.582744	0.2284	0.530488	0.1557	-0.0986669	0.82975	0.501117	0.29865	0.737423	0.06955	0.997186	0.0163	-0.103313	0.7487	0.236102	0.60785	1.0989	0.0181	mitochondrial glycoprotein, putative, expressed
LOC_Os06g22960	-0.44398	0.2948	-1.24013	0.0006	0.58895	0.1343	-0.287074	0.4925	0.0805355	0.8271	0.268515	0.4611	0.187221	0.5554	1.31951	0.0106	-0.28215	0.49175	aquaporin protein, putative, expressed
LOC_Os06g24070	-0.11134	0.72275	-0.363801	0.37925	1.29901	0.01435	-0.572098	0.10835	0.0189855	0.9654	0.128097	0.76415	-0.474238	0.15545	0.35395	0.56045	-1.21966	0.02565	myb-like DNA-binding domain containing protein, expressed
LOC_Os06g30970	0.0261912	0.93925	-0.0814205	0.81125	-1.51858	0.0024	-0.210883	0.53175	0.0117513	0.9731	-0.390315	0.33955	-0.26888	0.36195	0.0529299	0.9043	1.17408	0.02275	ubiquitin-conjugating enzyme, putative, expressed
LOC_Os06g32880	0.655268	1	-1.86213	0.04895	2.77379	1	0.17827	1	-1.75894	0.0288	-2.07272	1	-0.152207	0.79595	0.0596453	1	-5.04518	1	retrotransposon protein, putative, Ty3-gypsy subclass, expressed
LOC_Os06g33180	-0.732109	0.02155	-0.606702	0.06155	-0.186688	0.61705	-1.02929	0.0036	-1.06679	0.00265	-0.421165	0.22005	-0.305967	0.2959	-0.494193	0.264	-0.245303	0.5465	expressed protein
LOC_Os06g33880	Neg Infinity	1	-0.218397	1	Neg Infinity	0.0004	Neg Infinity	1	-0.596527	1	-0.350875	0.77105	0	1	-0.517395	1	Infinity	1	expressed protein
LOC_Os06g34100	0	0.39505	0	1	0	1	0	1	0	1	0	1	0	1	0	1	0	1	expressed protein
LOC_Os06g34790	0.972849	0.5113	0.733514	0.32415	-1.19686	0.1077	1.6483	0.20135	1.80151	0.05855	0.447807	0.4136	0.721929	0.2184	1.10913	0.13725	1.61581	0.0248	DUF538 domain containing protein, putative, expressed
LOC_Os06g36180	-0.0293306	0.95645	-0.310123	0.4748	-1.235	0.002	-0.509891	0.3995	-0.123578	0.78525	-0.551997	0.11895	-0.518939	0.15885	0.165453	0.76825	0.672852	0.105	amino acid transporter, putative, expressed
LOC_Os06g36560	0.974767	1	0.440437	0.5654	-4.99539	5e-05	-0.350235	1	-0.109816	1	-1.29965	0.00165	-1.34279	0.0568	-0.534043	0.5936	3.66097	5e-05	inositol oxygenase, putative, expressed
LOC_Os06g36800	0.962809	0.1149	-0.600367	0.1429	-0.535498	0.20065	0.317141	0.6196	-0.279976	0.5147	0.369161	0.39315	-0.630234	0.0812	0.140935	0.81825	1.23881	0.00695	O-acyltransferase, putative, expressed
LOC_Os06g38350	0.397464	0.63995	Infinity	0.0002	Infinity	1	0.214757	0.7799	Infinity	0.0001	Infinity	0.06185	-0.257414	0.76745	0.269266	0.82735	1.25617	0.34075	expressed protein
LOC_Os06g38660	2.09278	0.0766	5.03252	0.2335	-2.81707	0.0129	1.39394	0.2661	3.36131	0.2208	-0.420532	0.47975	-0.712151	0.15895	-1.67951	0.0316	2.40096	0.02785	expressed protein
LOC_Os06g39748	Infinity	1	Infinity	1	1.38337	1	0	1	Infinity	1	-0.14561	1	Neg Infinity	0.01895	0.894652	1	-1.47437	1	expressed protein
LOC_Os06g40050	-0.044797	0.90455	-0.928742	0.0087	-1.05922	0.007	-0.160194	0.6883	-0.894713	0.0163	-0.514228	0.1402	-0.136177	0.6619	0.00705389	0.98815	0.515275	0.2001	mitochondrial carrier protein, putative, expressed
LOC_Os06g40780	-0.342165	0.5617	0.91518	0.02105	1.69776	0.00165	-0.130085	0.71705	0.826041	0.03995	0.380355	0.41515	-0.280803	0.41935	0.107315	0.83375	-1.27831	0.0092	MONOCULM 1, putative, expressed
LOC_Os06g41060	1.36536	1	-0.560838	0.3958	-1.57514	0.02725	0.405376	1	-0.873488	0.26085	0.104229	0.8376	-1.01075	0.12475	-0.315346	0.7432	1.66334	0.0225	helix-loop-helix DNA-binding, putative, expressed
LOC_Os06g42720	0.343573	0.28145	-0.59734	0.23565	0.50437	0.47245	-0.34091	0.3345	-1.30453	0.03895	-0.153378	0.73215	-0.696286	0.07435	-0.711371	0.25185	-0.673828	0.3418	amino acid transporter, putative, expressed
LOC_Os06g43640	0.646873	0.0356	1.31846	0.00015	-1.02856	0.02585	0.664594	0.0546	1.0664	0.00265	-0.538815	0.14475	0.0259657	0.9293	-0.247378	0.57005	0.531365	0.28315	Ser/Thr protein phosphatase family protein, putative, expressed
LOC_Os06g43860	0.553411	0.05665	-0.268694	0.4998	1.09348	0.0131	0.49663	0.14445	0.114277	0.8036	0.592097	0.08305	-0.0367195	0.9152	0.328447	0.579	-0.461241	0.33665	homeobox protein knotted-1, putative, expressed
LOC_Os06g45340	-0.11548	0.89545	-1.12514	0.0642	1.12284	0.09895	Neg Infinity	1	Infinity	1	0.720397	0.22395	-0.496526	0.3129	1.67231	0.014	-0.716813	0.23795	peptidyl-prolyl cis-trans isomerase, FKBP-type, putative, expressed
LOC_Os06g45350	1.1176	0.05825	-0.493839	0.7676	1.46847	0.00095	0.642573	0.0794	-0.429267	0.2367	0.609651	0.1539	-0.794166	0.54805	-0.306518	0.5019	0.281563	0.8472	protein kinase domain containing protein, expressed
LOC_Os06g45470	0	1	Infinity	1	Neg Infinity	1	Infinity	1	Infinity	0.0467	Neg Infinity	1	Infinity	0.0439	0.170794	0.6957	0	1	expressed protein
LOC_Os06g45640	0.395818	0.57065	0.859465	0.12335	-0.369115	0.4173	0.565138	0.41195	0.618641	0.30775	-1.05187	0.0298	0.175554	0.67075	-0.268934	0.6785	-0.684132	0.19225	core histone H2A/H2B/H3/H4, putative, expressed
LOC_Os06g45980	-0.0743084	0.80575	-0.160115	0.6382	1.65725	0.00125	-0.0437593	0.89815	0.306947	0.36195	0.866837	0.0579	-0.0191601	0.94865	0.363924	0.4212	-0.788338	0.08045	toprim domain-containing protein, putative, expressed
LOC_Os06g46670	0.28143	0.5584	-0.91507	0.0123	0.882545	0.0348	0.015484	0.974	-1.21877	0.0035	-0.424099	0.28135	-0.241379	0.45975	-0.323439	0.55145	0	1	glutamate receptor, putative, expressed
LOC_Os06g46950	-0.141337	1	0.698929	0.56725	-2.87436	0.0155	1.87067	0.3794	1.43165	0.22005	0.537071	0.2688	1.99374	0.0892	0.698354	0.5745	3.28135	0.00945	EF hand family protein, putative, expressed
LOC_Os06g46995	Infinity	1	0.585539	1	-2.94612	0.0118	Infinity	1	0.0914486	1	-0.487811	0.41055	-1.28451	1	-0.462048	1	2.43167	0.0334	armadillo/beta-catenin repeat family protein, putative, expressed
LOC_Os06g47200	-0.0417583	0.8922	1.61209	0.03935	-0.239517	0.6107	0.222513	0.816	0.351718	0.6698	1.16773	0.00325	0.212702	0.74035	-1.27255	0.145	1.41519	0.00865	LTPL85 - Protease inhibitor/seed storage/LTP family protein precursor, expressed
LOC_Os06g47780	1.00497	0.14115	1.78072	0.04425	1.00375	0.2041	1.07011	0.0984	2.29822	0.0072	0.929457	0.0618	0.0285171	0.941	0.528375	0.45435	0.485422	0.5054	TKL_IRAK_DUF26-lh.3 - DUF26 kinases have homology to DUF26 containing loci, expressed
LOC_Os06g48300	0.221369	0.15225	0.911574	0.1111	-2.27848	0.0003	-1.05419	0.07285	0.315261	0.63165	-0.0650197	0.90385	-0.198149	0.64705	-0.389846	0.56975	2.17972	0.0128	protein phosphatase 2C, putative, expressed
LOC_Os06g48330	-0.393354	0.2946	0.312832	0.382	-1.12629	0.0059	-0.644633	0.0998	0.157113	0.68465	-0.79235	0.02365	-0.235683	0.42595	-0.190077	0.6811	0.337489	0.4015	ATEXO70G1, putative, expressed
LOC_Os06g49160	0.204182	0.48795	-2.14177	5e-05	1.80084	0.0001	-0.554457	0.09375	-2.25365	5e-05	0.566545	0.1455	-0.72301	0.01525	-0.145194	0.72775	-1.2809	0.00495	thylakoid lumenal 16.5 kDa protein, chloroplast precursor, putative, expressed
LOC_Os06g49190	Infinity	1	2.70642	1	0	1	Infinity	1	0.836069	1	Infinity	0.20315	-0.0172031	1	-1.91688	1	Infinity	0.03865	LTPL154 - Protease inhibitor/seed storage/LTP family protein precursor, expressed
LOC_Os06g49360	-0.566732	0.41275	-1.04499	0.0219	2.46836	0.02345	-0.0601316	0.92605	-0.48045	0.26765	1.31282	1	0.496301	0.25905	0.603136	0.2909	-1.13282	0.1491	NBS-LRR disease resistance protein, putative, expressed
LOC_Os06g49970	-0.375301	1	1.33706	0.2817	-1.53377	0.01525	0.898706	1	0.0381702	1	-0.369878	0.43195	1.15273	1	-1.29772	1	1.15433	0.06445	alpha-amylase precursor, putative, expressed
LOC_Os07g01090	0.287462	0.52415	0.0582256	0.87785	1.85433	0.00385	0.252132	0.57545	0.0854341	0.83585	0.761476	0.17175	-0.0337823	0.91715	-0.00232066	0.9964	-1.11253	0.0474	transmembrane amino acid transporter protein, putative, expressed
LOC_Os07g01620	Infinity	1	0	1	0	1	Infinity	1	Infinity	0.00295	0	1	0.992035	1	Infinity	0.00085	0	1	dirigent, putative, expressed
LOC_Os07g01904	1.955	0.00035	1.94604	5e-05	3.12289	5e-05	1.75754	0.00215	1.9934	5e-05	2.35903	5e-05	-0.132403	0.74505	-0.016554	0.97615	-0.465142	0.5304	expressed protein
LOC_Os07g03000	0.789116	1	-1.77933	0.02295	0.0981242	1	1.22351	1	-2.07149	0.03205	0.383785	1	0.436271	1	-0.272369	1	0.390891	1	receptor-like protein kinase precursor, putative, expressed
LOC_Os07g03050	0.497598	0.2722	1.75961	0.00745	-1.20574	0.01055	1.01513	0.03475	2.47615	0.0001	0.0955871	0.79275	0.5175	0.09155	0.667588	0.2038	1.31659	0.00565	expressed protein
LOC_Os07g03880	0.376953	0.4231	-1.44797	0.00095	1.10629	0.0224	-0.0936362	0.8567	-0.449929	0.2555	0.046934	0.92145	-0.487366	0.1375	0.810381	0.1493	-0.979361	0.05435	lectin-like receptor kinase, putative, expressed
LOC_Os07g04160	0.0416324	0.90765	-0.877565	0.008	1.31815	0.0041	-0.177881	0.63315	-0.462189	0.17035	0.595106	0.16445	-0.272542	0.36295	0.379138	0.3912	-0.589499	0.18	peptidyl-prolyl cis-trans isomerase, FKBP-type, putative, expressed
LOC_Os07g05365	-0.252345	0.7765	4.25244	0.09625	-0.715072	0.0725	-0.422192	0.57835	4.62875	0.0763	-1.33233	0.0001	-0.152126	0.766	0.325787	0.6997	-0.601681	0.1465	photosystem II 10 kDa polypeptide, chloroplast precursor, putative, expressed
LOC_Os07g06830	-2.90529	0.2939	-0.467475	0.74025	0.140677	0.896	-2.65909	0.14985	0.50979	0.6657	2.45635	0.04435	0.271447	1	0.622018	0.4785	2.17432	0.0334	gibberellin receptor GID1L2, putative, expressed
LOC_Os07g07340	1.54741	1	-2.05643	0.01265	0.698156	0.47905	2.32561	1	-1.50878	0.0276	0.185821	1	0.692638	0.2826	0.506517	0.5814	-0.490593	0.6132	glucan endo-1,3-beta-glucosidase precursor, putative, expressed
LOC_Os07g07780	-1.77788	0.2568	-0.266266	0.6823	3.16898	0.111	-0.923281	0.30785	0.0396326	0.94915	2.71772	0.0288	0.835282	0.6893	0.270473	0.74805	-0.276266	0.70455	expressed protein
LOC_Os07g07930	Infinity	1	Infinity	0.00225	-2.46831	0.08335	Infinity	1	Infinity	1	-0.156903	0.81925	1.4867	1	-1.96724	0.13375	2.33086	0.10295	LTPL78 - Protease inhibitor/seed storage/LTP family protein precursor, expressed
LOC_Os07g07950	0.731599	0.19295	0.68324	0.1695	-1.05089	0.01285	0.549461	0.34175	1.26325	0.0124	-0.915741	0.01705	-0.124037	0.72415	0.559722	0.33385	0.155884	0.72275	type I inositol-1,4,5-trisphosphate 5-phosphatase, putative, expressed
LOC_Os07g08030	-0.190355	0.4911	-1.86872	5e-05	1.09683	0.01245	-0.565993	0.0755	-2.07529	5e-05	0.139502	0.6909	-0.362298	0.23225	-0.224957	0.598	-1.05266	0.0211	ribose-5-phosphate isomerase A, putative, expressed
LOC_Os07g09814	2.20408	0.2648	1.99041	0.01165	0.498086	0.44735	2.00544	0.282	1.47634	0.0972	0.839018	0.15805	-0.171481	0.7138	-0.599721	0.4284	0.32012	0.63015	OsFBX221 - F-box domain containing protein, expressed
LOC_Os07g10840	-0.448611	0.12145	2.67081	5e-05	-0.807949	0.39235	-1.11548	0.0008	1.01536	0.00855	0.047386	0.9479	-0.738859	0.0151	-1.64811	0.001	0.751033	0.5994	uncharacterized glycosyltransferase, putative, expressed
LOC_Os07g11110	0.0879326	0.8224	-2.59189	5e-05	2.16614	0.0011	-0.780685	0.065	-1.56455	5e-05	0.477811	0.4341	-0.587698	0.0818	0.955468	0.06545	-1.8391	0.0045	NAD dependent epimerase/dehydratase family protein, putative, expressed
LOC_Os07g11300	-0.0814042	0.8596	1.12274	0.01195	-2.6847	5e-05	0.22511	0.61255	1.15238	0.01965	-0.32486	0.5421	0.282991	0.38945	0.0281456	0.9569	2.35032	0.00375	expressed protein
LOC_Os07g11970	4.40367	0.2397	Infinity	1	0.793393	1	2.85501	1	Infinity	5e-05	-0.194299	1	-1.56687	0.0153	1.39009	0.25915	-0.940215	1	cytochrome P450, putative, expressed
LOC_Os07g12510	-2.67356	0.05225	-1.80815	0.0089	-1.46582	0.02215	-1.31557	0.0859	-0.903047	0.10755	0.775675	0.0897	1.40901	0.02915	0.902133	0.3199	2.20456	0.00115	AP2 domain containing protein, expressed
LOC_Os07g13100	1.39468	0.0059	2.02527	0.00135	2.2576	0.00015	1.12287	0.52695	2.17129	0.0002	0.531905	0.3169	-0.155175	0.72655	-0.0105448	0.98295	-1.56888	0.00415	DNA binding protein, putative, expressed
LOC_Os07g14370	-0.344359	1	0.389538	1	0.780512	1	-1.51043	0.088	1.32166	0.1434	-0.0194642	1	-1.13888	0.03965	0.705414	0.49505	-0.78218	1	transposon protein, putative, Mutator sub-class, expressed
LOC_Os07g14590	0.220166	0.749	-0.270994	0.56705	-2.26453	5e-05	0.560937	0.3779	-0.277475	0.5574	-0.921979	0.10095	0.29417	0.50905	-0.0301387	0.95965	1.34378	0.06915	hydrolase, putative, expressed
LOC_Os07g18230	2.60521	0.0001	2.20682	0.00025	4.06917	1	2.23806	0.0005	2.77761	5e-05	2.99165	1	-0.357774	0.24785	0.526621	0.32225	-1.03497	1	lectin-like receptor kinase, putative, expressed
LOC_Os07g22570	0.821486	1	0.493302	0.54705	-1.49545	0.0322	0.935392	1	0.343237	0.6852	-0.629494	0.21825	0.163525	0.79855	-0.199276	0.8295	1.00427	0.14955	retrotransposon protein, putative, unclassified, expressed
LOC_Os07g23210	0.132073	1	0.286351	0.54595	1.26784	0.0263	0.222842	1	0.232937	0.67155	-0.388429	1	0.0224177	0.95295	-0.178103	0.76845	-1.50816	0.01145	transposon protein, putative, unclassified, expressed
LOC_Os07g23244	1.20309	0.12285	0.215831	0.6188	0.156486	0.78755	1.07145	0.1673	0.509398	0.27515	1.05369	0.04175	-0.168209	0.6627	0.222126	0.68555	0.840951	0.1006	ribosomal protein L23 family protein, putative, expressed
LOC_Os07g23660	Infinity	1	0.379751	1	Neg Infinity	1	Infinity	1	Neg Infinity	1	-2.04807	5e-05	0.599871	1	Neg Infinity	1	2.8562	0.00235	retrotransposon protein, putative, unclassified, expressed
LOC_Os07g23720	0.264958	0.7512	0.44206	0.3913	0.299518	0.55485	0.370954	0.61875	0.231016	0.67305	-1.0348	0.08035	0.0796033	0.85325	-0.23581	0.7155	-1.46892	0.01625	B4-BTB4 - Bric-a-Brac, Tramtrack, Broad Complex BTB domain with B4 subfamily conserved sequence, expressed
LOC_Os07g23990	-0.195707	0.50085	-0.433753	0.2988	-0.698154	0.298	-0.347673	0.2855	-0.656743	0.1329	-1.04039	0.0348	-0.113226	0.73435	-0.274637	0.62115	-0.291082	0.6585	tetratricopeptide repeat domain containing protein, putative, expressed
LOC_Os07g28400	-0.058267	0.89795	-1.18497	0.00105	0.054977	0.9003	-0.0506211	0.9189	-1.18368	0.002	0.127563	0.7399	-0.0296496	0.92835	-0.0308428	0.9468	0.11955	0.78405	CDGSH iron sulfur domain-containing protein 1, putative, expressed
LOC_Os07g28614	1.70429	0.26555	0.408539	0.41315	0.40256	0.4814	0.779548	0.1714	1.36883	0.0083	0.334247	0.52275	0.534402	0.16155	0.931653	0.08345	-0.0730801	0.8934	expressed protein
LOC_Os07g29820	0.139717	0.7289	0.532181	0.18085	0.756361	0.08375	0.150328	0.71125	1.10818	0.00825	-0.0876698	0.83325	0.0199981	0.94775	0.536049	0.25215	-0.789215	0.0729	NBS-LRR disease resistance protein, putative, expressed
LOC_Os07g30590	Infinity	0.012	Infinity	0.0062	Infinity	0.01405	Infinity	1	Infinity	5e-05	Infinity	1	-2.18407	0.1559	1.58609	0.21835	-1.09703	0.49825	LTPL55 - Protease inhibitor/seed storage/LTP family protein precursor, putative, expressed
LOC_Os07g33350	-0.355232	0.7887	-0.76361	0.29425	Infinity	0.0007	-0.599796	0.64435	0.838685	0.197	Infinity	1	-0.139596	0.82345	1.505	0.0971	-2.01624	0.2003	hsp20/alpha crystallin family protein, putative, expressed
LOC_Os07g34650	-0.478909	0.27305	-1.24516	0.0205	-0.514099	0.55055	-0.243665	0.6275	-0.831506	0.0878	-0.584855	0.484	0.138207	0.7628	0.478697	0.505	0.0319238	0.96985	expressed protein
LOC_Os07g34980	1.12486	0.0429	2.87759	0.0008	Infinity	1	1.31232	0.01925	3.55725	0.0027	Infinity	1	0.182664	0.59195	0.704369	0.16625	-0.676575	1	TKL_IRAK_DUF26-lh.9 - DUF26 kinases have homology to DUF26 containing loci, expressed
LOC_Os07g35510	-0.232837	0.49575	1.75715	0.0002	-0.396445	0.3549	-0.580625	0.10825	1.01195	0.019	-0.405815	0.2399	-0.323853	0.27775	-0.762193	0.0991	0.0947464	0.82385	glucan endo-1,3-beta-glucosidase precursor, putative, expressed
LOC_Os07g35700	1.18638	0.13325	0.68103	0.23735	-0.395619	0.5126	0.640161	0.4224	1.57505	0.01205	0.238156	0.6412	-0.514537	0.2025	0.860406	0.16335	0.657571	0.2944	TKL_IRAK_DUF26-lc.4 - DUF26 kinases have homology to DUF26 containing loci, expressed
LOC_Os07g35920	-0.76133	0.5478	3.58343	0.02995	0.779008	0.36655	-1.24655	0.2671	1.1553	1	0.468736	0.45465	-0.250382	0.71385	-0.519311	0.5652	0.396893	0.5564	expressed protein
LOC_Os07g36250	0.276808	0.41915	-0.55459	0.10605	1.40392	0.0048	-0.0254084	0.9454	-0.387323	0.27535	0.765529	0.08685	-0.331605	0.27065	0.104612	0.82105	-0.744301	0.1184	peptide chain release factor protein, putative, expressed
LOC_Os07g37620	0.1267	1	Neg Infinity	1	-3.17606	0.00085	-2.28808	1	-1.48537	1	0.566766	0.18705	-2.28401	1	Infinity	1	3.68809	0.00015	fiber expressed protein, putative, expressed
LOC_Os07g37790	-0.345282	0.7437	0.790232	0.1942	-1.18737	0.0255	0.149801	0.87595	0.515633	0.42605	-0.0670842	0.8673	0.471758	0.39165	0.00387451	0.9966	1.03736	0.0545	expressed protein
LOC_Os07g40220	0.44455	1	Infinity	1	Infinity	1	1.29793	1	Infinity	0.00495	0	1	0.836098	1	0.250043	0.786	Neg Infinity	1	expressed protein
LOC_Os07g40570	0.991601	0.07975	2.40584	0.0007	-0.03804	0.9389	0.579064	0.3366	1.5041	0.02745	0.11485	0.7971	-0.411427	0.23725	-0.903214	0.14545	0.206943	0.6855	WRKY88, expressed
LOC_Os07g41250	0.158164	0.7872	-0.524895	0.2498	0.0409537	0.9306	-0.236222	0.68955	-0.613337	0.226	-1.00045	0.0498	-0.391238	0.30195	-0.105436	0.8759	-1.02166	0.07285	peptide transporter PTR2, putative, expressed
LOC_Os07g41330	0.464645	0.24455	0.224662	0.5026	-0.548585	0.1515	0.54057	0.176	0.414878	0.2332	0.572814	0.10435	0.0953211	0.74915	0.136528	0.75625	1.13658	0.00645	mitochondrial import inner membrane translocase subunit Tim17, putative, expressed
LOC_Os07g41370	-0.641451	0.06205	-1.30061	0.00045	-0.655515	0.09945	-1.17634	0.00315	-0.539158	0.11995	-0.0413422	0.90975	-0.619065	0.04425	0.766841	0.1122	0.614105	0.1782	OsMADS18 - MADS-box family gene with MIKCc type-box, expressed
LOC_Os07g41630	Infinity	1	-0.999772	0.61755	-0.603216	1	Infinity	1	3.67559	0.0499	0.00473071	1	-1.21981	0.41945	4.63189	0.13555	0.779235	1	expressed protein
LOC_Os07g41740	0.21811	0.6773	-0.754558	0.07185	-0.0933782	0.84015	0.479431	0.3531	0.413456	0.31425	-0.292841	0.50515	0.259846	0.4317	1.11568	0.04715	-0.104272	0.8303	PHD finger protein, putative, expressed
LOC_Os07g42220	Infinity	1	3.09042	0.21245	-1.94552	0.217	Infinity	0.0388	3.99262	0.1279	1.67702	0.0594	1.76627	0.2216	1.15689	0.34525	3.41842	0.08645	expressed protein
LOC_Os07g42280	-0.399131	1	0.0464374	0.93905	-1.28254	0.00185	-0.360151	1	-0.383819	0.58205	0.192642	0.5938	0.011705	0.9846	-0.470307	0.5341	1.49556	0.0009	von Willebrand factor type A domain containing protein, expressed
LOC_Os07g42740	0.58293	1	Infinity	1	0.0203036	1	1.1056	1	Infinity	5e-05	0.392013	1	0.386127	0.6775	1.73934	0.11465	0.26344	1	DUF1645 domain containing protein, putative, expressed
LOC_Os07g43020	-0.0576134	0.945	1.19689	0.0441	0.448538	0.51245	0.122157	0.8887	1.52268	0.02455	1.1833	0.0429	0.171939	0.7283	0.255693	0.66975	0.57402	0.3841	TRM112, putative, expressed
LOC_Os07g43604	0	1	Infinity	1	-3.10501	0.04035	Infinity	1	0	1	-1.16037	0.11665	Infinity	1	Neg Infinity	1	2.10681	1	expressed protein
LOC_Os07g44070	0.268926	1	-0.917264	0.11245	0.509737	0.3904	0.48951	1	-1.6774	0.0397	0.477842	0.35875	0.184835	0.73875	-0.798991	0.3764	-0.00441933	0.99335	pectinacetylesterase domain containing protein, expressed
LOC_Os07g44680	0	1	0	1	0	1	0	1	0	1	0	1	-0.367569	0.58235	-0.189788	0.80255	0	1	expressed protein
LOC_Os07g45439	Infinity	0.01085	0.652757	0.60075	0.63502	0.70275	Infinity	1	1.29885	0.27235	0.546898	0.6789	-0.00873483	0.9649	0.611765	0.62115	-0.0759208	0.9452	expressed protein
LOC_Os07g45570	-0.203031	0.76045	0.735726	0.0684	1.38901	0.0029	0.932405	0.0156	0.273423	0.71125	0.500321	0.31475	-0.287811	0.45675	-0.191889	0.70365	-0.766165	0.18725	expressed protein
LOC_Os07g47180	-0.125481	0.81575	-0.587234	0.3515	-1.54942	0.0003	0.137005	0.7899	-0.446847	0.4728	0.0253903	0.94855	0.00467977	0.989	0.185675	0.72415	1.58807	0.0009	transposon protein, putative, unclassified, expressed
LOC_Os07g48420	1.00374	0.04705	-0.348334	0.3525	-0.187154	0.65755	0.613754	0.24035	-0.625472	0.12435	-0.00550641	0.98835	-0.379432	0.25305	-0.319031	0.5335	0.275955	0.52945	expressed protein
LOC_Os07g49310	1.50107	1	-5.39604	0.0046	0.224267	1	0.930439	1	-4.25921	0.001	0.77206	1	-0.536053	0.40755	1.1233	0.3545	0.487737	1	omega-3 fatty acid desaturase, chloroplast precursor, putative, expressed
LOC_Os07g49480	1.20798	1	-0.462325	1	-1.5162	0.0006	1.41201	1	0.332963	0.55865	0.00245335	0.9947	0.212043	0.581	0.772876	0.3321	1.71801	0.00745	KIP1, putative, expressed
LOC_Os07g49520	0.852891	0.08345	-0.00128153	0.99665	-1.04295	0.0082	0.799352	0.11075	-0.0592292	0.8864	-0.311773	0.363	-0.0678582	0.8201	-0.0593512	0.9041	0.706849	0.0789	2-oxoglutarate dehydrogenase E1 component, mitochondrial precursor, putative, expressed
LOC_Os08g01220	-0.306391	0.6656	-2.99026	5e-05	-0.613312	0.12135	-0.565105	0.47045	-2.15764	5e-05	-0.527191	0.13805	-0.142657	0.7455	0.841105	0.17955	0.140623	0.7325	harpin-induced protein 1 domain containing protein, expressed
LOC_Os08g01290	0.23725	0.54275	-0.0252395	0.95445	-1.61046	0.00495	0.0920196	0.8237	-0.0598859	0.8918	-0.939107	0.06405	-0.0776399	0.82465	-0.0378676	0.94805	0.73963	0.1947	OsFBT12 - F-box and tubby domain containing protein, expressed
LOC_Os08g01910	0.217339	1	0.25025	0.8686	-1.64942	0.00415	-0.183483	1	-0.32724	0.82155	0.621472	0.4434	-0.560844	0.6344	-0.65009	0.6755	2.27353	0.22885	expressed protein
LOC_Os08g02210	-0.136099	0.63755	-0.0198749	0.95255	1.82997	5e-05	-0.233947	0.453	-0.31101	0.3509	3.97032e-05	0.9998	-0.0505529	0.86295	-0.353501	0.4021	-1.91559	0.0003	expressed protein
LOC_Os08g03350	1.31461	0.0002	5.16909	5e-05	-1.509	0.00015	1.47093	0.0001	4.7251	5e-05	0.779053	0.02915	0.135911	0.65015	-0.414614	0.36095	2.26166	5e-05	amino acid transporter, putative, expressed
LOC_Os08g06460	-0.127232	0.8437	-0.711093	0.12085	-1.00249	0.01505	0.217541	0.7262	-1.07748	0.0408	-1.08999	0.0064	0.325194	0.4218	-0.390234	0.5576	-0.0936685	0.83565	dnaJ domain containing protein, expressed
LOC_Os08g07660	-0.875124	1	Infinity	1	Infinity	1	0.806605	1	Infinity	5e-05	0	1	1.77259	0.42605	2.84654	0.187	Neg Infinity	1	expressed protein
LOC_Os08g09610	-0.16709	0.78055	-0.374638	0.34245	1.37444	0.0165	-0.736247	0.2849	-0.636096	0.15295	-0.441005	0.42405	-0.593032	0.15815	-0.328545	0.5611	-1.77096	0.00725	expressed protein
LOC_Os08g10080	0.214367	0.60005	-1.15819	0.24255	-0.755918	0.099	0.662295	0.11005	3.3608	5e-05	-1.45825	0.00145	0.457769	0.1719	2.12748	0.001	-0.675704	0.16995	no apical meristem protein, putative, expressed
LOC_Os08g10304	Infinity	0.19965	Infinity	0.00375	Infinity	0.01315	0	1	0	1	0	1	Neg Infinity	5e-05	Neg Infinity	0.00275	Neg Infinity	0.0173	expressed protein
LOC_Os08g10612	2.07823	1	Infinity	5e-05	Infinity	1	1.87958	1	Infinity	5e-05	Infinity	1	-0.176322	0.85605	0.750261	0.53925	-0.261598	1	expressed protein
LOC_Os08g15050	-1.04374	0.18275	-0.876291	0.5703	-0.932023	0.1038	-0.668975	0.20645	-0.208824	0.66105	0.455985	0.42935	0.266369	0.5299	-0.310792	0.55225	1.59539	0.0064	CCT/B-box zinc finger protein, putative, expressed
LOC_Os08g15170	-0.610544	0.3248	0.578844	0.16715	-0.899362	0.05705	0.41269	0.4584	0.64856	0.14285	0.624658	0.11785	0.793654	0.037	-0.0557083	0.90975	1.54431	0.00165	ATP synthase epsilon chain, mitochondrial, putative, expressed
LOC_Os08g18910	Infinity	1	Neg Infinity	1	-2.06482	1	Infinity	1	0.878666	0.53995	-1.30861	1	-1.73687	1	Infinity	0.0014	0.472035	1	expressed protein
LOC_Os08g19470	0.702452	0.4938	2.28287	0.0023	0.596523	0.341	1.19378	0.3462	1.73278	0.02865	0.751623	0.2852	0.42483	0.31095	-0.451629	0.43605	0.29553	0.6541	expressed protein
LOC_Os08g23870	0	1	0	1	-3.46956	0.00465	Infinity	1	Infinity	1	1.25487	0.00535	Infinity	1	Infinity	1	4.73934	0.00085	late embryogenesis abundant group 1, putative, expressed
LOC_Os08g27550	3.57913	0.24555	Infinity	5e-05	0	1	3.52754	1	4.09436	0.2583	0	1	-0.282375	0.6001	-0.42199	0.62395	0	1	hypothetical protein
LOC_Os08g28214	-0.0138323	0.98095	1.34744	0.03495	1.13688	0.05405	-0.540997	0.35755	1.02311	0.1464	0.748878	0.15815	-0.46709	0.2149	-0.380278	0.563	-0.408314	0.47855	tesmin/TSO1-like CXC domain containing protein, expressed
LOC_Os08g28350	0	1	Neg Infinity	5e-05	0	1	0	1	Neg Infinity	5e-05	0	1	0	1	0	1	0	1	transposon protein, putative, CACTA, En/Spm sub-class, expressed
LOC_Os08g30014	1.2507	1	Infinity	0.00535	-4.32466	0.06165	1.2549	1	Infinity	0.0044	-0.0325722	0.96665	-0.0827275	0.9354	0.613109	0.6837	4.43452	0.251	expressed protein
LOC_Os08g33320	0.0318987	0.9136	0.274114	0.39745	-1.06336	0.01965	0.0672744	0.82805	0.109245	0.7373	-0.795735	0.0329	0.0332278	0.9135	-0.196059	0.65435	0.299634	0.5339	expressed protein
LOC_Os08g33390	0.265636	0.4909	-1.0044	0.0036	0.550137	0.159	0.536921	0.1523	-0.59612	0.08445	-0.0613663	0.8687	0.357971	0.23625	0.349031	0.4182	-0.691704	0.08425	Regulator of chromosome condensation domain containing protein, expressed
LOC_Os08g33740	-0.497449	0.34455	-0.476637	0.21915	2.01024	0.0151	-0.719426	0.1767	-0.34402	0.40235	0.0824592	1	-0.229277	0.53715	0.148198	0.7814	-1.98284	0.01605	CSLA11 - cellulose synthase-like family A, expressed
LOC_Os08g34190	0.436186	0.40265	1.47232	0.00525	0.480828	0.25175	0.478271	0.3361	2.1089	0.0005	0.25934	0.52275	0.0434524	0.89105	0.605343	0.23815	-0.187017	0.65865	stromal cell-derived factor 2-like protein precursor, putative, expressed
LOC_Os08g34240	Infinity	1	-1.04236	1	2.2621	0.02965	Infinity	1	-1.29425	1	1.23472	0.17305	-0.5592	1	0.0613718	1	-1.14572	0.1356	CAMK_KIN1/SNF1/Nim1_like.33 - CAMK includes calcium/calmodulin depedent protein kinases, expressed
LOC_Os08g35630	1.25335	0.15475	0.874758	0.1403	-2.34261	5e-05	1.33854	0.14055	0.296518	0.67415	-0.255328	0.48715	0.0902291	0.8202	-0.598248	0.4539	2.07196	5e-05	MTD1, putative, expressed
LOC_Os08g38600	0.7701	1	0.26638	1	-3.26086	0.0416	Neg Infinity	1	Neg Infinity	1	-0.900652	0.2113	Neg Infinity	1	Neg Infinity	1	2.36142	1	copine, putative, expressed
LOC_Os08g38710	1.97296	5e-05	1.61315	0.00075	-0.907922	0.1119	1.60865	5e-05	0.987224	0.05195	0.301407	0.50285	-0.33288	0.2649	-0.728619	0.16345	1.13068	0.0481	uncharacterized glycosyltransferase, putative, expressed
LOC_Os08g38910	0.288182	1	-4.29971	0.00035	2.29514	0.01085	-1.14334	1	-4.19854	0.00055	1.70272	0.03395	-1.52177	0.0553	0.0624188	0.9604	-0.6679	0.37405	caffeoyl-CoA O-methyltransferase, putative, expressed
LOC_Os08g38990	0.988848	0.05915	2.34068	0.0015	-0.0733461	0.85865	0.346579	0.5315	2.77823	0.00145	-0.923937	0.0242	-0.577602	0.19185	0.494447	0.4146	-0.740858	0.1191	WRKY30, expressed
LOC_Os08g39380	1.03042	0.3905	1.21423	0.04315	0.360644	0.492	1.03772	0.4182	1.35836	0.0465	-0.115891	0.81225	0.110692	0.79885	0.126691	0.84395	-0.569476	0.29845	beta 1,2-xylosyltransferase, putative, expressed
LOC_Os08g40210	0	1	0	1	0	1	0	1	Infinity	0.00325	0	1	0	1	Infinity	0.00305	0	1	expressed protein
LOC_Os08g40450	0.0737245	0.88215	1.22146	0.00795	-0.850197	0.0335	-0.106987	0.8318	1.43569	0.00735	-0.248128	0.4907	-0.195286	0.5491	0.170495	0.7372	0.591518	0.1563	uvrB/uvrC motif family protein, expressed
LOC_Os08g40610	0.732881	0.3367	0.979589	0.0418	1.22762	0.02715	0.925099	0.211	0.679507	0.21575	1.21213	0.0245	0.117269	0.7674	-0.325613	0.56035	0.00664402	0.9912	30S ribosomal protein S16, putative, expressed
LOC_Os08g41250	0.0859309	0.8425	0.627423	0.09855	-0.412494	0.2852	0.157434	0.71795	1.18198	0.00325	0.204934	0.55425	0.0276634	0.9281	0.52074	0.24765	0.621662	0.11995	signal recognition particle receptor subunit beta, putative, expressed
LOC_Os08g41500	0.384534	1	-2.07248	0.0349	-0.0502606	1	0.102054	1	-1.21001	0.2504	0.494267	1	-0.310803	1	0.469003	1	0.503635	1	ubiquitin-associated protein, putative, expressed
LOC_Os08g42100	-0.210825	0.5094	-1.19901	0.0013	0.237548	0.5667	-0.770276	0.03555	-0.672139	0.0586	-0.462019	0.24605	-0.457766	0.12485	0.431248	0.3782	-0.814383	0.06715	ACT domain containing protein, expressed
LOC_Os08g42840	0.443052	0.33735	2.57388	0.00105	1.09847	0.05555	0.255763	0.58615	2.48037	0.0015	-0.095568	1	-0.220247	0.49215	-0.153434	0.78705	-1.07445	0.0601	leucine rich repeat protein, putative, expressed
LOC_Os08g42850	0.250453	0.41945	-1.0187	0.00295	1.63636	0.0001	-0.355664	0.30105	-0.841514	0.01285	0.749591	0.0558	-0.626946	0.03925	0.0858273	0.8436	-0.873579	0.04915	peptidyl-prolyl cis-trans isomerase, FKBP-type, putative, expressed
LOC_Os08g43120	0.653688	1	1.65974	1	-1.51387	0.00325	-0.915623	1	2.31088	1	-0.0819763	0.8224	-1.58438	1	0.646819	1	1.55908	0.0029	Plant PDR ABC transporter associated domain containing protein, expressed
LOC_Os08g43230	0.218005	0.4993	-1.09466	0.00075	1.77448	0.00065	0.0563781	0.8708	-0.761891	0.02325	0.831376	0.05745	-0.154513	0.6008	0.300162	0.4939	-0.989876	0.03305	TraB family protein, putative, expressed
LOC_Os08g43290	Infinity	1	0	1	1.27725	0.36355	Infinity	1	0	1	Neg Infinity	1	-0.953792	1	0	1	Neg Infinity	0.0033	LTPL44 - Protease inhibitor/seed storage/LTP family protein precursor, expressed
LOC_Os08g43680	-0.612788	0.5509	-0.353426	1	0.585991	0.2532	0.306458	1	0.120054	1	-0.6449	0.27945	0.0153089	0.97835	-0.19566	0.7787	-1.43612	1	glutathione S-transferase, C-terminal domain containing protein, expressed
LOC_Os08g44400	-0.133678	0.65275	-1.03949	0.00185	-0.814338	0.0658	-0.131884	0.67155	-1.06327	0.00185	-0.409927	0.28635	0.00188121	0.9945	-0.0868021	0.8427	0.460672	0.3355	glutathione S-transferase, N-terminal domain containing protein, expressed
LOC_Os08g44680	0.0785029	0.7915	-1.49303	0.00025	1.65704	0.00155	-0.486999	0.1317	-0.0811335	0.91555	0.718723	0.0323	-0.52713	0.11855	1.36385	0.11115	-0.954955	0.08285	photosystem I reaction center subunit II, chloroplast precursor, putative, expressed
LOC_Os09g07764	-0.117131	0.8666	0.994441	0.0726	0.0498466	0.9174	0.112687	0.86975	1.13118	0.04665	0.850265	0.0481	0.200456	0.6314	0.0665775	0.9135	0.802905	0.0891	expressed protein
LOC_Os09g07830	0.794133	0.396	1.33657	0.0009	-0.317871	0.4069	1.12363	0.32035	1.44151	0.0015	-0.00389702	0.99075	0.275605	0.3583	0.0998119	0.83065	0.304257	0.4514	acetyl-CoA acetyltransferase, cytosolic, putative, expressed
LOC_Os09g08120	0.180186	0.6351	2.02318	5e-05	0.479325	0.1925	0.555469	0.13865	1.98532	5e-05	-0.224174	0.51785	0.470483	0.1196	-0.0451909	0.91805	-0.693689	0.0855	beta-fructofuranosidase, insoluble isoenzyme 7 precursor, putative, expressed
LOC_Os09g09930	-0.786299	0.10045	-0.236458	0.53235	-1.02082	0.0172	-0.517677	0.26685	-0.0672473	0.87275	-0.146073	0.68705	0.218445	0.4998	0.143669	0.7826	0.888589	0.0512	heavy metal transport/detoxification protein, putative, expressed
LOC_Os09g10750	-0.115806	0.6978	-1.18844	0.00055	0.810981	0.0383	0.0463519	0.88355	-0.612514	0.0704	0.216548	0.5415	0.12312	0.6625	0.556315	0.18775	-0.58604	0.13935	rhodanese-like, putative, expressed
LOC_Os09g10850	0.21844	0.63875	0.953865	0.01855	0.17381	0.69185	0.234097	0.60635	1.01042	0.0207	0.432654	0.2798	0.0405826	0.89845	-0.0757094	0.8775	0.217387	0.6209	meiotic coiled-coil protein 7, putative, expressed
LOC_Os09g11890	-0.0720529	0.8418	-0.917281	0.01155	1.08382	0.0116	-0.167725	0.659	-0.719028	0.0481	-0.0482655	0.90815	-0.182592	0.56765	0.132587	0.78125	-1.11247	0.0118	expressed protein
LOC_Os09g12290	-0.100376	0.72265	-0.447853	0.2607	2.7653	5e-05	-1.06448	0.0019	-1.89601	5e-05	-0.683846	0.0747	-0.985242	0.0035	-1.50472	0.00985	-3.44924	5e-05	bifunctional aspartokinase/homoserine dehydrogenase, chloroplast precursor, putative, expressed
LOC_Os09g14450	1.44684	0.32	0.823542	0.14625	1.05652	0.08105	1.19594	0.32685	1.50311	0.0076	-0.0814678	1	-0.232619	0.495	0.577235	0.3002	-1.19259	0.05635	pollen signalling protein with adenylyl cyclase activity, putative, expressed
LOC_Os09g15044	-1.17184	0.03975	-0.703001	0.08845	-0.141244	0.7828	-0.906168	0.10235	-0.559858	0.1862	0.637131	0.18735	0.355103	0.35215	0.174958	0.75035	0.780488	0.15475	expressed protein
LOC_Os09g15670	-1.42944	0.21225	2.69754	0.0521	-1.05746	0.0201	-2.17766	0.1096	2.2615	0.08155	1.09573	0.0064	-0.73373	0.4074	-0.602007	0.4641	2.09617	5e-05	protein phosphatase 2C, putative, expressed
LOC_Os09g16950	0.0241995	0.95945	1.71514	0.0306	Infinity	5e-05	0.372088	0.40925	3.73992	5e-05	Infinity	1	0.296282	0.35625	2.03698	0.00305	-5.25352	0.0422	cysteine-rich receptor-like protein kinase 25 precursor, putative, expressed
LOC_Os09g20330	1.95833	0.293	Infinity	5e-05	-0.214494	0.87465	3.26626	0.24595	Infinity	1	0.723345	0.10525	1.06665	0.05475	-2.7711	0.0375	2.06305	0.0045	annexin, putative, expressed
LOC_Os09g24310	0.626302	0.67785	-1.941	0.04555	-1.39832	0.1327	1.07157	0.48515	-1.64987	0.02915	-0.387656	0.5682	0.986895	0.14955	0.223799	0.85585	0.571266	0.5218	expressed protein
LOC_Os09g24440	0.0585082	0.84385	-0.319766	0.33645	-1.072	0.02375	0.207681	0.51205	-0.29541	0.3684	-0.56178	0.16275	0.0996001	0.7352	-0.0268776	0.9499	0.508301	0.33645	expressed protein
LOC_Os09g24540	-0.144458	0.6292	0.418591	0.1944	0.342833	0.3741	0.0250674	0.9348	1.0392	0.0018	0.14219	0.6804	0.159297	0.5781	0.554254	0.20315	-0.276367	0.4802	peptidyl-prolyl cis-trans isomerase, putative, expressed
LOC_Os09g24620	0.605145	0.0404	0.0432045	0.90025	1.94754	5e-05	0.851075	0.00625	-0.255488	0.46125	0.836595	0.0435	0.258316	0.4015	-0.386511	0.3903	-1.10339	0.009	expressed protein
LOC_Os09g25740	-0.206397	0.73705	-0.221904	1	0.535368	0.456	0.361011	0.52575	1.32542	0.0143	-0.399562	0.60685	0.587564	0.1223	2.29977	0.4479	-1.05955	0.18165	expressed protein
LOC_Os09g26340	0	1	Infinity	1	Infinity	1	Infinity	1	Infinity	0.0026	Infinity	1	Infinity	1	2.10915	0.29615	1.92906	1	Core histone H2A/H2B/H3/H4 domain containing protein, putative, expressed
LOC_Os09g26620	0.589412	0.03665	3.66419	5e-05	-0.0785957	0.8882	0.789214	0.0153	3.39294	5e-05	0.326172	0.489	0.220965	0.50215	-0.228539	0.72865	0.442626	0.52985	auxin-repressed protein, putative, expressed
LOC_Os09g27744	2.18134	0.2724	0.718247	0.2812	0.379404	0.58775	1.93985	0.2577	1.88273	0.0202	0.469543	0.48835	-0.236716	0.68215	1.10244	0.10675	0.072409	0.9277	expressed protein
LOC_Os09g28600	0.817132	0.3773	-0.178128	0.82435	1.68599	0.01805	0.891696	0.4112	-0.137434	0.8741	0.226357	0.7468	0.0337589	0.94655	-0.0142507	0.985	-1.43677	0.0313	expressed protein
LOC_Os09g29430	0.287214	0.42125	-0.965212	0.00395	1.4706	0.0038	0.0695504	0.84795	-0.86824	0.01215	0.422603	0.364	-0.199754	0.4961	0.101473	0.82175	-1.02507	0.0308	citrate transporter, putative, expressed
LOC_Os09g29600	-3.19624	0.9099	1.77825	0.0011	1.28041	0.00575	-0.131209	0.7517	2.85599	5e-05	-0.335654	1	-0.142843	0.6376	1.04305	0.03345	-0.571605	0.1693	OsWAK85 - OsWAK receptor-like cytoplasmic kinase OsWAK-RLCK, expressed
LOC_Os09g31230	-1.10312	1	-1.40042	0.043	0.729659	1	-1.64981	1	-2.21116	0.0248	0.905044	1	-0.58947	1	-0.824209	1	0.168661	1	expressed protein
LOC_Os09g31514	0.0620609	0.8489	0.46012	0.2109	-1.03871	0.028	0.0364373	0.9204	0.337728	0.3482	-0.300878	0.4509	-0.0423619	0.8905	-0.126385	0.7828	0.731738	0.1324	dihydroflavonol-4-reductase, putative, expressed
LOC_Os09g32220	0.616965	0.09085	0.843271	0.016	-0.182844	0.6343	0.707581	0.05975	1.11874	0.003	0.346234	0.31535	0.06634	0.8226	0.2855	0.51405	0.501261	0.20325	pob, putative, expressed
LOC_Os09g32330	-0.238851	0.4961	-0.44626	0.2415	-1.35079	0.0005	0.0138705	0.9688	-0.123929	0.74385	-1.01354	0.0042	0.31552	0.29	0.210866	0.66995	0.2749	0.51005	expressed protein
LOC_Os09g32550	Infinity	1	Infinity	1	Infinity	1	Infinity	1	Infinity	0.00015	Infinity	1	0.0737919	1	1.66836	0.2706	-0.883087	1	glucan endo-1,3-beta-glucosidase precursor, putative, expressed
LOC_Os09g33740	-0.0604008	0.90915	-0.606281	0.15435	1.44536	0.0176	-0.167574	0.73035	0.347963	0.44745	-0.20662	0.70895	-0.0813474	0.84255	0.17509	0.76675	-1.16174	0.0533	Zinc finger, ZZ type domain containing protein, expressed
LOC_Os09g33850	0.0128885	0.98435	0.134506	0.90285	0.707732	0.44815	0.585949	0.49985	0.363975	0.5675	0.186107	0.74295	-0.13936	0.7495	0.177841	0.84485	-3.0266	0.0159	osFTL4 FT-Like4 homologous to Flowering Locus T gene; contains Pfam profile PF01161: Phosphatidylethanolamine-binding protein, expressed
LOC_Os09g34900	0.395201	0.3421	0.79481	0.05615	-0.374967	0.3407	0.465385	0.26395	1.24086	0.0052	-0.176748	0.6112	0.0711331	0.8209	0.38816	0.40565	0.224387	0.5861	bile acid sodium symporter family protein, putative, expressed
LOC_Os09g35700	2.64726	0.3011	Infinity	0.00015	-3.48348	1	2.03108	0.33895	Infinity	1	-0.972781	1	-0.642464	0.46515	-1.47302	0.2279	2.62375	1	LTPL45 - Protease inhibitor/seed storage/LTP family protein precursor, expressed
LOC_Os09g35910	0.209024	0.8178	1.36525	0.02705	-0.800578	0.07375	0.813288	0.31225	0.82646	0.19585	0.7633	0.03705	0.615858	0.16335	-0.537729	0.41585	1.42863	0.0017	homeobox associated leucine zipper, putative, expressed
LOC_Os09g36130	-0.118172	0.7281	-1.50874	5e-05	0.946547	0.02635	-0.0517581	0.8832	-1.1371	0.0011	0.737612	0.0629	0.0392323	0.8962	0.318283	0.4897	-0.19283	0.6552	expressed protein
LOC_Os09g36750	0.437232	0.5019	1.29367	0.025	0.312994	0.54275	0.300764	0.6785	0.601631	0.31775	0.12664	0.79415	0.0187756	0.95915	-0.581233	0.32445	-0.183439	0.7514	L-ascorbate peroxidase 4, putative, expressed
LOC_Os09g37330	1.50802	0.19705	1.69322	0.02945	-0.892996	0.0885	1.47878	0.2142	1.26069	0.09805	0.0364877	0.93865	-0.0134268	0.97385	-0.347691	0.62475	0.972552	0.08325	OsSAUR39 - Auxin-responsive SAUR gene family member, expressed
LOC_Os09g38020	1.22698	0.1665	1.1588	0.0182	0.0621319	0.90705	1.78046	0.05735	2.56825	5e-05	1.17426	0.0139	0.559845	0.20075	1.26076	0.02065	1.06395	0.0443	Core histone H2A/H2B/H3/H4 domain containing protein, putative, expressed
LOC_Os09g39320	-0.127445	0.7787	Neg Infinity	0.22935	-0.203729	0.631	-0.417929	0.32615	-1.04157	0.7188	-0.394698	0.30905	-0.0908835	0.77935	0.770222	0.1697	-0.215438	0.63125	CTR1-like protein kinase, putative, expressed
LOC_Os09g39680	-0.0107499	0.9675	-1.3599	0.00035	-0.686096	0.1003	-0.300774	0.33205	-1.28945	0.0015	-0.64649	0.0734	-0.290448	0.34355	0.0185338	0.97035	0.0288863	0.94905	transporter, major facilitator family, putative, expressed
LOC_Os10g01134	1.37291	0.36645	0.251025	0.58815	-1.8448	0.001	1.42942	0.3592	-0.165307	0.74915	-1.1202	0.01445	-0.0514486	0.9111	-0.50405	0.42535	0.694425	0.2267	OsSCP46 - Putative Serine Carboxypeptidase homologue, expressed
LOC_Os10g03400	0.531967	1	6.28972	0.09985	0.911745	0.1825	0.506986	1	5.33163	0.19625	-0.78753	1	-0.0422487	0.9233	-0.967317	0.1926	-1.73029	0.0362	phosphatidylinositol transfer, putative, expressed
LOC_Os10g04050	-0.0589099	0.8411	-0.0242034	0.9434	1.20457	0.003	-0.175395	0.57065	0.190602	0.57205	0.19588	0.58485	-0.138087	0.63685	0.165097	0.71495	-0.886263	0.03635	transposon protein, putative, CACTA, En/Spm sub-class, expressed
LOC_Os10g04450	-1.70521	1	-5.48103	0.2472	0	1	0.422316	1	-2.95039	0.012	Infinity	1	2.13653	1	2.38133	1	Infinity	1	expressed protein
LOC_Os10g04620	0.259428	0.5341	0.440962	0.202	-0.853464	0.03165	0.739213	0.07565	0.956844	0.01175	0.220955	0.53065	0.480844	0.1171	0.670573	0.13855	1.10253	0.01335	OsPOP20 - Putative Prolyl Oligopeptidase homologue, expressed
LOC_Os10g04630	Infinity	1	Neg Infinity	1	2.72101	0.32645	Infinity	1	0.934149	1	2.93958	1	-0.256461	1	Infinity	0.0261	-0.159694	0.895	expressed protein
LOC_Os10g05250	0.598164	0.04335	5.96263	5e-05	0.666293	0.0895	0.697043	0.0265	6.12574	0.00015	0.136965	0.70625	0.0774846	0.7962	0.13289	0.7684	-0.417929	0.2826	protein kinase domain containing protein, expressed
LOC_Os10g08474	-0.646701	0.097	-0.828647	0.0316	-1.22279	0.00205	-1.20429	0.0135	-0.435254	0.27025	-0.651282	0.06	-0.51653	0.11545	0.29538	0.5829	0.557574	0.1571	cytochrome P450, putative, expressed
LOC_Os10g09240	-0.770633	0.59115	0.244367	0.77395	-1.24799	0.01805	-1.58139	0.38515	-0.801978	0.46	1.14685	0.00375	-1.02943	0.33635	-1.14742	0.24765	2.33673	5e-05	expressed protein
LOC_Os10g09990	3.01454	1	Infinity	0.0001	-2.71506	0.1284	3.41192	1	Infinity	0.00015	0.264803	0.7751	0.218173	0.8608	-1.04509	0.4771	2.8373	0.1268	cytokinin-O-glucosyltransferase 3, putative, expressed
LOC_Os10g12130	0.668971	1	1.05901	0.0439	0.0749927	0.89365	0.573364	0.46085	0.67101	0.249	0.137605	0.81395	-0.128733	0.76505	-0.429389	0.4938	0.022387	0.9674	retrotransposon protein, putative, Ty3-gypsy subclass, expressed
LOC_Os10g13550	0.1577	0.72155	-0.0144853	0.9698	-1.69459	0.0001	0.234412	0.5912	-0.0360713	0.93455	-0.432264	0.2368	0.0231861	0.9416	-0.0533885	0.91695	1.24751	0.0046	endonuclease/exonuclease/phosphatase family domain containing protein, expressed
LOC_Os10g13800	-0.711302	0.58515	0.374785	0.6791	-0.42704	0.58615	-0.209944	0.8797	2.46753	0.01615	0.746446	0.60285	0.527843	0.44115	2.04725	0.04975	1.10093	0.52645	ufm1-conjugating enzyme 1, putative, expressed
LOC_Os10g18340	-0.430176	0.155	-0.677534	0.04565	2.53016	0.53335	-0.153543	0.65805	1.18827	0.08415	0.912587	0.014	0.00486946	0.9954	0.93062	0.6233	0.0698684	0.96635	expressed protein
LOC_Os10g20090	1.01523	0.00185	1.12541	0.00095	-0.786542	0.0853	1.13978	0.0011	1.25687	0.00135	-0.647404	0.07035	0.121164	0.6898	0.146446	0.756	0.163669	0.7435	CSLH1 - cellulose synthase-like family H, expressed
LOC_Os10g20890	-0.244653	1	-0.520871	1	-0.164862	0.9235	1.75612	0.3828	3.75276	0.23165	Neg Infinity	1	2.10704	0.07495	4.36585	0.18495	Neg Infinity	0.0012	LTPL137 - Protease inhibitor/seed storage/LTP family protein precursor, expressed
LOC_Os10g22070	Infinity	1	0	1	0	1	0	1	Infinity	0.00265	0	1	Neg Infinity	1	Infinity	0.00115	0	1	glutathione S-transferase, putative, expressed
LOC_Os10g24980	0.18022	0.73745	0.00408441	0.9944	1.4877	0.0348	-0.922265	1	0	1	0.303691	1	-0.446599	0.3943	0	1	-1.25316	0.0266	retrotransposon protein, putative, unclassified, expressed
LOC_Os10g25130	0.230399	0.52295	0.14551	0.6595	-2.04868	0.00015	0.123794	0.747	-0.473651	0.18765	-0.497598	0.2411	-0.0911306	0.76405	-0.661305	0.15815	1.54888	0.00375	aminotransferase, classes I and II, domain containing protein, expressed
LOC_Os10g25400	0	1	0.191528	1	Infinity	1	Infinity	1	Neg Infinity	1	Infinity	0.00215	Infinity	1	Neg Infinity	1	2.05143	0.09335	GDSL-like lipase/acylhydrolase, putative, expressed
LOC_Os10g26520	0.746918	0.1079	0.402228	0.33265	0.0243911	0.9579	0.82381	0.0865	1.15457	0.00855	-0.43787	0.3049	0.0977069	0.75895	0.815209	0.0966	-0.350706	0.47075	protein kinase domain containing protein, expressed
LOC_Os10g29240	-0.628532	0.46895	-1.63822	0.0094	0.682227	1	-1.50353	0.1868	-1.76805	0.0119	0.130074	1	-0.894963	0.12105	-0.0847779	0.92295	-0.463529	1	expressed protein
LOC_Os10g29470	0.658767	0.6094	-1.35591	0.04045	0.439757	0.49985	0.934252	0.42425	-1.11983	0.0664	0.701799	0.21005	0.271625	0.60115	0.248318	0.79455	0.114768	0.8468	dehydrogenase, putative, expressed
LOC_Os10g29670	0.547549	1	Neg Infinity	5e-05	Infinity	1	-1.39787	1	-2.1878	1	0	1	-1.86378	1	Infinity	1	Neg Infinity	1	expressed protein
LOC_Os10g30360	0	1	Neg Infinity	0.00285	0	1	0	1	-3.91554	0.1985	0	1	0	1	Infinity	1	0	1	MATH domain containing protein
LOC_Os10g31810	0.567835	0.2368	1.05062	0.0104	-0.494237	0.2065	0.437995	0.3591	0.821242	0.0585	0.0593852	0.8641	-0.162286	0.6156	-0.235676	0.61755	0.517506	0.19825	expressed protein
LOC_Os10g34840	Infinity	1	0	1	0	1	Infinity	1	Infinity	0.0001	Infinity	1	-0.15845	1	Infinity	0.00155	Infinity	1	RIPER6 - Ripening-related family protein precursor, expressed
LOC_Os10g35810	0.220424	0.44515	-1.19279	0.0012	1.01542	0.01675	-0.360949	0.29535	-1.12002	0.00285	0.311966	0.4144	-0.588141	0.07005	0.0783837	0.87005	-0.617275	0.1711	thylakoid lumenal protein, putative, expressed
LOC_Os10g35950	Infinity	1	Infinity	1	0	1	Infinity	1	Infinity	5e-05	0	1	1.02599	1	3.47255	0.20625	0	1	transferase family protein, putative, expressed
LOC_Os10g36210	0.0237245	0.9393	1.2374	0.0007	1.03856	0.0194	-0.548631	0.12255	0.979527	0.0157	-0.603967	0.203	-0.601022	0.04525	-0.344232	0.4734	-1.68976	0.00125	valyl-tRNA synthetase, putative, expressed
LOC_Os10g37260	-0.3331	1	-1.55011	0.03955	-0.280504	0.5741	-0.642756	1	-1.85952	0.08085	-0.0488761	0.92135	-0.281748	1	-0.766281	1	0.356242	0.4874	fringe-related protein, putative, expressed
LOC_Os10g37420	0.581619	0.06775	0.731488	0.0301	-0.157464	0.68335	0.683688	0.04145	1.0131	0.0034	0.373559	0.27975	0.0877665	0.76405	0.26722	0.53455	0.56124	0.2008	cytochrome b5-like Heme/Steroid binding domain containing protein, expressed
LOC_Os10g37860	1.7397	0.0039	1.62242	0.60605	1.51098	0.42115	0.927867	0.56355	1.46559	0.65525	1.02337	0.5121	-1.92206	5e-05	0.212932	0.8274	-0.451428	0.7842	expressed protein
LOC_Os10g38930	0.816384	0.3261	0.118659	0.8261	-0.257793	0.653	0.530904	0.54685	1.05822	0.0449	0.662485	0.16855	-0.289134	0.51755	0.909862	0.1563	0.880577	0.12765	shikimate/quinate 5-dehydrogenase, putative, expressed
LOC_Os10g39140	0.948091	0.01615	2.96076	5e-05	0.297617	0.53335	0.513363	0.22695	3.98755	5e-05	0.599449	0.1633	-0.481866	0.1154	1.0405	0.03335	0.22805	0.63655	flavonol synthase/flavanone 3-hydroxylase, putative, expressed
LOC_Os10g39150	0.0295265	0.94045	-2.52412	5e-05	-0.835041	0.0397	-0.722184	0.10695	-1.93401	5e-05	0.391781	0.256	-0.691364	0.0357	0.535623	0.2259	1.2122	0.0054	expressed protein
LOC_Os10g39800	-0.366116	0.3252	-1.12253	0.00145	2.68881	0.00125	-0.825532	0.0513	-0.717207	0.0397	1.48599	0.0224	-0.469557	0.1397	0.410469	0.38145	-1.21253	0.0231	expressed protein
LOC_Os10g41190	1.36007	0.00025	1.11068	0.0035	1.0161	0.03225	0.807831	0.0322	1.31189	0.0014	0.0941386	0.9231	-0.554277	0.06175	0.166385	0.70495	-0.768202	0.62225	transporter family protein, putative, expressed
LOC_Os10g41220	1.60178	1	-2.00193	0.03385	1.45191	1	1.35523	1	-2.58504	0.05915	0.474579	1	-0.288347	1	-0.501567	1	-0.975572	1	protein kinase family protein, putative, expressed
LOC_Os10g41360	-0.15815	0.67245	-0.256505	0.47865	-1.66239	0.0001	0.0999526	0.7974	-0.248212	0.51815	-0.619746	0.10065	0.136425	0.6469	0.161227	0.73705	1.0277	0.02155	ARABIDILLO-1, putative, expressed
LOC_Os10g41838	2.63642	0.27015	4.76135	0.2499	Infinity	5e-05	2.53378	0.2692	4.35013	0.0187	Infinity	5e-05	-0.145037	0.76585	-0.37004	0.5732	-0.642655	0.38675	F-box protein interaction domain containing protein, expressed
[truncated: 4,369 more rows]

## Sheet: s2oe_o2oe
		S2OECR vs O2OECR		0 day																						S2OE3R vs O2OE3R		3 day
		up-regulated (log2fc >=1 [absolute fc is double] and p_value <= 0.05)																								up-regulated (log2fc >=1 [absolute fc is double] and p_value <= 0.05)
		down-regulated (log2fc <=-1 [absolute fc is double] and p_value <= 0.05)																								down-regulated (log2fc <=-1 [absolute fc is double] and p_value <= 0.05)
				S2OECR	O2OECR																							S2OE3R	O2OE3R
		gene	locus	control	exp	test	fpkm_cont	fpkm_exp	log2fc	stat	p_value	q_value	Sign. Based on q value	annotation												gene	locus	control	exp	test	fpkm_cont	fpkm_exp	log2fc	stat	p_value	q_value	Sign. Based on q value	annotation
XLOC_002597	XLOC_002597	LOC_Os01g58020	Chr1:33554170-33554788	q1	q2	OK	14.1468	6.12823	-1.20694	-1.59143	0.02495	0.999535	no	ribulose bisphosphate carboxylase large chain precursor, putative, expressed										XLOC_000569	XLOC_000569	LOC_Os01g13120	Chr1:7297671-7298971	q1	q2	OK	4.19129	17.954	2.09884	1.61443	0.0267	0.901399	no	aquaporin protein, putative, expressed											XLOC_000076
XLOC_004472	XLOC_004472	LOC_Os01g24710	Chr1:13903152-13904729	q1	q2	OK	0.82586	3.94359	2.25554	1.98072	0.0118	0.825565	no	jacalin-like lectin domain containing protein, expressed										XLOC_004469	XLOC_004469	LOC_Os01g24710	Chr1:13903152-13904729	q1	q2	OK	5.55307	0.68622	-3.01654	-1.82876	0.0174	0.693047	no	jacalin-like lectin domain containing protein, expressed											XLOC_000155
XLOC_004529	XLOC_004529	LOC_Os01g25990	Chr1:14730141-14738448	q1	q2	OK	33.0637	86.4984	1.38743	2.50772	0.0006	0.136053	no	expressed protein										XLOC_006076	XLOC_006076	LOC_Os01g62490	Chr1:36177288-36180127	q1	q2	OK	13.2763	3.25693	-2.02727	-2.10188	0.0387	0.999754	no	laccase precursor protein, putative, expressed											XLOC_000356
XLOC_005575	XLOC_005575	LOC_Os01g51540	Chr1:29605118-29606563	q1	q2	OK	0.676503	4.55525	2.75136	1.97541	0.03095	0.999535	no	cytidine/deoxycytidylate deaminase, putative, expressed										XLOC_007816	XLOC_007816	LOC_Os10g27190	Chr10:14330688-14331558	q1	q2	OK	33.1518	108.64	1.71239	1.9927	0.00295	0.234898	no	40S ribosomal protein S17, putative, expressed											XLOC_000861
XLOC_006051	XLOC_006051	LOC_Os01g62030	Chr1:35900734-35901226	q1	q2	OK	1.77262	0	Neg Infinity	NaN	0.00835	0.726935	no	disease resistance-responsive family protein, putative, expressed										XLOC_008318	XLOC_008318	LOC_Os10g38780	Chr10:20645751-20646973	q1	q2	OK	16.2854	44.8323	1.46096	1.67912	0.01425	0.62434	no	glutathione S-transferase, putative, expressed											XLOC_000875
XLOC_006573	XLOC_006573	LOC_Os01g73500	Chr1:42587235-42590338	q1	q2	OK	8.56645	17.431	1.02488	1.73616	0.01775	0.969588	no	expressed protein										XLOC_008513	XLOC_008513	LOC_Os10g42900	Chr10:23128997-23132165	q1	q2	OK	2.15051	7.99268	1.894	1.8071	0.01785	0.705272	no	peptide transporter PTR2, putative, expressed											XLOC_001086
XLOC_006816	XLOC_006816	LOC_Os10g03100	Chr10:1308413-1310945	q1	q2	OK	0.470698	1.54305	1.71291	1.83406	0.02195	0.999535	no	Cf2/Cf5 disease resistance protein, putative, expressed										XLOC_008905	XLOC_008905	LOC_Os10g09290	Chr10:5024205-5027318	q1	q2	OK	9.07053	24.1977	1.41561	1.59515	0.0227	0.831883	no	expressed protein											XLOC_001667
XLOC_010613	XLOC_010613	LOC_Os11g06180	Chr11:2947326-2952562	q1	q2	OK	8.95852	3.03311	-1.56246	-1.60914	0.0388	0.999535	no	nodulation-signaling pathway 2 protein, putative, expressed										XLOC_009032	XLOC_009032	LOC_Os10g12300	Chr10:6844551-6846776	q1	q2	OK	7.57717	24.2597	1.67883	2.31917	0.00445	0.301499	no	expressed protein											XLOC_001669
XLOC_011959	XLOC_011959	LOC_Os11g37970	Chr11:22511505-22512404	q1	q2	OK	15.7506	6.6743	-1.23872	-1.83609	0.01615	0.912873	no	WIP5 - Wound-induced protein precursor, expressed										XLOC_011195	XLOC_011195	LOC_Os11g18570	Chr11:10474863-10477749	q1	q2	OK	11.1622	2.1526	-2.37447	-2.25696	0.00415	0.285092	no	cytochrome P450, putative, expressed											XLOC_001930
XLOC_013080	XLOC_013080	LOC_Os11g13390	Chr11:7331836-7332541	q1	q2	OK	7.74663	0	Neg Infinity	NaN	0.02235	0.999535	no	expressed protein										XLOC_012620	XLOC_012620	LOC_Os11g02520	Chr11:782357-783511	q1	q2	OK	7.53621	1.07143	-2.8143	-1.73939	0.04905	0.999754	no	WRKY104, expressed											XLOC_002099
XLOC_013834	XLOC_013834	LOC_Os11g31540	Chr11:18430459-18432558	q1	q2	OK	27.4582	12.3414	-1.15373	-2.21575	0.0024	0.325017	no	BRASSINOSTEROID INSENSITIVE 1-associated receptor kinase 1 precursor, putative, expressed										XLOC_012906	XLOC_012906	LOC_Os11g07960	Chr11:4128528-4130571	q1	q2	OK	15.6427	45.5449	1.5418	1.5684	0.0236	0.849332	no	transferase family protein, putative, expressed											XLOC_002305
XLOC_014172	XLOC_014172	LOC_Os11g38970	Chr11:23188176-23193107	q1	q2	OK	1.31465	0.432653	-1.6034	-1.64306	0.0318	0.999535	no	expressed protein										XLOC_013848	XLOC_013848	LOC_Os11g29720	Chr11:17234284-17238230	q1	q2	OK	23.3086	8.28473	-1.49234	-1.8416	0.01385	0.610887	no	cytochrome P450, putative, expressed											XLOC_002451
XLOC_014429	XLOC_014429	LOC_Os11g44630	Chr11:26982619-26986565	q1	q2	OK	2.86812	0.625299	-2.19749	-2.36579	0.00505	0.515602	no	calmodulin binding protein, putative, expressed										XLOC_016342	XLOC_016342	LOC_Os12g35330	Chr12:21469143-21469455	q1	q2	OK	1.59004	0	Neg Infinity	NaN	0.0279	0.921401	no	OsGrx_C12 - glutaredoxin subgroup III, expressed											XLOC_002508
XLOC_014780	XLOC_014780	LOC_Os12g03640	Chr12:1457296-1459940	q1	q2	OK	1.94728	0.746188	-1.38385	-1.74039	0.02075	0.999535	no	S-locus-like receptor protein kinase, putative, expressed										XLOC_016421	XLOC_016421	LOC_Os12g36880	Chr12:22599951-22601258	q1	q2	OK	17.0041	48.1882	1.5028	2.01367	0.0078	0.438133	no	pathogenesis-related Bet v I family protein, putative, expressed											XLOC_002832
XLOC_016317	XLOC_016317	LOC_Os12g36830	Chr12:22580652-22581972	q1	q2	OK	35.7872	16.6956	-1.09998	-2.05997	0.0059	0.566778	no	pathogenesis-related Bet v I family protein, putative, expressed										XLOC_016674	XLOC_016674	LOC_Os12g41680	Chr12:25800915-25806553	q1	q2	OK	32.5884	8.17194	-1.99561	-2.58297	0.00065	0.185211	no	No apical meristem protein, putative, expressed											XLOC_002843
XLOC_016411	XLOC_016411	LOC_Os12g38550	Chr12:23670115-23673048	q1	q2	OK	2.08817	0.550628	-1.92309	-1.36054	0.0469	0.999535	no	expressed protein										XLOC_017750	XLOC_017750	LOC_Os12g22145	Chr12:12471993-12472878	q1	q2	OK	14.6924	47.4207	1.69044	1.49336	0.03145	0.995249	no	expressed protein											XLOC_002891
XLOC_018845	XLOC_018845	LOC_Os02g02930	Chr2:1145778-1151142	q1	q2	OK	3.49381	0.776783	-2.16922	-2.36426	0.00565	0.556468	no	terpene synthase, putative, expressed										XLOC_018266	XLOC_018266	LOC_Os12g32940	Chr12:19896365-19898638	q1	q2	OK	14.668	34.8962	1.2504	1.38307	0.03755	0.999754	no	transporter family protein, putative, expressed											XLOC_002972
XLOC_026560	XLOC_026560	LOC_Os03g51530	Chr3:29479233-29479886	q1	q2	OK	17.6952	2.14613	-3.04355	-2.23531	0.01805	0.97505	no	expressed protein										XLOC_018528	XLOC_018528	LOC_Os12g38640	Chr12:23735745-23736855	q1	q2	OK	200.917	452.631	1.17174	1.49247	0.02455	0.865882	no	expressed protein											XLOC_003737
[truncated: 1,983 more rows]
[truncated: 14 more columns]

## Sheet: Antioxidants
Genes related to antioxidative enzymes
up-regulated (log2fc >=1 [absolute fc is double] and p_value <= 0.05)
down-regulated (log2fc <=-1 [absolute fc is double] and p_value <= 0.05)
gene	WTS7RvsS2OE7R	WTS7RvsO2OE7R	S2OE7RvsO2OE7R	p_value	Annotation
[truncated: 25 more rows]

## Sheet: Osmoprotectants
Genes related to producttion of osmotic protectants
[truncated: 20 more rows]
