# Supplementary material for: An actin‐depolymerizing factor from the halophyte smooth cordgrass, Spartina alterniflora (SaADF2), is superior to its rice homolog (OsADF2) in conferring drought and salt tolerance when constitutively overexpressed in rice
Source: Plant Biotechnol J. 2018 Jun 28;17(1):188–205. doi: 10.1111/pbi.12957 (PMC6330539; doi:10.1111/pbi.12957)
Supplement: Supplementary file 5 — Data S2 Gene ontology of genes differentially expressed in ADF2‐overexpressers vis‐à‐vis WT under control and drought. [file PBI-17-188-s002.xlsx]

## Sheet: S2upoverO27
Data S2. Gene ontology of genes differentially expressed in SaADF2-OE, OsADF2-OE and WT under control and drought conditions
GO_acc	term_type	Term	queryitem	querytotal	bgitem	bgtotal	pvalue	FDR	entries
GO:0015979	P	photosynthesis	18	442	100	24460	3.3e-12	2.6e-09	// LOC_Os06g21590 // LOC_Os01g41710 // LOC_Os07g04840 // LOC_Os03g56670 // LOC_Os01g17170 // LOC_Os03g52130 // LOC_Os07g05480 // LOC_Os07g37240 // LOC_Os04g38410 // LOC_Os03g39610 // LOC_Os03g36540 // LOC_Os07g47640 // LOC_Os08g35420 // LOC_Os03g59640 // LOC_Os01g64960 // LOC_Os12g08770 // LOC_Os09g30340 // LOC_Os11g13890
GO:0009765	P	photosynthesis, light harvesting	7	442	18	24460	1.9e-07	7.6e-05	// LOC_Os06g21590 // LOC_Os01g41710 // LOC_Os11g13890 // LOC_Os07g37240 // LOC_Os04g38410 // LOC_Os03g39610 // LOC_Os01g64960
GO:0015995	P	chlorophyll biosynthetic process	5	442	8	24460	2e-06	0.00052	// LOC_Os01g17170 // LOC_Os03g20700 // LOC_Os03g59640 // LOC_Os05g28200 // LOC_Os03g36540
GO:0033014	P	tetrapyrrole biosynthetic process	7	442	31	24460	4.2e-06	0.00055	// LOC_Os01g17170 // LOC_Os03g36540 // LOC_Os03g20700 // LOC_Os03g59640 // LOC_Os05g28200 // LOC_Os01g18320 // LOC_Os10g35840
GO:0019684	P	photosynthesis, light reaction	8	442	45	24460	4.1e-06	0.00055	// LOC_Os06g21590 // LOC_Os01g41710 // LOC_Os11g13890 // LOC_Os07g37240 // LOC_Os04g38410 // LOC_Os03g39610 // LOC_Os01g64960 // LOC_Os08g35420
GO:0006468	P	protein amino acid phosphorylation	55	442	1584	24460	4.2e-06	0.00055	// LOC_Os10g25090 // LOC_Os11g07230 // LOC_Os04g34250 // LOC_Os07g35260 // LOC_Os09g18594 // LOC_Os12g42520 // LOC_Os01g65650 // LOC_Os01g02580 // LOC_Os08g07774 // LOC_Os07g10630 // LOC_Os02g40240 // LOC_Os02g49310 // LOC_Os09g29520 // LOC_Os01g63280 // LOC_Os01g10890 // LOC_Os12g34320 // LOC_Os09g16950 // LOC_Os05g51190 // LOC_Os01g02570 // LOC_Os02g42620 // LOC_Os07g43560 // LOC_Os08g14940 // …
GO:0015994	P	chlorophyll metabolic process	5	442	11	24460	6.4e-06	0.00072	// LOC_Os01g17170 // LOC_Os03g20700 // LOC_Os03g59640 // LOC_Os05g28200 // LOC_Os03g36540
GO:0006779	P	porphyrin biosynthetic process	6	442	22	24460	8.2e-06	0.00073	// LOC_Os01g17170 // LOC_Os03g36540 // LOC_Os03g20700 // LOC_Os03g59640 // LOC_Os05g28200 // LOC_Os01g18320
GO:0033013	P	tetrapyrrole metabolic process	7	442	35	24460	8.3e-06	0.00073	// LOC_Os01g17170 // LOC_Os03g36540 // LOC_Os03g20700 // LOC_Os03g59640 // LOC_Os05g28200 // LOC_Os01g18320 // LOC_Os10g35840
GO:0016310	P	phosphorylation	58	442	1761	24460	1e-05	0.00082	// LOC_Os10g25090 // LOC_Os11g07230 // LOC_Os04g34250 // LOC_Os07g35260 // LOC_Os09g18594 // LOC_Os12g42520 // LOC_Os01g65650 // LOC_Os01g02580 // LOC_Os08g07774 // LOC_Os07g10630 // LOC_Os02g40240 // LOC_Os02g49310 // LOC_Os09g29520 // LOC_Os01g63280 // LOC_Os01g10890 // LOC_Os12g34320 // LOC_Os09g16950 // LOC_Os05g51190 // LOC_Os01g02570 // LOC_Os02g42620 // LOC_Os07g43560 // LOC_Os08g14940 // …
GO:0006778	P	porphyrin metabolic process	6	442	26	24460	1.9e-05	0.0013	// LOC_Os01g17170 // LOC_Os03g36540 // LOC_Os03g20700 // LOC_Os03g59640 // LOC_Os05g28200 // LOC_Os01g18320
GO:0043687	P	post-translational protein modification	58	442	1818	24460	2.6e-05	0.0015	// LOC_Os03g13010 // LOC_Os10g25090 // LOC_Os10g04730 // LOC_Os11g07230 // LOC_Os04g34250 // LOC_Os07g35260 // LOC_Os09g18594 // LOC_Os12g42520 // LOC_Os01g65650 // LOC_Os01g02580 // LOC_Os08g07774 // LOC_Os07g10630 // LOC_Os02g40240 // LOC_Os02g49520 // LOC_Os02g49310 // LOC_Os09g29520 // LOC_Os01g63280 // LOC_Os01g10890 // LOC_Os12g34320 // LOC_Os09g16950 // LOC_Os05g51190 // LOC_Os01g02570 // …
GO:0006091	P	generation of precursor metabolites and energy	18	442	308	24460	2.4e-05	0.0015	// LOC_Os06g21590 // LOC_Os01g41710 // LOC_Os06g04510 // LOC_Os11g13890 // LOC_Os12g34094 // LOC_Os12g33946 // LOC_Os01g58000 // LOC_Os03g52460 // LOC_Os07g37240 // LOC_Os04g38410 // LOC_Os03g39610 // LOC_Os05g41640 // LOC_Os03g52660 // LOC_Os08g35420 // LOC_Os08g01380 // LOC_Os08g25734 // LOC_Os01g64960 // LOC_Os01g64120
GO:0009314	P	response to radiation	6	442	32	24460	5.2e-05	0.0027	// LOC_Os03g43990 // LOC_Os08g03650 // LOC_Os12g02530 // LOC_Os12g39380 // LOC_Os11g02610 // LOC_Os03g10880
GO:0009416	P	response to light stimulus	6	442	32	24460	5.2e-05	0.0027	// LOC_Os03g43990 // LOC_Os08g03650 // LOC_Os12g02530 // LOC_Os12g39380 // LOC_Os11g02610 // LOC_Os03g10880
GO:0006796	P	phosphate metabolic process	58	442	1879	24460	6.3e-05	0.0029	// LOC_Os10g25090 // LOC_Os11g07230 // LOC_Os04g34250 // LOC_Os07g35260 // LOC_Os09g18594 // LOC_Os12g42520 // LOC_Os01g65650 // LOC_Os01g02580 // LOC_Os08g07774 // LOC_Os07g10630 // LOC_Os02g40240 // LOC_Os02g49310 // LOC_Os09g29520 // LOC_Os01g63280 // LOC_Os01g10890 // LOC_Os12g34320 // LOC_Os09g16950 // LOC_Os05g51190 // LOC_Os01g02570 // LOC_Os02g42620 // LOC_Os07g43560 // LOC_Os08g14940 // …
GO:0006793	P	phosphorus metabolic process	58	442	1879	24460	6.3e-05	0.0029	// LOC_Os10g25090 // LOC_Os11g07230 // LOC_Os04g34250 // LOC_Os07g35260 // LOC_Os09g18594 // LOC_Os12g42520 // LOC_Os01g65650 // LOC_Os01g02580 // LOC_Os08g07774 // LOC_Os07g10630 // LOC_Os02g40240 // LOC_Os02g49310 // LOC_Os09g29520 // LOC_Os01g63280 // LOC_Os01g10890 // LOC_Os12g34320 // LOC_Os09g16950 // LOC_Os05g51190 // LOC_Os01g02570 // LOC_Os02g42620 // LOC_Os07g43560 // LOC_Os08g14940 // …
GO:0051188	P	cofactor biosynthetic process	9	442	92	24460	8e-05	0.0035	// LOC_Os01g17170 // LOC_Os12g16200 // LOC_Os09g27420 // LOC_Os09g30410 // LOC_Os03g36540 // LOC_Os03g20700 // LOC_Os03g59640 // LOC_Os05g28200 // LOC_Os01g18320
GO:0044271	P	cellular nitrogen compound biosynthetic process	14	442	232	24460	0.00014	0.0058	// LOC_Os01g17170 // LOC_Os04g56400 // LOC_Os07g20544 // LOC_Os09g12290 // LOC_Os06g44460 // LOC_Os03g20700 // LOC_Os03g63330 // LOC_Os03g36540 // LOC_Os05g49800 // LOC_Os03g59640 // LOC_Os05g28200 // LOC_Os01g18320 // LOC_Os10g35840 // LOC_Os03g02690
GO:0046148	P	pigment biosynthetic process	5	442	26	24460	0.0002	0.0079	// LOC_Os01g17170 // LOC_Os03g20700 // LOC_Os03g59640 // LOC_Os05g28200 // LOC_Os03g36540
GO:0006464	P	protein modification process	58	442	1997	24460	0.0003	0.011	// LOC_Os03g13010 // LOC_Os10g25090 // LOC_Os10g04730 // LOC_Os11g07230 // LOC_Os04g34250 // LOC_Os07g35260 // LOC_Os09g18594 // LOC_Os12g42520 // LOC_Os01g65650 // LOC_Os01g02580 // LOC_Os08g07774 // LOC_Os07g10630 // LOC_Os02g40240 // LOC_Os02g49520 // LOC_Os02g49310 // LOC_Os09g29520 // LOC_Os01g63280 // LOC_Os01g10890 // LOC_Os12g34320 // LOC_Os09g16950 // LOC_Os05g51190 // LOC_Os01g02570 // …
GO:0005975	P	carbohydrate metabolic process	31	442	864	24460	0.00034	0.012	// LOC_Os06g04510 // LOC_Os04g35030 // LOC_Os03g52460 // LOC_Os08g25734 // LOC_Os05g41640 // LOC_Os03g20420 // LOC_Os08g45180 // LOC_Os03g16050 // LOC_Os03g28330 // LOC_Os07g49110 // LOC_Os07g22930 // LOC_Os05g15510 // LOC_Os01g71930 // LOC_Os07g22650 // LOC_Os04g16680 // LOC_Os05g30250 // LOC_Os05g07130 // LOC_Os10g28050 // LOC_Os07g35560 // LOC_Os02g51070 // LOC_Os01g54620 // LOC_Os04g38600 // …
GO:0042440	P	pigment metabolic process	5	442	30	24460	0.00036	0.012	// LOC_Os01g17170 // LOC_Os03g20700 // LOC_Os03g59640 // LOC_Os05g28200 // LOC_Os03g36540
GO:0051186	P	cofactor metabolic process	10	442	142	24460	0.0004	0.013	// LOC_Os01g17170 // LOC_Os12g16200 // LOC_Os07g08030 // LOC_Os09g27420 // LOC_Os09g30410 // LOC_Os03g36540 // LOC_Os03g20700 // LOC_Os03g59640 // LOC_Os05g28200 // LOC_Os01g18320
GO:0006810	P	transport	49	442	1639	24460	0.00049	0.015	// LOC_Os06g12310 // LOC_Os01g20830 // LOC_Os01g63870 // LOC_Os02g34860 // LOC_Os01g66980 // LOC_Os04g56240 // LOC_Os02g46460 // LOC_Os05g07870 // LOC_Os03g12530 // LOC_Os08g37370 // LOC_Os06g48810 // LOC_Os08g45180 // LOC_Os05g27100 // LOC_Os09g09520 // LOC_Os06g37010 // LOC_Os10g02260 // LOC_Os02g09150 // LOC_Os03g52660 // LOC_Os12g44150 // LOC_Os04g32850 // LOC_Os04g53490 // LOC_Os01g58000 // …
GO:0051234	P	establishment of localization	49	442	1639	24460	0.00049	0.015	// LOC_Os06g12310 // LOC_Os01g20830 // LOC_Os01g63870 // LOC_Os02g34860 // LOC_Os01g66980 // LOC_Os04g56240 // LOC_Os02g46460 // LOC_Os05g07870 // LOC_Os03g12530 // LOC_Os08g37370 // LOC_Os06g48810 // LOC_Os08g45180 // LOC_Os05g27100 // LOC_Os09g09520 // LOC_Os06g37010 // LOC_Os10g02260 // LOC_Os02g09150 // LOC_Os03g52660 // LOC_Os12g44150 // LOC_Os04g32850 // LOC_Os04g53490 // LOC_Os01g58000 // …
GO:0043412	P	macromolecule modification	58	442	2046	24460	0.00054	0.015	// LOC_Os03g13010 // LOC_Os10g25090 // LOC_Os10g04730 // LOC_Os11g07230 // LOC_Os04g34250 // LOC_Os07g35260 // LOC_Os09g18594 // LOC_Os12g42520 // LOC_Os01g65650 // LOC_Os01g02580 // LOC_Os08g07774 // LOC_Os07g10630 // LOC_Os02g40240 // LOC_Os02g49520 // LOC_Os02g49310 // LOC_Os09g29520 // LOC_Os01g63280 // LOC_Os01g10890 // LOC_Os12g34320 // LOC_Os09g16950 // LOC_Os05g51190 // LOC_Os01g02570 // …
GO:0000271	P	polysaccharide biosynthetic process	7	442	73	24460	0.00055	0.015	// LOC_Os04g35030 // LOC_Os03g52460 // LOC_Os07g22930 // LOC_Os02g51070 // LOC_Os01g54620 // LOC_Os08g25734 // LOC_Os07g49110
GO:0034641	P	cellular nitrogen compound metabolic process	20	442	473	24460	0.00058	0.016	// LOC_Os01g17170 // LOC_Os04g56400 // LOC_Os07g20544 // LOC_Os06g13660 // LOC_Os03g25500 // LOC_Os09g12290 // LOC_Os07g08030 // LOC_Os06g44460 // LOC_Os03g20700 // LOC_Os03g63330 // LOC_Os03g36540 // LOC_Os05g49800 // LOC_Os03g59640 // LOC_Os05g28200 // LOC_Os10g36210 // LOC_Os01g18320 // LOC_Os10g37180 // LOC_Os10g35840 // LOC_Os03g02690 // LOC_Os04g53230
GO:0051179	P	localization	49	442	1658	24460	0.00062	0.016	// LOC_Os06g12310 // LOC_Os01g20830 // LOC_Os01g63870 // LOC_Os02g34860 // LOC_Os01g66980 // LOC_Os04g56240 // LOC_Os02g46460 // LOC_Os05g07870 // LOC_Os03g12530 // LOC_Os08g37370 // LOC_Os06g48810 // LOC_Os08g45180 // LOC_Os05g27100 // LOC_Os09g09520 // LOC_Os06g37010 // LOC_Os10g02260 // LOC_Os02g09150 // LOC_Os03g52660 // LOC_Os12g44150 // LOC_Os04g32850 // LOC_Os04g53490 // LOC_Os01g58000 // …
GO:0006811	P	ion transport	19	442	450	24460	0.0008	0.02	// LOC_Os01g20830 // LOC_Os02g09150 // LOC_Os03g52660 // LOC_Os12g44150 // LOC_Os04g32850 // LOC_Os01g58000 // LOC_Os09g29430 // LOC_Os02g57620 // LOC_Os03g12530 // LOC_Os07g01214 // LOC_Os09g27580 // LOC_Os02g35190 // LOC_Os06g05160 // LOC_Os07g12890 // LOC_Os07g23720 // LOC_Os05g27100 // LOC_Os06g37010 // LOC_Os08g10630 // LOC_Os06g48810
GO:0044281	P	small molecule metabolic process	35	442	1079	24460	0.00084	0.021	// LOC_Os04g56400 // LOC_Os06g04510 // LOC_Os03g25500 // LOC_Os03g52460 // LOC_Os06g44460 // LOC_Os03g63330 // LOC_Os05g41640 // LOC_Os09g12290 // LOC_Os08g45180 // LOC_Os08g25734 // LOC_Os07g20544 // LOC_Os07g42420 // LOC_Os03g02690 // LOC_Os10g37180 // LOC_Os03g52660 // LOC_Os01g58000 // LOC_Os06g02210 // LOC_Os02g20360 // LOC_Os05g07130 // LOC_Os05g49800 // LOC_Os12g44150 // LOC_Os01g18860 // …
GO:0018130	P	heterocycle biosynthetic process	7	442	81	24460	0.00098	0.023	// LOC_Os01g17170 // LOC_Os03g36540 // LOC_Os03g20700 // LOC_Os03g59640 // LOC_Os05g28200 // LOC_Os01g18320 // LOC_Os10g35840
GO:0009628	P	response to abiotic stimulus	6	442	60	24460	0.0011	0.026	// LOC_Os03g43990 // LOC_Os08g03650 // LOC_Os12g02530 // LOC_Os12g39380 // LOC_Os11g02610 // LOC_Os03g10880
GO:0006720	P	isoprenoid metabolic process	5	442	41	24460	0.0013	0.028	// LOC_Os04g56230 // LOC_Os02g39160 // LOC_Os07g36190 // LOC_Os01g50760 // LOC_Os02g02520
GO:0008299	P	isoprenoid biosynthetic process	5	442	41	24460	0.0013	0.028	// LOC_Os04g56230 // LOC_Os02g39160 // LOC_Os07g36190 // LOC_Os01g50760 // LOC_Os02g02520
GO:0009250	P	glucan biosynthetic process	6	442	65	24460	0.0016	0.035	// LOC_Os04g35030 // LOC_Os03g52460 // LOC_Os07g22930 // LOC_Os02g51070 // LOC_Os01g54620 // LOC_Os08g25734
GO:0033692	P	cellular polysaccharide biosynthetic process	6	442	70	24460	0.0023	0.046	// LOC_Os04g35030 // LOC_Os03g52460 // LOC_Os07g22930 // LOC_Os02g51070 // LOC_Os01g54620 // LOC_Os08g25734
GO:0044267	P	cellular protein metabolic process	75	442	2983	24460	0.0023	0.046	// LOC_Os03g13010 // LOC_Os10g25090 // LOC_Os10g04730 // LOC_Os03g03360 // LOC_Os11g07230 // LOC_Os04g34250 // LOC_Os01g38229 // LOC_Os07g35260 // LOC_Os09g18594 // LOC_Os01g53020 // LOC_Os12g42520 // LOC_Os01g65650 // LOC_Os01g02580 // LOC_Os08g07774 // LOC_Os07g10630 // LOC_Os09g12290 // LOC_Os02g40240 // LOC_Os02g49520 // LOC_Os03g15870 // LOC_Os02g49310 // LOC_Os12g35630 // LOC_Os09g29520 // …
GO:0005996	P	monosaccharide metabolic process	9	442	151	24460	0.0023	0.046	// LOC_Os06g04510 // LOC_Os05g07130 // LOC_Os03g52460 // LOC_Os05g41640 // LOC_Os03g20420 // LOC_Os08g45180 // LOC_Os08g25734 // LOC_Os04g38600 // LOC_Os07g08030
GO:0006812	P	cation transport	16	442	390	24460	0.0027	0.051	// LOC_Os01g20830 // LOC_Os02g09150 // LOC_Os03g52660 // LOC_Os12g44150 // LOC_Os04g32850 // LOC_Os01g58000 // LOC_Os09g29430 // LOC_Os03g12530 // LOC_Os07g01214 // LOC_Os09g27580 // LOC_Os06g48810 // LOC_Os07g12890 // LOC_Os07g23720 // LOC_Os05g27100 // LOC_Os08g10630 // LOC_Os06g37010
GO:0030001	P	metal ion transport	11	442	225	24460	0.0035	0.065	// LOC_Os01g20830 // LOC_Os04g32850 // LOC_Os09g29430 // LOC_Os07g01214 // LOC_Os09g27580 // LOC_Os06g48810 // LOC_Os07g12890 // LOC_Os07g23720 // LOC_Os05g27100 // LOC_Os08g10630 // LOC_Os06g37010
GO:0016051	P	carbohydrate biosynthetic process	7	442	116	24460	0.0065	0.12	// LOC_Os04g35030 // LOC_Os03g52460 // LOC_Os07g22930 // LOC_Os02g51070 // LOC_Os01g54620 // LOC_Os08g25734 // LOC_Os07g49110
GO:0008610	P	lipid biosynthetic process	8	442	151	24460	0.0077	0.14	// LOC_Os02g58790 // LOC_Os07g36190 // LOC_Os01g50760 // LOC_Os04g56230 // LOC_Os02g02520 // LOC_Os02g39160 // LOC_Os07g42420 // LOC_Os02g43090
GO:0006073	P	cellular glucan metabolic process	6	442	95	24460	0.0093	0.15	// LOC_Os04g35030 // LOC_Os03g52460 // LOC_Os07g22930 // LOC_Os02g51070 // LOC_Os01g54620 // LOC_Os08g25734
GO:0043436	P	oxoacid metabolic process	17	442	490	24460	0.0097	0.15	// LOC_Os07g43700 // LOC_Os06g44460 // LOC_Os04g56400 // LOC_Os07g20544 // LOC_Os06g13660 // LOC_Os03g25500 // LOC_Os10g35960 // LOC_Os09g27420 // LOC_Os03g63330 // LOC_Os05g49800 // LOC_Os09g12290 // LOC_Os10g36210 // LOC_Os10g37180 // LOC_Os07g42420 // LOC_Os03g02690 // LOC_Os02g43090 // LOC_Os04g53230
GO:0055114	P	oxidation reduction	11	442	261	24460	0.0097	0.15	// LOC_Os12g34094 // LOC_Os04g31040 // LOC_Os12g33946 // LOC_Os10g35960 // LOC_Os02g01340 // LOC_Os08g35420 // LOC_Os01g62490 // LOC_Os08g01380 // LOC_Os08g36480 // LOC_Os01g64120 // LOC_Os06g01850
GO:0009875	P	pollen-pistil interaction	6	442	99	24460	0.011	0.15	// LOC_Os04g34250 // LOC_Os08g08140 // LOC_Os01g66680 // LOC_Os01g57480 // LOC_Os04g54010 // LOC_Os12g34320
GO:0044262	P	cellular carbohydrate metabolic process	14	442	379	24460	0.011	0.15	// LOC_Os01g54620 // LOC_Os06g04510 // LOC_Os03g28330 // LOC_Os05g07130 // LOC_Os04g35030 // LOC_Os03g52460 // LOC_Os07g22930 // LOC_Os02g51070 // LOC_Os05g41640 // LOC_Os03g20420 // LOC_Os08g45180 // LOC_Os08g25734 // LOC_Os04g38600 // LOC_Os07g08030
GO:0044042	P	glucan metabolic process	6	442	95	24460	0.0093	0.15	// LOC_Os04g35030 // LOC_Os03g52460 // LOC_Os07g22930 // LOC_Os02g51070 // LOC_Os01g54620 // LOC_Os08g25734
GO:0008652	P	cellular amino acid biosynthetic process	7	442	129	24460	0.011	0.15	// LOC_Os04g56400 // LOC_Os07g20544 // LOC_Os06g44460 // LOC_Os03g63330 // LOC_Os05g49800 // LOC_Os09g12290 // LOC_Os03g02690
GO:0006519	P	cellular amino acid and derivative metabolic process	15	442	408	24460	0.0091	0.15	// LOC_Os04g56400 // LOC_Os07g20544 // LOC_Os06g13660 // LOC_Os03g25500 // LOC_Os12g16200 // LOC_Os06g44460 // LOC_Os01g62490 // LOC_Os03g63330 // LOC_Os05g49800 // LOC_Os09g12290 // LOC_Os02g20360 // LOC_Os10g37180 // LOC_Os10g36210 // LOC_Os03g02690 // LOC_Os04g53230
GO:0008037	P	cell recognition	6	442	99	24460	0.011	0.15	// LOC_Os04g34250 // LOC_Os08g08140 // LOC_Os01g66680 // LOC_Os01g57480 // LOC_Os04g54010 // LOC_Os12g34320
GO:0006082	P	organic acid metabolic process	17	442	491	24460	0.0099	0.15	// LOC_Os07g43700 // LOC_Os06g44460 // LOC_Os04g56400 // LOC_Os07g20544 // LOC_Os06g13660 // LOC_Os03g25500 // LOC_Os10g35960 // LOC_Os09g27420 // LOC_Os03g63330 // LOC_Os05g49800 // LOC_Os09g12290 // LOC_Os10g36210 // LOC_Os10g37180 // LOC_Os07g42420 // LOC_Os03g02690 // LOC_Os02g43090 // LOC_Os04g53230
GO:0048544	P	recognition of pollen	6	442	99	24460	0.011	0.15	// LOC_Os04g34250 // LOC_Os08g08140 // LOC_Os01g66680 // LOC_Os01g57480 // LOC_Os04g54010 // LOC_Os12g34320
GO:0019752	P	carboxylic acid metabolic process	17	442	490	24460	0.0097	0.15	// LOC_Os07g43700 // LOC_Os06g44460 // LOC_Os04g56400 // LOC_Os07g20544 // LOC_Os06g13660 // LOC_Os03g25500 // LOC_Os10g35960 // LOC_Os09g27420 // LOC_Os03g63330 // LOC_Os05g49800 // LOC_Os09g12290 // LOC_Os10g36210 // LOC_Os10g37180 // LOC_Os07g42420 // LOC_Os03g02690 // LOC_Os02g43090 // LOC_Os04g53230
GO:0042180	P	cellular ketone metabolic process	17	442	496	24460	0.011	0.15	// LOC_Os07g43700 // LOC_Os06g44460 // LOC_Os04g56400 // LOC_Os07g20544 // LOC_Os06g13660 // LOC_Os03g25500 // LOC_Os10g35960 // LOC_Os09g27420 // LOC_Os03g63330 // LOC_Os05g49800 // LOC_Os09g12290 // LOC_Os10g36210 // LOC_Os10g37180 // LOC_Os07g42420 // LOC_Os03g02690 // LOC_Os02g43090 // LOC_Os04g53230
GO:0009856	P	pollination	6	442	99	24460	0.011	0.15	// LOC_Os04g34250 // LOC_Os08g08140 // LOC_Os01g66680 // LOC_Os01g57480 // LOC_Os04g54010 // LOC_Os12g34320
GO:0044264	P	cellular polysaccharide metabolic process	6	442	100	24460	0.012	0.16	// LOC_Os04g35030 // LOC_Os03g52460 // LOC_Os07g22930 // LOC_Os02g51070 // LOC_Os01g54620 // LOC_Os08g25734
GO:0015833	P	peptide transport	6	442	101	24460	0.012	0.16	// LOC_Os10g22560 // LOC_Os10g02260 // LOC_Os12g12934 // LOC_Os10g42900 // LOC_Os11g18044 // LOC_Os02g46460
GO:0006857	P	oligopeptide transport	6	442	101	24460	0.012	0.16	// LOC_Os10g22560 // LOC_Os10g02260 // LOC_Os12g12934 // LOC_Os10g42900 // LOC_Os11g18044 // LOC_Os02g46460
GO:0006066	P	alcohol metabolic process	9	442	199	24460	0.012	0.16	// LOC_Os06g04510 // LOC_Os05g07130 // LOC_Os03g52460 // LOC_Os05g41640 // LOC_Os03g20420 // LOC_Os08g45180 // LOC_Os08g25734 // LOC_Os04g38600 // LOC_Os07g08030
GO:0006457	P	protein folding	8	442	167	24460	0.013	0.16	// LOC_Os05g43170 // LOC_Os01g38229 // LOC_Os07g09040 // LOC_Os01g53020 // LOC_Os03g14040 // LOC_Os01g66980 // LOC_Os05g01530 // LOC_Os02g51570
GO:0019318	P	hexose metabolic process	7	442	134	24460	0.013	0.16	// LOC_Os06g04510 // LOC_Os05g07130 // LOC_Os03g52460 // LOC_Os05g41640 // LOC_Os08g25734 // LOC_Os04g38600 // LOC_Os07g08030
GO:0016053	P	organic acid biosynthetic process	9	442	203	24460	0.014	0.16	// LOC_Os04g56400 // LOC_Os07g20544 // LOC_Os02g43090 // LOC_Os06g44460 // LOC_Os03g63330 // LOC_Os05g49800 // LOC_Os09g12290 // LOC_Os07g42420 // LOC_Os03g02690
GO:0046394	P	carboxylic acid biosynthetic process	9	442	203	24460	0.014	0.16	// LOC_Os04g56400 // LOC_Os07g20544 // LOC_Os02g43090 // LOC_Os06g44460 // LOC_Os03g63330 // LOC_Os05g49800 // LOC_Os09g12290 // LOC_Os07g42420 // LOC_Os03g02690
GO:0012501	P	programmed cell death	16	442	475	24460	0.015	0.17	// LOC_Os11g29050 // LOC_Os04g14220 // LOC_Os05g30220 // LOC_Os06g06850 // LOC_Os11g16470 // LOC_Os11g45750 // LOC_Os11g37860 // LOC_Os04g53120 // LOC_Os02g18070 // LOC_Os11g34920 // LOC_Os08g07774 // LOC_Os01g52270 // LOC_Os06g17950 // LOC_Os05g23990 // LOC_Os12g37760 // LOC_Os05g31530
GO:0006915	P	apoptosis	16	442	475	24460	0.015	0.17	// LOC_Os11g29050 // LOC_Os04g14220 // LOC_Os05g30220 // LOC_Os06g06850 // LOC_Os11g16470 // LOC_Os11g45750 // LOC_Os11g37860 // LOC_Os04g53120 // LOC_Os02g18070 // LOC_Os11g34920 // LOC_Os08g07774 // LOC_Os01g52270 // LOC_Os06g17950 // LOC_Os05g23990 // LOC_Os12g37760 // LOC_Os05g31530
GO:0022414	P	reproductive process	6	442	106	24460	0.015	0.17	// LOC_Os04g34250 // LOC_Os08g08140 // LOC_Os01g66680 // LOC_Os01g57480 // LOC_Os04g54010 // LOC_Os12g34320
GO:0005976	P	polysaccharide metabolic process	7	442	140	24460	0.016	0.18	// LOC_Os04g35030 // LOC_Os03g52460 // LOC_Os07g22930 // LOC_Os02g51070 // LOC_Os01g54620 // LOC_Os08g25734 // LOC_Os07g49110
GO:0034637	P	cellular carbohydrate biosynthetic process	6	442	110	24460	0.018	0.19	// LOC_Os04g35030 // LOC_Os03g52460 // LOC_Os07g22930 // LOC_Os02g51070 // LOC_Os01g54620 // LOC_Os08g25734
GO:0016265	P	death	16	442	487	24460	0.019	0.2	// LOC_Os11g29050 // LOC_Os04g14220 // LOC_Os05g30220 // LOC_Os06g06850 // LOC_Os11g16470 // LOC_Os11g45750 // LOC_Os11g37860 // LOC_Os04g53120 // LOC_Os02g18070 // LOC_Os11g34920 // LOC_Os08g07774 // LOC_Os01g52270 // LOC_Os06g17950 // LOC_Os05g23990 // LOC_Os12g37760 // LOC_Os05g31530
GO:0008219	P	cell death	16	442	487	24460	0.019	0.2	// LOC_Os11g29050 // LOC_Os04g14220 // LOC_Os05g30220 // LOC_Os06g06850 // LOC_Os11g16470 // LOC_Os11g45750 // LOC_Os11g37860 // LOC_Os04g53120 // LOC_Os02g18070 // LOC_Os11g34920 // LOC_Os08g07774 // LOC_Os01g52270 // LOC_Os06g17950 // LOC_Os05g23990 // LOC_Os12g37760 // LOC_Os05g31530
GO:0006006	P	glucose metabolic process	6	442	112	24460	0.019	0.2	// LOC_Os06g04510 // LOC_Os03g52460 // LOC_Os05g41640 // LOC_Os08g25734 // LOC_Os04g38600 // LOC_Os07g08030
GO:0051704	P	multi-organism process	6	442	113	24460	0.02	0.21	// LOC_Os04g34250 // LOC_Os08g08140 // LOC_Os01g66680 // LOC_Os01g57480 // LOC_Os04g54010 // LOC_Os12g34320
GO:0006520	P	cellular amino acid metabolic process	12	442	332	24460	0.021	0.21	// LOC_Os04g56400 // LOC_Os07g20544 // LOC_Os06g13660 // LOC_Os03g25500 // LOC_Os06g44460 // LOC_Os03g63330 // LOC_Os05g49800 // LOC_Os09g12290 // LOC_Os10g37180 // LOC_Os10g36210 // LOC_Os03g02690 // LOC_Os04g53230
GO:0022900	P	electron transport chain	5	442	84	24460	0.021	0.22	// LOC_Os12g33946 // LOC_Os12g34094 // LOC_Os08g35420 // LOC_Os01g64120 // LOC_Os08g01380
GO:0009309	P	amine biosynthetic process	7	442	149	24460	0.022	0.22	// LOC_Os04g56400 // LOC_Os07g20544 // LOC_Os06g44460 // LOC_Os03g63330 // LOC_Os05g49800 // LOC_Os09g12290 // LOC_Os03g02690
GO:0015672	P	monovalent inorganic cation transport	8	442	186	24460	0.023	0.23	// LOC_Os02g09150 // LOC_Os03g52660 // LOC_Os01g58000 // LOC_Os09g29430 // LOC_Os07g01214 // LOC_Os09g27580 // LOC_Os06g48810 // LOC_Os07g23720
GO:0046483	P	heterocycle metabolic process	12	442	349	24460	0.029	0.28	// LOC_Os01g17170 // LOC_Os03g52660 // LOC_Os12g44150 // LOC_Os09g27420 // LOC_Os03g36540 // LOC_Os03g20700 // LOC_Os03g59640 // LOC_Os05g28200 // LOC_Os08g45180 // LOC_Os01g18320 // LOC_Os10g35840 // LOC_Os01g58000
GO:0000003	P	reproduction	6	442	125	24460	0.03	0.29	// LOC_Os04g34250 // LOC_Os08g08140 // LOC_Os01g66680 // LOC_Os01g57480 // LOC_Os04g54010 // LOC_Os12g34320
GO:0044106	P	cellular amine metabolic process	12	442	366	24460	0.039	0.37	// LOC_Os04g56400 // LOC_Os07g20544 // LOC_Os06g13660 // LOC_Os03g25500 // LOC_Os06g44460 // LOC_Os03g63330 // LOC_Os05g49800 // LOC_Os09g12290 // LOC_Os10g37180 // LOC_Os10g36210 // LOC_Os03g02690 // LOC_Os04g53230
GO:0009308	P	amine metabolic process	13	442	414	24460	0.043	0.4	// LOC_Os04g56400 // LOC_Os07g20544 // LOC_Os06g13660 // LOC_Os03g25500 // LOC_Os07g49110 // LOC_Os06g44460 // LOC_Os03g63330 // LOC_Os05g49800 // LOC_Os09g12290 // LOC_Os10g37180 // LOC_Os10g36210 // LOC_Os03g02690 // LOC_Os04g53230
GO:0044283	P	small molecule biosynthetic process	10	442	297	24460	0.049	0.45	// LOC_Os04g56400 // LOC_Os07g20544 // LOC_Os12g16200 // LOC_Os02g43090 // LOC_Os06g44460 // LOC_Os03g63330 // LOC_Os05g49800 // LOC_Os09g12290 // LOC_Os07g42420 // LOC_Os03g02690
GO:0044282	P	small molecule catabolic process	6	442	143	24460	0.05	0.46	// LOC_Os06g04510 // LOC_Os07g08030 // LOC_Os05g41640 // LOC_Os01g62490 // LOC_Os10g37180 // LOC_Os04g53230
GO:0044255	P	cellular lipid metabolic process	8	442	221	24460	0.053	0.48	// LOC_Os07g36190 // LOC_Os01g50760 // LOC_Os04g56230 // LOC_Os03g24160 // LOC_Os02g02520 // LOC_Os02g39160 // LOC_Os07g42420 // LOC_Os02g43090
GO:0006952	P	defense response	13	442	442	24460	0.064	0.58	// LOC_Os04g14220 // LOC_Os05g30220 // LOC_Os06g06850 // LOC_Os11g16470 // LOC_Os11g45750 // LOC_Os11g37860 // LOC_Os04g53120 // LOC_Os02g18070 // LOC_Os11g34920 // LOC_Os08g07774 // LOC_Os05g23990 // LOC_Os12g37760 // LOC_Os05g31530
GO:0032501	P	multicellular organismal process	6	442	155	24460	0.068	0.61	// LOC_Os04g34250 // LOC_Os08g08140 // LOC_Os01g66680 // LOC_Os01g57480 // LOC_Os04g54010 // LOC_Os12g34320
GO:0007154	P	cell communication	6	442	164	24460	0.083	0.73	// LOC_Os04g34250 // LOC_Os08g08140 // LOC_Os01g66680 // LOC_Os01g57480 // LOC_Os04g54010 // LOC_Os12g34320
GO:0080090	P	regulation of primary metabolic process	20	442	1673	24460	0.98	1	// LOC_Os10g40740 // LOC_Os08g41960 // LOC_Os01g58760 // LOC_Os03g43810 // LOC_Os04g23440 // LOC_Os04g36054 // LOC_Os01g38610 // LOC_Os01g08320 // LOC_Os10g30420 // LOC_Os11g01140 // LOC_Os06g24070 // LOC_Os02g35180 // LOC_Os02g03960 // LOC_Os03g56950 // LOC_Os06g04090 // LOC_Os12g01449 // LOC_Os07g25150 // LOC_Os11g47460 // LOC_Os01g01840 // LOC_Os12g01140
GO:0019222	P	regulation of metabolic process	20	442	1715	24460	0.99	1	// LOC_Os10g40740 // LOC_Os08g41960 // LOC_Os01g58760 // LOC_Os03g43810 // LOC_Os04g23440 // LOC_Os04g36054 // LOC_Os01g38610 // LOC_Os01g08320 // LOC_Os10g30420 // LOC_Os11g01140 // LOC_Os06g24070 // LOC_Os02g35180 // LOC_Os02g03960 // LOC_Os03g56950 // LOC_Os06g04090 // LOC_Os12g01449 // LOC_Os07g25150 // LOC_Os11g47460 // LOC_Os01g01840 // LOC_Os12g01140
GO:0060255	P	regulation of macromolecule metabolic process	20	442	1697	24460	0.99	1	// LOC_Os10g40740 // LOC_Os08g41960 // LOC_Os01g58760 // LOC_Os03g43810 // LOC_Os04g23440 // LOC_Os04g36054 // LOC_Os01g38610 // LOC_Os01g08320 // LOC_Os10g30420 // LOC_Os11g01140 // LOC_Os06g24070 // LOC_Os02g35180 // LOC_Os02g03960 // LOC_Os03g56950 // LOC_Os06g04090 // LOC_Os12g01449 // LOC_Os07g25150 // LOC_Os11g47460 // LOC_Os01g01840 // LOC_Os12g01140
GO:0023052	P	signaling	13	442	495	24460	0.12	1	// LOC_Os04g34250 // LOC_Os11g05540 // LOC_Os12g42520 // LOC_Os08g08140 // LOC_Os01g66680 // LOC_Os11g01140 // LOC_Os01g57480 // LOC_Os02g35180 // LOC_Os05g43650 // LOC_Os12g34320 // LOC_Os01g10890 // LOC_Os04g54010 // LOC_Os12g01140
GO:0019538	P	protein metabolic process	90	442	6115	24460	0.99	1	// LOC_Os12g24050 // LOC_Os01g38229 // LOC_Os01g53020 // LOC_Os08g07774 // LOC_Os02g49310 // LOC_Os12g35630 // LOC_Os12g34320 // LOC_Os07g09040 // LOC_Os07g35260 // LOC_Os08g25250 // LOC_Os11g01140 // LOC_Os03g49710 // LOC_Os11g27329 // LOC_Os06g13660 // LOC_Os04g39930 // LOC_Os01g18050 // LOC_Os07g32590 // LOC_Os04g15650 // LOC_Os03g60100 // LOC_Os10g40100 // LOC_Os01g02560 // LOC_Os01g26240 // …
GO:0006807	P	nitrogen compound metabolic process	63	442	7115	24460	1	1	// LOC_Os01g17170 // LOC_Os04g56400 // LOC_Os12g24050 // LOC_Os03g25500 // LOC_Os07g08030 // LOC_Os12g33956 // LOC_Os06g44460 // LOC_Os03g63330 // LOC_Os08g41960 // LOC_Os09g12290 // LOC_Os07g09760 // LOC_Os07g30240 // LOC_Os07g20544 // LOC_Os03g02690 // LOC_Os10g37180 // LOC_Os08g24320 // LOC_Os10g40740 // LOC_Os03g43810 // LOC_Os10g35840 // LOC_Os01g58760 // LOC_Os08g34300 // LOC_Os08g02670 // …
GO:0050789	P	regulation of biological process	25	442	2081	24460	0.99	1	// LOC_Os11g05540 // LOC_Os01g38610 // LOC_Os08g41960 // LOC_Os06g04090 // LOC_Os07g25150 // LOC_Os04g23440 // LOC_Os10g40740 // LOC_Os03g43810 // LOC_Os01g58760 // LOC_Os03g23980 // LOC_Os11g01140 // LOC_Os11g47460 // LOC_Os01g10890 // LOC_Os08g44000 // LOC_Os02g04510 // LOC_Os01g08320 // LOC_Os10g30420 // LOC_Os02g35180 // LOC_Os02g03960 // LOC_Os03g56950 // LOC_Os12g01449 // LOC_Os06g24070 // …
GO:0044260	P	cellular macromolecule metabolic process	117	442	9405	24460	1	1	// LOC_Os07g22930 // LOC_Os12g24050 // LOC_Os01g38229 // LOC_Os12g33956 // LOC_Os08g07774 // LOC_Os05g41640 // LOC_Os07g09760 // LOC_Os02g49310 // LOC_Os12g35630 // LOC_Os07g25150 // LOC_Os04g23440 // LOC_Os07g09040 // LOC_Os07g49110 // LOC_Os07g35260 // LOC_Os11g01140 // LOC_Os03g49710 // LOC_Os06g40240 // LOC_Os01g53020 // LOC_Os06g13660 // LOC_Os07g34598 // LOC_Os04g39930 // LOC_Os01g66680 // …
GO:0016043	P	cellular component organization	7	442	1226	24460	1	1	// LOC_Os08g30910 // LOC_Os12g24050 // LOC_Os01g59150 // LOC_Os11g10090 // LOC_Os03g58470 // LOC_Os01g18050 // LOC_Os01g57960
GO:0065007	P	biological regulation	26	442	2175	24460	0.99	1	// LOC_Os11g05540 // LOC_Os01g38610 // LOC_Os08g41960 // LOC_Os06g04090 // LOC_Os07g25150 // LOC_Os04g23440 // LOC_Os10g40740 // LOC_Os03g43810 // LOC_Os01g58760 // LOC_Os03g23980 // LOC_Os11g01140 // LOC_Os11g47460 // LOC_Os01g10890 // LOC_Os08g44000 // LOC_Os02g04510 // LOC_Os01g08320 // LOC_Os10g30420 // LOC_Os02g35180 // LOC_Os02g03960 // LOC_Os03g56950 // LOC_Os12g01449 // LOC_Os06g24070 // …
GO:0006629	P	lipid metabolic process	12	442	492	24460	0.19	1	// LOC_Os06g06290 // LOC_Os02g58790 // LOC_Os07g36190 // LOC_Os04g56240 // LOC_Os06g34070 // LOC_Os01g50760 // LOC_Os04g56230 // LOC_Os03g24160 // LOC_Os02g02520 // LOC_Os02g39160 // LOC_Os07g42420 // LOC_Os02g43090
GO:0050794	P	regulation of cellular process	22	442	1983	24460	1	1	// LOC_Os11g05540 // LOC_Os01g38610 // LOC_Os08g41960 // LOC_Os06g04090 // LOC_Os07g25150 // LOC_Os04g23440 // LOC_Os10g40740 // LOC_Os03g43810 // LOC_Os01g58760 // LOC_Os11g01140 // LOC_Os11g47460 // LOC_Os01g10890 // LOC_Os01g08320 // LOC_Os10g30420 // LOC_Os02g35180 // LOC_Os02g03960 // LOC_Os03g56950 // LOC_Os12g01449 // LOC_Os06g24070 // LOC_Os04g36054 // LOC_Os12g01140 // LOC_Os01g01840
GO:0008152	P	metabolic process	255	442	14088	24460	0.5	1	// LOC_Os08g03630 // LOC_Os01g49614 // LOC_Os04g31040 // LOC_Os01g38229 // LOC_Os10g01044 // LOC_Os04g56240 // LOC_Os12g33956 // LOC_Os04g52370 // LOC_Os08g07774 // LOC_Os05g41640 // LOC_Os02g42810 // LOC_Os07g09760 // LOC_Os02g49310 // LOC_Os12g35630 // LOC_Os04g58200 // LOC_Os03g02690 // LOC_Os12g19470 // LOC_Os12g34320 // LOC_Os05g22614 // LOC_Os06g06290 // LOC_Os03g19240 // LOC_Os01g13690 // …
GO:0050896	P	response to stimulus	24	442	1022	24460	0.12	1	// LOC_Os05g30220 // LOC_Os03g43990 // LOC_Os11g45750 // LOC_Os08g03650 // LOC_Os08g07774 // LOC_Os04g51300 // LOC_Os07g30240 // LOC_Os03g10880 // LOC_Os04g14220 // LOC_Os11g02610 // LOC_Os05g23990 // LOC_Os12g37760 // LOC_Os05g31530 // LOC_Os01g49120 // LOC_Os04g53120 // LOC_Os11g34920 // LOC_Os12g39380 // LOC_Os07g34598 // LOC_Os06g06850 // LOC_Os11g16470 // LOC_Os11g37860 // LOC_Os04g36054 // …
GO:0006950	P	response to stress	16	442	883	24460	0.53	1	// LOC_Os04g14220 // LOC_Os05g30220 // LOC_Os06g06850 // LOC_Os11g16470 // LOC_Os11g45750 // LOC_Os11g37860 // LOC_Os04g53120 // LOC_Os07g34598 // LOC_Os11g34920 // LOC_Os08g07774 // LOC_Os04g51300 // LOC_Os07g30240 // LOC_Os05g23990 // LOC_Os12g37760 // LOC_Os05g31530 // LOC_Os02g18070
GO:0015074	P	DNA integration	7	442	3206	24460	1	1	// LOC_Os08g34300 // LOC_Os01g26240 // LOC_Os07g09760 // LOC_Os12g24050 // LOC_Os07g10850 // LOC_Os01g57960 // LOC_Os08g24320
GO:0010556	P	regulation of macromolecule biosynthetic process	20	442	1616	24460	0.97	1	// LOC_Os10g40740 // LOC_Os08g41960 // LOC_Os01g58760 // LOC_Os03g43810 // LOC_Os04g23440 // LOC_Os04g36054 // LOC_Os01g38610 // LOC_Os01g08320 // LOC_Os10g30420 // LOC_Os11g01140 // LOC_Os06g24070 // LOC_Os02g35180 // LOC_Os02g03960 // LOC_Os03g56950 // LOC_Os06g04090 // LOC_Os12g01449 // LOC_Os07g25150 // LOC_Os11g47460 // LOC_Os01g01840 // LOC_Os12g01140
GO:0006350	P	transcription	20	442	1698	24460	0.99	1	// LOC_Os10g40740 // LOC_Os08g41960 // LOC_Os01g58760 // LOC_Os03g43810 // LOC_Os04g23440 // LOC_Os04g36054 // LOC_Os01g38610 // LOC_Os01g08320 // LOC_Os10g30420 // LOC_Os11g01140 // LOC_Os06g24070 // LOC_Os02g35180 // LOC_Os02g03960 // LOC_Os03g56950 // LOC_Os06g04090 // LOC_Os12g01449 // LOC_Os07g25150 // LOC_Os11g47460 // LOC_Os01g01840 // LOC_Os12g01140
GO:0006351	P	transcription, DNA-dependent	8	442	855	24460	0.99	1	// LOC_Os08g41960 // LOC_Os01g58760 // LOC_Os04g36054 // LOC_Os10g30420 // LOC_Os11g01140 // LOC_Os02g35180 // LOC_Os02g03960 // LOC_Os12g01140
GO:0032774	P	RNA biosynthetic process	8	442	857	24460	0.99	1	// LOC_Os08g41960 // LOC_Os01g58760 // LOC_Os04g36054 // LOC_Os10g30420 // LOC_Os11g01140 // LOC_Os02g35180 // LOC_Os02g03960 // LOC_Os12g01140
GO:0044248	P	cellular catabolic process	7	442	326	24460	0.38	1	// LOC_Os06g04510 // LOC_Os08g41630 // LOC_Os07g08030 // LOC_Os05g41640 // LOC_Os01g62490 // LOC_Os10g37180 // LOC_Os04g53230
GO:0044249	P	cellular biosynthetic process	64	442	5899	24460	1	1	// LOC_Os01g17170 // LOC_Os03g03360 // LOC_Os12g24050 // LOC_Os04g35030 // LOC_Os03g52460 // LOC_Os01g38610 // LOC_Os06g44460 // LOC_Os01g50760 // LOC_Os03g63330 // LOC_Os08g41960 // LOC_Os04g56400 // LOC_Os03g56950 // LOC_Os08g25734 // LOC_Os03g15870 // LOC_Os02g39160 // LOC_Os12g35630 // LOC_Os07g42420 // LOC_Os03g02690 // LOC_Os04g23440 // LOC_Os10g40740 // LOC_Os03g43810 // LOC_Os10g35840 // …
GO:0034645	P	cellular macromolecule biosynthetic process	38	442	5248	24460	1	1	// LOC_Os03g03360 // LOC_Os12g24050 // LOC_Os04g35030 // LOC_Os03g52460 // LOC_Os01g38610 // LOC_Os08g41960 // LOC_Os09g12290 // LOC_Os06g04090 // LOC_Os08g25734 // LOC_Os03g15870 // LOC_Os12g35630 // LOC_Os07g25150 // LOC_Os04g23440 // LOC_Os10g40740 // LOC_Os03g43810 // LOC_Os10g36210 // LOC_Os01g58760 // LOC_Os08g02670 // LOC_Os07g49110 // LOC_Os07g22930 // LOC_Os11g01140 // LOC_Os03g49710 // …
GO:0006139	P	nucleobase, nucleoside, nucleotide and nucleic acid metabolic process	44	442	6727	24460	1	1	// LOC_Os12g24050 // LOC_Os07g08030 // LOC_Os12g33956 // LOC_Os08g41960 // LOC_Os09g12290 // LOC_Os07g09760 // LOC_Os07g30240 // LOC_Os08g34300 // LOC_Os07g25150 // LOC_Os06g02210 // LOC_Os04g23440 // LOC_Os10g40740 // LOC_Os03g43810 // LOC_Os10g36210 // LOC_Os01g58760 // LOC_Os03g52660 // LOC_Os08g02670 // LOC_Os01g58000 // LOC_Os11g01140 // LOC_Os12g44150 // LOC_Os08g24320 // LOC_Os11g47460 // …
GO:0006508	P	proteolysis	16	442	3247	24460	1	1	// LOC_Os04g47360 // LOC_Os06g38450 // LOC_Os01g26240 // LOC_Os12g24050 // LOC_Os01g59150 // LOC_Os08g41630 // LOC_Os02g43350 // LOC_Os08g25250 // LOC_Os06g41880 // LOC_Os01g22980 // LOC_Os10g28600 // LOC_Os11g27329 // LOC_Os01g18050 // LOC_Os07g32590 // LOC_Os08g34160 // LOC_Os02g10400
GO:0016070	P	RNA metabolic process	14	442	1180	24460	0.96	1	// LOC_Os08g41960 // LOC_Os10g18150 // LOC_Os01g58760 // LOC_Os06g13660 // LOC_Os04g36054 // LOC_Os12g33956 // LOC_Os10g30420 // LOC_Os11g01140 // LOC_Os09g12290 // LOC_Os02g03960 // LOC_Os03g19560 // LOC_Os10g36210 // LOC_Os02g35180 // LOC_Os12g01140
GO:0044238	P	primary metabolic process	181	442	12303	24460	1	1	// LOC_Os01g49614 // LOC_Os12g24050 // LOC_Os01g38229 // LOC_Os04g56240 // LOC_Os12g33956 // LOC_Os08g07774 // LOC_Os05g41640 // LOC_Os04g56400 // LOC_Os07g09760 // LOC_Os02g49310 // LOC_Os12g35630 // LOC_Os03g02690 // LOC_Os12g34320 // LOC_Os06g06290 // LOC_Os01g18050 // LOC_Os07g09040 // LOC_Os07g49110 // LOC_Os07g35260 // LOC_Os08g25250 // LOC_Os11g01140 // LOC_Os03g49710 // LOC_Os11g27329 // …
GO:0009987	P	cellular process	216	442	12363	24460	0.77	1	// LOC_Os05g30220 // LOC_Os01g49614 // LOC_Os12g24050 // LOC_Os11g45750 // LOC_Os01g38229 // LOC_Os10g01044 // LOC_Os12g33956 // LOC_Os08g07774 // LOC_Os05g41640 // LOC_Os04g56400 // LOC_Os08g37370 // LOC_Os07g09760 // LOC_Os02g49310 // LOC_Os12g35630 // LOC_Os03g02690 // LOC_Os12g34320 // LOC_Os02g43130 // LOC_Os07g09040 // LOC_Os07g49110 // LOC_Os07g35260 // LOC_Os01g58000 // LOC_Os11g01140 // …
GO:0023046	P	signaling process	5	442	318	24460	0.68	1	// LOC_Os11g01140 // LOC_Os11g05540 // LOC_Os01g10890 // LOC_Os02g35180 // LOC_Os12g01140
GO:0055085	P	transmembrane transport	5	442	227	24460	0.39	1	// LOC_Os03g52660 // LOC_Os01g58000 // LOC_Os09g09520 // LOC_Os01g49120 // LOC_Os03g24860
GO:0055086	P	nucleobase, nucleoside and nucleotide metabolic process	6	442	275	24460	0.38	1	// LOC_Os05g06920 // LOC_Os03g52660 // LOC_Os07g08030 // LOC_Os01g58000 // LOC_Os12g44150 // LOC_Os06g02210
GO:0051252	P	regulation of RNA metabolic process	8	442	809	24460	0.98	1	// LOC_Os08g41960 // LOC_Os01g58760 // LOC_Os04g36054 // LOC_Os10g30420 // LOC_Os11g01140 // LOC_Os02g35180 // LOC_Os02g03960 // LOC_Os12g01140
GO:0043170	P	macromolecule metabolic process	130	442	10789	24460	1	1	// LOC_Os07g22930 // LOC_Os12g24050 // LOC_Os01g38229 // LOC_Os12g33956 // LOC_Os08g07774 // LOC_Os05g41640 // LOC_Os07g09760 // LOC_Os02g49310 // LOC_Os12g35630 // LOC_Os07g25150 // LOC_Os04g23440 // LOC_Os07g09040 // LOC_Os07g49110 // LOC_Os07g35260 // LOC_Os08g25250 // LOC_Os11g01140 // LOC_Os03g49710 // LOC_Os11g27329 // LOC_Os06g40240 // LOC_Os01g53020 // LOC_Os06g13660 // LOC_Os07g34598 // …
GO:0009889	P	regulation of biosynthetic process	20	442	1616	24460	0.97	1	// LOC_Os10g40740 // LOC_Os08g41960 // LOC_Os01g58760 // LOC_Os03g43810 // LOC_Os04g23440 // LOC_Os04g36054 // LOC_Os01g38610 // LOC_Os01g08320 // LOC_Os10g30420 // LOC_Os11g01140 // LOC_Os06g24070 // LOC_Os02g35180 // LOC_Os02g03960 // LOC_Os03g56950 // LOC_Os06g04090 // LOC_Os12g01449 // LOC_Os07g25150 // LOC_Os11g47460 // LOC_Os01g01840 // LOC_Os12g01140
GO:0031326	P	regulation of cellular biosynthetic process	20	442	1616	24460	0.97	1	// LOC_Os10g40740 // LOC_Os08g41960 // LOC_Os01g58760 // LOC_Os03g43810 // LOC_Os04g23440 // LOC_Os04g36054 // LOC_Os01g38610 // LOC_Os01g08320 // LOC_Os10g30420 // LOC_Os11g01140 // LOC_Os06g24070 // LOC_Os02g35180 // LOC_Os02g03960 // LOC_Os03g56950 // LOC_Os06g04090 // LOC_Os12g01449 // LOC_Os07g25150 // LOC_Os11g47460 // LOC_Os01g01840 // LOC_Os12g01140
GO:0031323	P	regulation of cellular metabolic process	20	442	1639	24460	0.98	1	// LOC_Os10g40740 // LOC_Os08g41960 // LOC_Os01g58760 // LOC_Os03g43810 // LOC_Os04g23440 // LOC_Os04g36054 // LOC_Os01g38610 // LOC_Os01g08320 // LOC_Os10g30420 // LOC_Os11g01140 // LOC_Os06g24070 // LOC_Os02g35180 // LOC_Os02g03960 // LOC_Os03g56950 // LOC_Os06g04090 // LOC_Os12g01449 // LOC_Os07g25150 // LOC_Os11g47460 // LOC_Os01g01840 // LOC_Os12g01140
GO:0045449	P	regulation of transcription	20	442	1576	24460	0.96	1	// LOC_Os10g40740 // LOC_Os08g41960 // LOC_Os01g58760 // LOC_Os03g43810 // LOC_Os04g23440 // LOC_Os04g36054 // LOC_Os01g38610 // LOC_Os01g08320 // LOC_Os10g30420 // LOC_Os11g01140 // LOC_Os06g24070 // LOC_Os02g35180 // LOC_Os02g03960 // LOC_Os03g56950 // LOC_Os06g04090 // LOC_Os12g01449 // LOC_Os07g25150 // LOC_Os11g47460 // LOC_Os01g01840 // LOC_Os12g01140
GO:0006355	P	regulation of transcription, DNA-dependent	8	442	806	24460	0.98	1	// LOC_Os08g41960 // LOC_Os01g58760 // LOC_Os04g36054 // LOC_Os10g30420 // LOC_Os11g01140 // LOC_Os02g35180 // LOC_Os02g03960 // LOC_Os12g01140
GO:0010467	P	gene expression	31	442	2581	24460	1	1	// LOC_Os03g03360 // LOC_Os12g33956 // LOC_Os08g41960 // LOC_Os09g12290 // LOC_Os06g04090 // LOC_Os03g15870 // LOC_Os12g35630 // LOC_Os07g25150 // LOC_Os04g23440 // LOC_Os10g40740 // LOC_Os03g43810 // LOC_Os10g36210 // LOC_Os01g58760 // LOC_Os11g01140 // LOC_Os03g49710 // LOC_Os11g47460 // LOC_Os12g01140 // LOC_Os01g38610 // LOC_Os06g13660 // LOC_Os01g08320 // LOC_Os10g30420 // LOC_Os02g35180 // …
GO:0010468	P	regulation of gene expression	20	442	1638	24460	0.98	1	// LOC_Os10g40740 // LOC_Os08g41960 // LOC_Os01g58760 // LOC_Os03g43810 // LOC_Os04g23440 // LOC_Os04g36054 // LOC_Os01g38610 // LOC_Os01g08320 // LOC_Os10g30420 // LOC_Os11g01140 // LOC_Os06g24070 // LOC_Os02g35180 // LOC_Os02g03960 // LOC_Os03g56950 // LOC_Os06g04090 // LOC_Os12g01449 // LOC_Os07g25150 // LOC_Os11g47460 // LOC_Os01g01840 // LOC_Os12g01140
GO:0019219	P	regulation of nucleobase, nucleoside, nucleotide and nucleic acid metabolic process	20	442	1582	24460	0.97	1	// LOC_Os10g40740 // LOC_Os08g41960 // LOC_Os01g58760 // LOC_Os03g43810 // LOC_Os04g23440 // LOC_Os04g36054 // LOC_Os01g38610 // LOC_Os01g08320 // LOC_Os10g30420 // LOC_Os11g01140 // LOC_Os06g24070 // LOC_Os02g35180 // LOC_Os02g03960 // LOC_Os03g56950 // LOC_Os06g04090 // LOC_Os12g01449 // LOC_Os07g25150 // LOC_Os11g47460 // LOC_Os01g01840 // LOC_Os12g01140
GO:0023060	P	signal transmission	5	442	318	24460	0.68	1	// LOC_Os11g01140 // LOC_Os11g05540 // LOC_Os01g10890 // LOC_Os02g35180 // LOC_Os12g01140
GO:0009058	P	biosynthetic process	67	442	6082	24460	1	1	// LOC_Os01g17170 // LOC_Os03g03360 // LOC_Os12g24050 // LOC_Os04g35030 // LOC_Os03g52460 // LOC_Os01g38610 // LOC_Os06g44460 // LOC_Os01g50760 // LOC_Os03g63330 // LOC_Os08g41960 // LOC_Os04g56400 // LOC_Os03g56950 // LOC_Os08g25734 // LOC_Os03g15870 // LOC_Os02g39160 // LOC_Os12g35630 // LOC_Os07g42420 // LOC_Os03g02690 // LOC_Os04g23440 // LOC_Os10g40740 // LOC_Os03g43810 // LOC_Os02g58790 // …
GO:0009059	P	macromolecule biosynthetic process	38	442	5252	24460	1	1	// LOC_Os03g03360 // LOC_Os12g24050 // LOC_Os04g35030 // LOC_Os03g52460 // LOC_Os01g38610 // LOC_Os08g41960 // LOC_Os09g12290 // LOC_Os06g04090 // LOC_Os08g25734 // LOC_Os03g15870 // LOC_Os12g35630 // LOC_Os07g25150 // LOC_Os04g23440 // LOC_Os10g40740 // LOC_Os03g43810 // LOC_Os10g36210 // LOC_Os01g58760 // LOC_Os08g02670 // LOC_Os07g49110 // LOC_Os07g22930 // LOC_Os11g01140 // LOC_Os03g49710 // …
GO:0009117	P	nucleotide metabolic process	5	442	247	24460	0.46	1	// LOC_Os03g52660 // LOC_Os01g58000 // LOC_Os07g08030 // LOC_Os12g44150 // LOC_Os05g06920
GO:0051171	P	regulation of nitrogen compound metabolic process	20	442	1582	24460	0.97	1	// LOC_Os10g40740 // LOC_Os08g41960 // LOC_Os01g58760 // LOC_Os03g43810 // LOC_Os04g23440 // LOC_Os04g36054 // LOC_Os01g38610 // LOC_Os01g08320 // LOC_Os10g30420 // LOC_Os11g01140 // LOC_Os06g24070 // LOC_Os02g35180 // LOC_Os02g03960 // LOC_Os03g56950 // LOC_Os06g04090 // LOC_Os12g01449 // LOC_Os07g25150 // LOC_Os11g47460 // LOC_Os01g01840 // LOC_Os12g01140
GO:0009056	P	catabolic process	8	442	438	24460	0.54	1	// LOC_Os06g04510 // LOC_Os08g41630 // LOC_Os07g08030 // LOC_Os02g43350 // LOC_Os05g41640 // LOC_Os01g62490 // LOC_Os10g37180 // LOC_Os04g53230
GO:0009057	P	macromolecule catabolic process	5	442	312	24460	0.67	1	// LOC_Os05g41640 // LOC_Os08g41630 // LOC_Os07g08030 // LOC_Os02g43350 // LOC_Os06g04510
GO:0006996	P	organelle organization	5	442	1101	24460	1	1	// LOC_Os11g10090 // LOC_Os08g30910 // LOC_Os03g58470 // LOC_Os12g24050 // LOC_Os01g57960
GO:0006753	P	nucleoside phosphate metabolic process	5	442	247	24460	0.46	1	// LOC_Os03g52660 // LOC_Os01g58000 // LOC_Os07g08030 // LOC_Os12g44150 // LOC_Os05g06920
GO:0044237	P	cellular metabolic process	186	442	10813	24460	0.83	1	// LOC_Os01g49614 // LOC_Os12g24050 // LOC_Os01g38229 // LOC_Os10g01044 // LOC_Os12g33956 // LOC_Os08g07774 // LOC_Os05g41640 // LOC_Os04g56400 // LOC_Os07g09760 // LOC_Os02g49310 // LOC_Os12g35630 // LOC_Os03g02690 // LOC_Os12g34320 // LOC_Os07g09040 // LOC_Os07g49110 // LOC_Os07g35260 // LOC_Os01g58000 // LOC_Os11g01140 // LOC_Os03g49710 // LOC_Os04g53230 // LOC_Os06g40240 // LOC_Os06g21590 // …
GO:0006259	P	DNA metabolic process	11	442	4448	24460	1	1	// LOC_Os06g40240 // LOC_Os07g34598 // LOC_Os08g34300 // LOC_Os08g02670 // LOC_Os01g26240 // LOC_Os07g09760 // LOC_Os07g30240 // LOC_Os12g24050 // LOC_Os07g10850 // LOC_Os01g57960 // LOC_Os08g24320
GO:0006412	P	translation	8	442	683	24460	0.93	1	// LOC_Os03g60100 // LOC_Os03g03360 // LOC_Os06g13660 // LOC_Os09g12290 // LOC_Os03g49710 // LOC_Os03g15870 // LOC_Os12g35630 // LOC_Os10g36210
GO:0030554	F	adenyl nucleotide binding	104	442	3210	24460	2.9e-09	4e-07	// LOC_Os05g30220 // LOC_Os11g45750 // LOC_Os11g46240 // LOC_Os07g35260 // LOC_Os08g07774 // LOC_Os02g49310 // LOC_Os12g34320 // LOC_Os02g43130 // LOC_Os07g49110 // LOC_Os11g01140 // LOC_Os06g13660 // LOC_Os12g16200 // LOC_Os08g36480 // LOC_Os04g39930 // LOC_Os08g19140 // LOC_Os01g66680 // LOC_Os04g15650 // LOC_Os10g40100 // LOC_Os01g02560 // LOC_Os08g08140 // LOC_Os06g36090 // LOC_Os02g32690 // …
GO:0017076	F	purine nucleotide binding	108	442	3394	24460	3.4e-09	4e-07	// LOC_Os05g30220 // LOC_Os11g45750 // LOC_Os11g46240 // LOC_Os07g35260 // LOC_Os08g07774 // LOC_Os02g49310 // LOC_Os12g34320 // LOC_Os02g43130 // LOC_Os07g49110 // LOC_Os11g01140 // LOC_Os06g13660 // LOC_Os12g16200 // LOC_Os08g36480 // LOC_Os04g39930 // LOC_Os08g19140 // LOC_Os01g18050 // LOC_Os04g15650 // LOC_Os10g40100 // LOC_Os01g02560 // LOC_Os08g08140 // LOC_Os06g36090 // LOC_Os02g32690 // …
GO:0001883	F	purine nucleoside binding	104	442	3210	24460	2.9e-09	4e-07	// LOC_Os05g30220 // LOC_Os11g45750 // LOC_Os11g46240 // LOC_Os07g35260 // LOC_Os08g07774 // LOC_Os02g49310 // LOC_Os12g34320 // LOC_Os02g43130 // LOC_Os07g49110 // LOC_Os11g01140 // LOC_Os06g13660 // LOC_Os12g16200 // LOC_Os08g36480 // LOC_Os04g39930 // LOC_Os08g19140 // LOC_Os01g66680 // LOC_Os04g15650 // LOC_Os10g40100 // LOC_Os01g02560 // LOC_Os08g08140 // LOC_Os06g36090 // LOC_Os02g32690 // …
GO:0001882	F	nucleoside binding	104	442	3220	24460	3.4e-09	4e-07	// LOC_Os05g30220 // LOC_Os11g45750 // LOC_Os11g46240 // LOC_Os07g35260 // LOC_Os08g07774 // LOC_Os02g49310 // LOC_Os12g34320 // LOC_Os02g43130 // LOC_Os07g49110 // LOC_Os11g01140 // LOC_Os06g13660 // LOC_Os12g16200 // LOC_Os08g36480 // LOC_Os04g39930 // LOC_Os08g19140 // LOC_Os01g66680 // LOC_Os04g15650 // LOC_Os10g40100 // LOC_Os01g02560 // LOC_Os08g08140 // LOC_Os06g36090 // LOC_Os02g32690 // …
GO:0005524	F	ATP binding	98	442	3055	24460	1.6e-08	1.1e-06	// LOC_Os05g30220 // LOC_Os11g45750 // LOC_Os11g46240 // LOC_Os07g35260 // LOC_Os08g07774 // LOC_Os02g49310 // LOC_Os12g34320 // LOC_Os02g43130 // LOC_Os07g49110 // LOC_Os11g01140 // LOC_Os06g13660 // LOC_Os12g16200 // LOC_Os04g39930 // LOC_Os08g19140 // LOC_Os01g66680 // LOC_Os04g15650 // LOC_Os10g40100 // LOC_Os01g02560 // LOC_Os08g08140 // LOC_Os06g36090 // LOC_Os02g32690 // LOC_Os06g17950 // …
GO:0032555	F	purine ribonucleotide binding	102	442	3238	24460	1.8e-08	1.1e-06	// LOC_Os05g30220 // LOC_Os11g45750 // LOC_Os11g46240 // LOC_Os07g35260 // LOC_Os08g07774 // LOC_Os02g49310 // LOC_Os12g34320 // LOC_Os02g43130 // LOC_Os07g49110 // LOC_Os11g01140 // LOC_Os06g13660 // LOC_Os12g16200 // LOC_Os04g39930 // LOC_Os08g19140 // LOC_Os01g18050 // LOC_Os04g15650 // LOC_Os10g40100 // LOC_Os01g02560 // LOC_Os08g08140 // LOC_Os06g36090 // LOC_Os02g32690 // LOC_Os08g44050 // …
GO:0032553	F	ribonucleotide binding	102	442	3238	24460	1.8e-08	1.1e-06	// LOC_Os05g30220 // LOC_Os11g45750 // LOC_Os11g46240 // LOC_Os07g35260 // LOC_Os08g07774 // LOC_Os02g49310 // LOC_Os12g34320 // LOC_Os02g43130 // LOC_Os07g49110 // LOC_Os11g01140 // LOC_Os06g13660 // LOC_Os12g16200 // LOC_Os04g39930 // LOC_Os08g19140 // LOC_Os01g18050 // LOC_Os04g15650 // LOC_Os10g40100 // LOC_Os01g02560 // LOC_Os08g08140 // LOC_Os06g36090 // LOC_Os02g32690 // LOC_Os08g44050 // …
GO:0032559	F	adenyl ribonucleotide binding	98	442	3058	24460	1.6e-08	1.1e-06	// LOC_Os05g30220 // LOC_Os11g45750 // LOC_Os11g46240 // LOC_Os07g35260 // LOC_Os08g07774 // LOC_Os02g49310 // LOC_Os12g34320 // LOC_Os02g43130 // LOC_Os07g49110 // LOC_Os11g01140 // LOC_Os06g13660 // LOC_Os12g16200 // LOC_Os04g39930 // LOC_Os08g19140 // LOC_Os01g66680 // LOC_Os04g15650 // LOC_Os10g40100 // LOC_Os01g02560 // LOC_Os08g08140 // LOC_Os06g36090 // LOC_Os02g32690 // LOC_Os06g17950 // …
GO:0000166	F	nucleotide binding	114	442	3794	24460	2.5e-08	1.3e-06	// LOC_Os05g30220 // LOC_Os12g33958 // LOC_Os11g46240 // LOC_Os07g35260 // LOC_Os08g07774 // LOC_Os02g49310 // LOC_Os11g45750 // LOC_Os02g43130 // LOC_Os07g49110 // LOC_Os11g01140 // LOC_Os06g13660 // LOC_Os12g16200 // LOC_Os08g36480 // LOC_Os04g39930 // LOC_Os08g19140 // LOC_Os04g38600 // LOC_Os01g18050 // LOC_Os04g15650 // LOC_Os10g40100 // LOC_Os01g02560 // LOC_Os08g08140 // LOC_Os06g36090 // …
GO:0016301	F	kinase activity	63	442	1756	24460	2.6e-07	1.2e-05	// LOC_Os10g25090 // LOC_Os11g07230 // LOC_Os04g34250 // LOC_Os07g35260 // LOC_Os09g18594 // LOC_Os08g19140 // LOC_Os12g42520 // LOC_Os01g65650 // LOC_Os01g02580 // LOC_Os08g07774 // LOC_Os05g41640 // LOC_Os07g10630 // LOC_Os09g12290 // LOC_Os02g40240 // LOC_Os08g45180 // LOC_Os02g49310 // LOC_Os09g29520 // LOC_Os01g63280 // LOC_Os01g10890 // LOC_Os12g34320 // LOC_Os09g16950 // LOC_Os05g51190 // …
GO:0005215	F	transporter activity	44	442	1110	24460	1.7e-06	7.4e-05	// LOC_Os06g12310 // LOC_Os01g63870 // LOC_Os04g53490 // LOC_Os04g56240 // LOC_Os02g46460 // LOC_Os05g07870 // LOC_Os03g12530 // LOC_Os02g35190 // LOC_Os06g48810 // LOC_Os08g45180 // LOC_Os09g09520 // LOC_Os06g37010 // LOC_Os10g02260 // LOC_Os02g09150 // LOC_Os03g52660 // LOC_Os12g44150 // LOC_Os02g34860 // LOC_Os01g58000 // LOC_Os06g05160 // LOC_Os06g02210 // LOC_Os09g27580 // LOC_Os10g42299 // …
GO:0004713	F	protein tyrosine kinase activity	51	442	1426	24460	4.4e-06	0.00014	// LOC_Os10g25090 // LOC_Os11g07230 // LOC_Os04g34250 // LOC_Os07g35260 // LOC_Os09g18594 // LOC_Os12g42520 // LOC_Os01g65650 // LOC_Os01g02580 // LOC_Os01g66680 // LOC_Os07g10630 // LOC_Os02g40240 // LOC_Os02g49310 // LOC_Os09g29520 // LOC_Os01g63280 // LOC_Os01g10890 // LOC_Os12g34320 // LOC_Os09g16950 // LOC_Os05g51190 // LOC_Os01g02570 // LOC_Os02g42620 // LOC_Os07g43560 // LOC_Os08g14940 // …
GO:0004672	F	protein kinase activity	55	442	1587	24460	4.4e-06	0.00014	// LOC_Os10g25090 // LOC_Os11g07230 // LOC_Os04g34250 // LOC_Os07g35260 // LOC_Os09g18594 // LOC_Os12g42520 // LOC_Os01g65650 // LOC_Os01g02580 // LOC_Os08g07774 // LOC_Os07g10630 // LOC_Os02g40240 // LOC_Os02g49310 // LOC_Os09g29520 // LOC_Os01g63280 // LOC_Os01g10890 // LOC_Os12g34320 // LOC_Os09g16950 // LOC_Os05g51190 // LOC_Os01g02570 // LOC_Os02g42620 // LOC_Os07g43560 // LOC_Os08g14940 // …
GO:0016773	F	phosphotransferase activity, alcohol group as acceptor	59	442	1738	24460	3.6e-06	0.00014	// LOC_Os10g25090 // LOC_Os11g07230 // LOC_Os04g34250 // LOC_Os07g35260 // LOC_Os09g18594 // LOC_Os12g42520 // LOC_Os01g65650 // LOC_Os01g02580 // LOC_Os08g07774 // LOC_Os07g10630 // LOC_Os02g40240 // LOC_Os08g45180 // LOC_Os02g49310 // LOC_Os09g29520 // LOC_Os01g63280 // LOC_Os01g10890 // LOC_Os12g34320 // LOC_Os09g16950 // LOC_Os05g51190 // LOC_Os01g02570 // LOC_Os02g42620 // LOC_Os07g43560 // …
GO:0004674	F	protein serine/threonine kinase activity	51	442	1424	24460	4.2e-06	0.00014	// LOC_Os10g25090 // LOC_Os11g07230 // LOC_Os04g34250 // LOC_Os07g35260 // LOC_Os05g25350 // LOC_Os12g42520 // LOC_Os01g65650 // LOC_Os01g02580 // LOC_Os01g66680 // LOC_Os07g10630 // LOC_Os02g40240 // LOC_Os02g49310 // LOC_Os09g29520 // LOC_Os01g63280 // LOC_Os01g10890 // LOC_Os12g34320 // LOC_Os09g16950 // LOC_Os05g51190 // LOC_Os01g02570 // LOC_Os02g42620 // LOC_Os07g43560 // LOC_Os08g14940 // …
GO:0050662	F	coenzyme binding	20	442	380	24460	3.6e-05	0.0011	// LOC_Os12g33958 // LOC_Os08g06170 // LOC_Os07g11110 // LOC_Os10g01044 // LOC_Os08g36480 // LOC_Os02g01340 // LOC_Os09g37620 // LOC_Os06g44460 // LOC_Os05g32140 // LOC_Os05g49800 // LOC_Os12g23180 // LOC_Os04g33060 // LOC_Os09g31502 // LOC_Os09g12290 // LOC_Os04g36720 // LOC_Os04g38600 // LOC_Os10g35840 // LOC_Os10g35960 // LOC_Os10g04860 // LOC_Os06g01850
GO:0048037	F	cofactor binding	24	442	547	24460	9.9e-05	0.0027	// LOC_Os12g33958 // LOC_Os07g11110 // LOC_Os10g01044 // LOC_Os09g37620 // LOC_Os06g44460 // LOC_Os09g12290 // LOC_Os02g20360 // LOC_Os06g01850 // LOC_Os03g25500 // LOC_Os05g49800 // LOC_Os12g23180 // LOC_Os05g32140 // LOC_Os08g06170 // LOC_Os08g36480 // LOC_Os04g33060 // LOC_Os04g38600 // LOC_Os10g35840 // LOC_Os10g35960 // LOC_Os09g31502 // LOC_Os02g01340 // LOC_Os04g54380 // LOC_Os10g38900 // …
GO:0009055	F	electron carrier activity	32	442	919	24460	0.00045	0.012	// LOC_Os12g33958 // LOC_Os03g25500 // LOC_Os01g53020 // LOC_Os01g25484 // LOC_Os12g01570 // LOC_Os06g01850 // LOC_Os08g23410 // LOC_Os04g08828 // LOC_Os08g35420 // LOC_Os08g01380 // LOC_Os11g41710 // LOC_Os01g43700 // LOC_Os06g01210 // LOC_Os01g36294 // LOC_Os09g37620 // LOC_Os08g06170 // LOC_Os12g33946 // LOC_Os08g36480 // LOC_Os12g37260 // LOC_Os01g18320 // LOC_Os03g12660 // LOC_Os08g06530 // …
GO:0016616	F	oxidoreductase activity, acting on the CH-OH group of donors, NAD or NADP as acceptor	8	442	103	24460	0.00083	0.021	// LOC_Os07g43700 // LOC_Os10g35840 // LOC_Os06g44460 // LOC_Os05g49800 // LOC_Os09g12290 // LOC_Os10g38900 // LOC_Os02g58790 // LOC_Os10g35960
GO:0050661	F	NADP or NADPH binding	5	442	41	24460	0.0013	0.03	// LOC_Os09g12290 // LOC_Os02g01340 // LOC_Os09g37620 // LOC_Os10g35840 // LOC_Os06g01850
GO:0016614	F	oxidoreductase activity, acting on CH-OH group of donors	8	442	116	24460	0.0017	0.038	// LOC_Os07g43700 // LOC_Os10g35840 // LOC_Os06g44460 // LOC_Os05g49800 // LOC_Os09g12290 // LOC_Os10g38900 // LOC_Os02g58790 // LOC_Os10g35960
GO:0046873	F	metal ion transmembrane transporter activity	7	442	104	24460	0.0037	0.079	// LOC_Os09g27580 // LOC_Os07g01214 // LOC_Os07g12890 // LOC_Os06g48810 // LOC_Os07g23720 // LOC_Os08g10630 // LOC_Os06g37010
GO:0016874	F	ligase activity	14	442	342	24460	0.0049	0.099	// LOC_Os03g13010 // LOC_Os10g40100 // LOC_Os04g56400 // LOC_Os06g13660 // LOC_Os01g67500 // LOC_Os12g16200 // LOC_Os07g49110 // LOC_Os09g27420 // LOC_Os02g49520 // LOC_Os03g36540 // LOC_Os03g20700 // LOC_Os03g59640 // LOC_Os09g12290 // LOC_Os10g36210
GO:0051536	F	iron-sulfur cluster binding	6	442	90	24460	0.0073	0.14	// LOC_Os01g53020 // LOC_Os09g30410 // LOC_Os01g25484 // LOC_Os08g01380 // LOC_Os01g64120 // LOC_Os10g04860
GO:0051540	F	metal cluster binding	6	442	90	24460	0.0073	0.14	// LOC_Os01g53020 // LOC_Os09g30410 // LOC_Os01g25484 // LOC_Os08g01380 // LOC_Os01g64120 // LOC_Os10g04860
GO:0022857	F	transmembrane transporter activity	23	442	722	24460	0.0077	0.14	// LOC_Os03g24860 // LOC_Os03g12530 // LOC_Os02g35190 // LOC_Os06g48810 // LOC_Os09g09520 // LOC_Os06g37010 // LOC_Os03g40020 // LOC_Os02g09150 // LOC_Os03g52660 // LOC_Os01g58000 // LOC_Os06g05160 // LOC_Os12g44150 // LOC_Os07g23720 // LOC_Os01g49120 // LOC_Os12g33946 // LOC_Os02g57620 // LOC_Os01g67580 // LOC_Os07g28090 // LOC_Os01g52550 // LOC_Os08g10630 // LOC_Os09g27580 // LOC_Os07g01214 // …
GO:0046527	F	glucosyltransferase activity	5	442	69	24460	0.01	0.18	// LOC_Os01g54620 // LOC_Os04g35030 // LOC_Os07g22930 // LOC_Os02g51070 // LOC_Os03g28330
GO:0022890	F	inorganic cation transmembrane transporter activity	10	442	229	24460	0.011	0.18	// LOC_Os03g40020 // LOC_Os03g52660 // LOC_Os12g33946 // LOC_Os01g58000 // LOC_Os07g01214 // LOC_Os09g27580 // LOC_Os06g48810 // LOC_Os07g12890 // LOC_Os08g10630 // LOC_Os06g37010
GO:0060089	F	molecular transducer activity	9	442	205	24460	0.015	0.23	// LOC_Os03g43990 // LOC_Os08g03650 // LOC_Os12g02530 // LOC_Os11g01140 // LOC_Os12g39380 // LOC_Os02g35180 // LOC_Os11g02610 // LOC_Os03g10880 // LOC_Os12g01140
GO:0004871	F	signal transducer activity	9	442	205	24460	0.015	0.23	// LOC_Os03g43990 // LOC_Os08g03650 // LOC_Os12g02530 // LOC_Os11g01140 // LOC_Os12g39380 // LOC_Os02g35180 // LOC_Os11g02610 // LOC_Os03g10880 // LOC_Os12g01140
GO:0015075	F	ion transmembrane transporter activity	15	442	449	24460	0.02	0.29	// LOC_Os03g40020 // LOC_Os03g52660 // LOC_Os12g33946 // LOC_Os12g44150 // LOC_Os01g58000 // LOC_Os06g05160 // LOC_Os03g12530 // LOC_Os07g01214 // LOC_Os09g27580 // LOC_Os02g35190 // LOC_Os06g48810 // LOC_Os07g12890 // LOC_Os07g23720 // LOC_Os08g10630 // LOC_Os06g37010
GO:0022891	F	substrate-specific transmembrane transporter activity	18	442	573	24460	0.019	0.29	// LOC_Os03g40020 // LOC_Os03g52660 // LOC_Os12g33946 // LOC_Os12g44150 // LOC_Os01g58000 // LOC_Os02g57620 // LOC_Os03g24860 // LOC_Os03g12530 // LOC_Os07g01214 // LOC_Os09g27580 // LOC_Os02g35190 // LOC_Os06g05160 // LOC_Os07g12890 // LOC_Os07g23720 // LOC_Os06g37010 // LOC_Os09g09520 // LOC_Os08g10630 // LOC_Os06g48810
GO:0050660	F	FAD binding	7	442	153	24460	0.024	0.35	// LOC_Os08g06170 // LOC_Os08g36480 // LOC_Os02g01340 // LOC_Os09g37620 // LOC_Os04g36720 // LOC_Os10g04860 // LOC_Os06g01850
GO:0008324	F	cation transmembrane transporter activity	12	442	342	24460	0.025	0.35	// LOC_Os03g40020 // LOC_Os03g52660 // LOC_Os12g33946 // LOC_Os01g58000 // LOC_Os03g12530 // LOC_Os07g01214 // LOC_Os09g27580 // LOC_Os06g48810 // LOC_Os07g12890 // LOC_Os07g23720 // LOC_Os08g10630 // LOC_Os06g37010
GO:0022892	F	substrate-specific transporter activity	19	442	645	24460	0.029	0.38	// LOC_Os03g40020 // LOC_Os03g52660 // LOC_Os12g33946 // LOC_Os12g44150 // LOC_Os01g58000 // LOC_Os02g57620 // LOC_Os03g24860 // LOC_Os03g12530 // LOC_Os07g01214 // LOC_Os09g27580 // LOC_Os02g35190 // LOC_Os06g05160 // LOC_Os07g12890 // LOC_Os07g23720 // LOC_Os06g37010 // LOC_Os02g43090 // LOC_Os09g09520 // LOC_Os08g10630 // LOC_Os06g48810
GO:0005515	F	protein binding	65	442	2836	24460	0.029	0.38	// LOC_Os10g25090 // LOC_Os12g08770 // LOC_Os11g07230 // LOC_Os02g20190 // LOC_Os11g46240 // LOC_Os07g07540 // LOC_Os05g43930 // LOC_Os05g02250 // LOC_Os01g53020 // LOC_Os12g42520 // LOC_Os01g65650 // LOC_Os08g07774 // LOC_Os07g10630 // LOC_Os02g40240 // LOC_Os01g41930 // LOC_Os05g01530 // LOC_Os03g43990 // LOC_Os08g03650 // LOC_Os03g10880 // LOC_Os04g14220 // LOC_Os03g28270 // LOC_Os01g58760 // …
GO:0016462	F	pyrophosphatase activity	21	442	747	24460	0.034	0.44	// LOC_Os02g43130 // LOC_Os01g59150 // LOC_Os11g46240 // LOC_Os02g09150 // LOC_Os08g14940 // LOC_Os08g02670 // LOC_Os02g43350 // LOC_Os01g58000 // LOC_Os03g52660 // LOC_Os03g36540 // LOC_Os06g36090 // LOC_Os02g11960 // LOC_Os02g32690 // LOC_Os03g59640 // LOC_Os01g67580 // LOC_Os02g18450 // LOC_Os12g44150 // LOC_Os07g28090 // LOC_Os01g18050 // LOC_Os01g52550 // LOC_Os11g22350
GO:0016818	F	hydrolase activity, acting on acid anhydrides, in phosphorus-containing anhydrides	21	442	760	24460	0.04	0.48	// LOC_Os02g43130 // LOC_Os01g59150 // LOC_Os11g46240 // LOC_Os02g09150 // LOC_Os08g14940 // LOC_Os08g02670 // LOC_Os02g43350 // LOC_Os01g58000 // LOC_Os03g52660 // LOC_Os03g36540 // LOC_Os06g36090 // LOC_Os02g11960 // LOC_Os02g32690 // LOC_Os03g59640 // LOC_Os01g67580 // LOC_Os02g18450 // LOC_Os12g44150 // LOC_Os07g28090 // LOC_Os01g18050 // LOC_Os01g52550 // LOC_Os11g22350
GO:0017111	F	nucleoside-triphosphatase activity	20	442	714	24460	0.04	0.48	// LOC_Os02g43130 // LOC_Os01g59150 // LOC_Os11g46240 // LOC_Os02g11960 // LOC_Os08g14940 // LOC_Os08g02670 // LOC_Os02g43350 // LOC_Os01g58000 // LOC_Os03g36540 // LOC_Os06g36090 // LOC_Os02g18450 // LOC_Os02g32690 // LOC_Os03g59640 // LOC_Os01g67580 // LOC_Os03g52660 // LOC_Os12g44150 // LOC_Os07g28090 // LOC_Os01g18050 // LOC_Os01g52550 // LOC_Os11g22350
GO:0016887	F	ATPase activity	12	442	371	24460	0.042	0.49	// LOC_Os11g46240 // LOC_Os02g11960 // LOC_Os08g14940 // LOC_Os01g58000 // LOC_Os01g67580 // LOC_Os06g36090 // LOC_Os03g52660 // LOC_Os02g32690 // LOC_Os12g44150 // LOC_Os07g28090 // LOC_Os01g52550 // LOC_Os11g22350
GO:0015405	F	P-P-bond-hydrolysis-driven transmembrane transporter activity	7	442	175	24460	0.044	0.5	// LOC_Os02g09150 // LOC_Os03g52660 // LOC_Os01g58000 // LOC_Os01g67580 // LOC_Os12g44150 // LOC_Os07g28090 // LOC_Os01g52550
GO:0015399	F	primary active transmembrane transporter activity	7	442	175	24460	0.044	0.5	// LOC_Os02g09150 // LOC_Os03g52660 // LOC_Os01g58000 // LOC_Os01g67580 // LOC_Os12g44150 // LOC_Os07g28090 // LOC_Os01g52550
GO:0008238	F	exopeptidase activity	5	442	105	24460	0.047	0.51	// LOC_Os01g22980 // LOC_Os11g27329 // LOC_Os07g32590 // LOC_Os12g37640 // LOC_Os08g34160
GO:0015077	F	monovalent inorganic cation transmembrane transporter activity	7	442	180	24460	0.05	0.52	// LOC_Os03g40020 // LOC_Os03g52660 // LOC_Os12g33946 // LOC_Os01g58000 // LOC_Os07g01214 // LOC_Os09g27580 // LOC_Os06g48810
GO:0005506	F	iron ion binding	20	442	733	24460	0.049	0.52	// LOC_Os07g38000 // LOC_Os01g25484 // LOC_Os10g39930 // LOC_Os03g25500 // LOC_Os12g33946 // LOC_Os08g36480 // LOC_Os12g37260 // LOC_Os09g30410 // LOC_Os11g29720 // LOC_Os01g53020 // LOC_Os04g51300 // LOC_Os04g08828 // LOC_Os01g36294 // LOC_Os01g43700 // LOC_Os04g36720 // LOC_Os02g39160 // LOC_Os06g43430 // LOC_Os03g12660 // LOC_Os10g04860 // LOC_Os11g41710
GO:0043492	F	ATPase activity, coupled to movement of substances	6	442	147	24460	0.056	0.54	// LOC_Os03g52660 // LOC_Os01g58000 // LOC_Os01g67580 // LOC_Os12g44150 // LOC_Os07g28090 // LOC_Os01g52550
GO:0016817	F	hydrolase activity, acting on acid anhydrides	21	442	787	24460	0.054	0.54	// LOC_Os02g43130 // LOC_Os01g59150 // LOC_Os11g46240 // LOC_Os02g09150 // LOC_Os08g14940 // LOC_Os08g02670 // LOC_Os02g43350 // LOC_Os01g58000 // LOC_Os03g52660 // LOC_Os03g36540 // LOC_Os06g36090 // LOC_Os02g11960 // LOC_Os02g32690 // LOC_Os03g59640 // LOC_Os01g67580 // LOC_Os02g18450 // LOC_Os12g44150 // LOC_Os07g28090 // LOC_Os01g18050 // LOC_Os01g52550 // LOC_Os11g22350
GO:0016491	F	oxidoreductase activity	46	442	1995	24460	0.056	0.54	// LOC_Os01g17170 // LOC_Os04g31040 // LOC_Os12g33958 // LOC_Os03g25500 // LOC_Os09g37620 // LOC_Os01g40870 // LOC_Os07g46980 // LOC_Os04g51300 // LOC_Os04g08828 // LOC_Os02g42810 // LOC_Os01g18320 // LOC_Os02g39160 // LOC_Os04g58200 // LOC_Os03g02690 // LOC_Os06g01850 // LOC_Os03g40020 // LOC_Os02g58790 // LOC_Os01g25010 // LOC_Os03g12660 // LOC_Os05g49800 // LOC_Os01g36294 // LOC_Os01g43700 // …
GO:0016879	F	ligase activity, forming carbon-nitrogen bonds	8	442	225	24460	0.057	0.54	// LOC_Os03g13010 // LOC_Os10g40100 // LOC_Os04g56400 // LOC_Os01g67500 // LOC_Os12g16200 // LOC_Os07g49110 // LOC_Os09g27420 // LOC_Os02g49520
GO:0042626	F	ATPase activity, coupled to transmembrane movement of substances	6	442	147	24460	0.056	0.54	// LOC_Os03g52660 // LOC_Os01g58000 // LOC_Os01g67580 // LOC_Os12g44150 // LOC_Os07g28090 // LOC_Os01g52550
GO:0016881	F	acid-amino acid ligase activity	6	442	162	24460	0.08	0.73	// LOC_Os03g13010 // LOC_Os10g40100 // LOC_Os01g67500 // LOC_Os12g16200 // LOC_Os07g49110 // LOC_Os02g49520
GO:0016829	F	lyase activity	9	442	286	24460	0.082	0.74	// LOC_Os02g17920 // LOC_Os06g04510 // LOC_Os03g22634 // LOC_Os08g04500 // LOC_Os02g36210 // LOC_Os12g17600 // LOC_Os02g20360 // LOC_Os01g45274 // LOC_Os12g19470
GO:0016853	F	isomerase activity	6	442	170	24460	0.094	0.84	// LOC_Os07g36190 // LOC_Os03g07300 // LOC_Os07g08030 // LOC_Os03g32314 // LOC_Os01g02080 // LOC_Os01g37470
GO:0008168	F	methyltransferase activity	8	442	257	24460	0.1	0.87	// LOC_Os08g30910 // LOC_Os09g24530 // LOC_Os05g43930 // LOC_Os06g43800 // LOC_Os08g31750 // LOC_Os10g10180 // LOC_Os06g22440 // LOC_Os04g53230
GO:0016820	F	hydrolase activity, acting on acid anhydrides, catalyzing transmembrane movement of substances	6	442	174	24460	0.1	0.87	// LOC_Os03g52660 // LOC_Os01g58000 // LOC_Os01g67580 // LOC_Os12g44150 // LOC_Os07g28090 // LOC_Os01g52550
GO:0016741	F	transferase activity, transferring one-carbon groups	8	442	262	24460	0.11	0.92	// LOC_Os08g30910 // LOC_Os09g24530 // LOC_Os05g43930 // LOC_Os06g43800 // LOC_Os08g31750 // LOC_Os10g10180 // LOC_Os06g22440 // LOC_Os04g53230
GO:0004497	F	monooxygenase activity	10	442	423	24460	0.24	1	// LOC_Os10g39930 // LOC_Os03g25500 // LOC_Os09g37620 // LOC_Os11g29720 // LOC_Os04g08828 // LOC_Os11g41710 // LOC_Os01g43700 // LOC_Os06g43430 // LOC_Os03g12660 // LOC_Os01g36294
GO:0043169	F	cation binding	70	442	5841	24460	1	1	// LOC_Os01g17170 // LOC_Os01g20830 // LOC_Os01g26240 // LOC_Os05g43170 // LOC_Os03g25500 // LOC_Os01g53020 // LOC_Os01g65080 // LOC_Os02g31890 // LOC_Os01g25484 // LOC_Os04g51300 // LOC_Os11g29720 // LOC_Os07g09760 // LOC_Os02g39160 // LOC_Os12g16690 // LOC_Os05g27100 // LOC_Os02g17920 // LOC_Os04g32850 // LOC_Os08g34300 // LOC_Os01g71930 // LOC_Os03g22634 // LOC_Os03g12660 // LOC_Os04g08828 // …
GO:0016740	F	transferase activity	95	442	6033	24460	0.95	1	// LOC_Os07g22930 // LOC_Os12g24050 // LOC_Os07g35260 // LOC_Os05g43930 // LOC_Os08g07774 // LOC_Os05g41640 // LOC_Os02g49310 // LOC_Os12g34320 // LOC_Os11g01140 // LOC_Os12g27254 // LOC_Os04g38450 // LOC_Os04g53230 // LOC_Os06g40240 // LOC_Os08g30910 // LOC_Os04g39930 // LOC_Os08g19140 // LOC_Os01g66680 // LOC_Os04g15650 // LOC_Os10g40100 // LOC_Os01g02560 // LOC_Os08g08140 // LOC_Os06g43800 // …
GO:0017171	F	serine hydrolase activity	7	442	380	24460	0.53	1	// LOC_Os04g47360 // LOC_Os08g34160 // LOC_Os01g59150 // LOC_Os06g41880 // LOC_Os01g22980 // LOC_Os11g27329 // LOC_Os01g18050
GO:0042578	F	phosphoric ester hydrolase activity	7	442	245	24460	0.16	1	// LOC_Os07g34598 // LOC_Os04g41340 // LOC_Os03g16050 // LOC_Os05g10310 // LOC_Os01g64660 // LOC_Os04g16680 // LOC_Os06g45370
GO:0005529	F	sugar binding	7	442	272	24460	0.23	1	// LOC_Os04g34250 // LOC_Os08g08140 // LOC_Os01g66680 // LOC_Os01g57480 // LOC_Os04g39930 // LOC_Os04g54010 // LOC_Os12g34320
GO:0022804	F	active transmembrane transporter activity	9	442	349	24460	0.19	1	// LOC_Os01g49120 // LOC_Os02g09150 // LOC_Os03g52660 // LOC_Os01g58000 // LOC_Os06g05160 // LOC_Os01g67580 // LOC_Os12g44150 // LOC_Os07g28090 // LOC_Os01g52550
GO:0016757	F	transferase activity, transferring glycosyl groups	7	442	547	24460	0.86	1	// LOC_Os03g28330 // LOC_Os11g04860 // LOC_Os04g35030 // LOC_Os07g22930 // LOC_Os02g51070 // LOC_Os01g54620 // LOC_Os03g55050
GO:0004553	F	hydrolase activity, hydrolyzing O-glycosyl compounds	10	442	454	24460	0.31	1	// LOC_Os05g15510 // LOC_Os05g30280 // LOC_Os05g30250 // LOC_Os10g28050 // LOC_Os07g35560 // LOC_Os01g71930 // LOC_Os03g20420 // LOC_Os03g53860 // LOC_Os02g01590 // LOC_Os01g03950
GO:0046906	F	tetrapyrrole binding	14	442	629	24460	0.25	1	// LOC_Os07g38000 // LOC_Os10g39930 // LOC_Os03g25500 // LOC_Os12g33946 // LOC_Os08g36480 // LOC_Os11g29720 // LOC_Os01g25484 // LOC_Os04g51300 // LOC_Os04g08828 // LOC_Os01g36294 // LOC_Os01g43700 // LOC_Os06g43430 // LOC_Os03g12660 // LOC_Os11g41710
GO:0005488	F	binding	275	442	16899	24460	1	1	// LOC_Os01g20830 // LOC_Os06g39900 // LOC_Os04g31040 // LOC_Os11g45750 // LOC_Os11g46240 // LOC_Os04g53490 // LOC_Os05g43930 // LOC_Os04g56240 // LOC_Os01g53020 // LOC_Os02g11960 // LOC_Os05g30220 // LOC_Os01g18050 // LOC_Os08g07774 // LOC_Os08g41960 // LOC_Os04g32850 // LOC_Os02g42810 // LOC_Os08g37370 // LOC_Os07g09760 // LOC_Os01g41930 // LOC_Os02g49310 // LOC_Os12g35630 // LOC_Os04g58200 // …
GO:0003677	F	DNA binding	26	442	5202	24460	1	1	// LOC_Os12g24050 // LOC_Os03g14669 // LOC_Os08g41960 // LOC_Os06g04090 // LOC_Os07g30240 // LOC_Os07g25150 // LOC_Os07g23210 // LOC_Os08g24320 // LOC_Os10g10480 // LOC_Os01g58760 // LOC_Os08g02670 // LOC_Os03g58470 // LOC_Os11g47460 // LOC_Os06g40240 // LOC_Os08g34300 // LOC_Os04g53120 // LOC_Os11g30370 // LOC_Os10g30420 // LOC_Os10g41260 // LOC_Os06g24070 // LOC_Os04g36054 // LOC_Os01g26240 // …
GO:0020037	F	heme binding	14	442	622	24460	0.24	1	// LOC_Os07g38000 // LOC_Os10g39930 // LOC_Os03g25500 // LOC_Os12g33946 // LOC_Os08g36480 // LOC_Os11g29720 // LOC_Os01g25484 // LOC_Os04g51300 // LOC_Os04g08828 // LOC_Os01g36294 // LOC_Os01g43700 // LOC_Os06g43430 // LOC_Os03g12660 // LOC_Os11g41710
GO:0042623	F	ATPase activity, coupled	7	442	274	24460	0.23	1	// LOC_Os11g46240 // LOC_Os03g52660 // LOC_Os01g58000 // LOC_Os01g67580 // LOC_Os12g44150 // LOC_Os07g28090 // LOC_Os01g52550
GO:0008236	F	serine-type peptidase activity	7	442	380	24460	0.53	1	// LOC_Os04g47360 // LOC_Os08g34160 // LOC_Os01g59150 // LOC_Os06g41880 // LOC_Os01g22980 // LOC_Os11g27329 // LOC_Os01g18050
GO:0016787	F	hydrolase activity	66	442	6088	24460	1	1	// LOC_Os06g38450 // LOC_Os01g26240 // LOC_Os12g24050 // LOC_Os11g46240 // LOC_Os10g25430 // LOC_Os04g56240 // LOC_Os01g22980 // LOC_Os12g02980 // LOC_Os03g20420 // LOC_Os03g16050 // LOC_Os10g28600 // LOC_Os01g67580 // LOC_Os09g28620 // LOC_Os06g06290 // LOC_Os02g43130 // LOC_Os07g36190 // LOC_Os01g59150 // LOC_Os02g09150 // LOC_Os08g14940 // LOC_Os01g52550 // LOC_Os02g11960 // LOC_Os08g25250 // …
GO:0016788	F	hydrolase activity, acting on ester bonds	14	442	1871	24460	1	1	// LOC_Os06g06290 // LOC_Os07g34598 // LOC_Os01g65070 // LOC_Os08g41630 // LOC_Os04g56240 // LOC_Os06g34070 // LOC_Os09g36680 // LOC_Os09g36700 // LOC_Os04g41340 // LOC_Os03g16050 // LOC_Os05g10310 // LOC_Os01g64660 // LOC_Os04g16680 // LOC_Os06g45370
GO:0016758	F	transferase activity, transferring hexosyl groups	7	442	450	24460	0.7	1	// LOC_Os03g28330 // LOC_Os11g04860 // LOC_Os04g35030 // LOC_Os07g22930 // LOC_Os02g51070 // LOC_Os01g54620 // LOC_Os03g55050
GO:0016779	F	nucleotidyltransferase activity	6	442	2865	24460	1	1	// LOC_Os06g40240 // LOC_Os12g24050 // LOC_Os08g02670 // LOC_Os03g52460 // LOC_Os08g25734 // LOC_Os04g52370
GO:0003824	F	catalytic activity	246	442	13462	24460	0.42	1	// LOC_Os08g03630 // LOC_Os07g22930 // LOC_Os04g31040 // LOC_Os12g33958 // LOC_Os11g46240 // LOC_Os07g35260 // LOC_Os05g43930 // LOC_Os04g56240 // LOC_Os12g17600 // LOC_Os04g52370 // LOC_Os01g18050 // LOC_Os08g07774 // LOC_Os05g41640 // LOC_Os01g02080 // LOC_Os02g49310 // LOC_Os04g58200 // LOC_Os03g02690 // LOC_Os12g19470 // LOC_Os12g34320 // LOC_Os05g22614 // LOC_Os06g06290 // LOC_Os02g43130 // …
GO:0016772	F	transferase activity, transferring phosphorus-containing groups	71	442	4672	24460	0.96	1	// LOC_Os10g25090 // LOC_Os11g07230 // LOC_Os04g34250 // LOC_Os07g35260 // LOC_Os09g18594 // LOC_Os03g52460 // LOC_Os08g19140 // LOC_Os12g42520 // LOC_Os01g65650 // LOC_Os01g02580 // LOC_Os08g07774 // LOC_Os05g41640 // LOC_Os07g10630 // LOC_Os09g12290 // LOC_Os02g40240 // LOC_Os08g45180 // LOC_Os08g25734 // LOC_Os02g49310 // LOC_Os09g29520 // LOC_Os01g63280 // LOC_Os01g10890 // LOC_Os12g34320 // …
GO:0046983	F	protein dimerization activity	5	442	424	24460	0.88	1	// LOC_Os05g43930 // LOC_Os01g08320 // LOC_Os04g36054 // LOC_Os02g03960 // LOC_Os01g58760
GO:0016798	F	hydrolase activity, acting on glycosyl bonds	10	442	503	24460	0.43	1	// LOC_Os05g15510 // LOC_Os05g30280 // LOC_Os05g30250 // LOC_Os10g28050 // LOC_Os07g35560 // LOC_Os01g71930 // LOC_Os03g20420 // LOC_Os03g53860 // LOC_Os02g01590 // LOC_Os01g03950
GO:0008233	F	peptidase activity	16	442	3151	24460	1	1	// LOC_Os04g47360 // LOC_Os06g38450 // LOC_Os01g26240 // LOC_Os12g24050 // LOC_Os12g37640 // LOC_Os02g10400 // LOC_Os02g43350 // LOC_Os08g25250 // LOC_Os06g41880 // LOC_Os01g22980 // LOC_Os10g28600 // LOC_Os11g27329 // LOC_Os01g18050 // LOC_Os07g32590 // LOC_Os08g34160 // LOC_Os01g59150
GO:0043167	F	ion binding	70	442	5845	24460	1	1	// LOC_Os01g17170 // LOC_Os01g20830 // LOC_Os01g26240 // LOC_Os05g43170 // LOC_Os03g25500 // LOC_Os01g53020 // LOC_Os01g65080 // LOC_Os02g31890 // LOC_Os01g25484 // LOC_Os04g51300 // LOC_Os11g29720 // LOC_Os07g09760 // LOC_Os02g39160 // LOC_Os12g16690 // LOC_Os05g27100 // LOC_Os02g17920 // LOC_Os04g32850 // LOC_Os08g34300 // LOC_Os01g71930 // LOC_Os03g22634 // LOC_Os03g12660 // LOC_Os04g08828 // …
GO:0008270	F	zinc ion binding	22	442	3877	24460	1	1	// LOC_Os02g43350 // LOC_Os01g65080 // LOC_Os02g31890 // LOC_Os07g09760 // LOC_Os12g16690 // LOC_Os03g41110 // LOC_Os03g50310 // LOC_Os10g07470 // LOC_Os05g36310 // LOC_Os03g15740 // LOC_Os01g45274 // LOC_Os05g01610 // LOC_Os08g30910 // LOC_Os08g34300 // LOC_Os08g41630 // LOC_Os08g08120 // LOC_Os05g28120 // LOC_Os07g04860 // LOC_Os01g26240 // LOC_Os08g44050 // LOC_Os03g57240 // LOC_Os02g56280
GO:0005509	F	calcium ion binding	7	442	381	24460	0.54	1	// LOC_Os07g04840 // LOC_Os05g43170 // LOC_Os09g30454 // LOC_Os10g10130 // LOC_Os05g31750 // LOC_Os05g06920 // LOC_Os03g15740
GO:0046872	F	metal ion binding	64	442	5637	24460	1	1	// LOC_Os01g17170 // LOC_Os01g20830 // LOC_Os01g26240 // LOC_Os05g43170 // LOC_Os03g25500 // LOC_Os01g53020 // LOC_Os01g65080 // LOC_Os02g31890 // LOC_Os01g25484 // LOC_Os04g51300 // LOC_Os11g29720 // LOC_Os07g09760 // LOC_Os02g39160 // LOC_Os12g16690 // LOC_Os05g27100 // LOC_Os02g17920 // LOC_Os04g32850 // LOC_Os08g34300 // LOC_Os03g22634 // LOC_Os03g12660 // LOC_Os04g08828 // LOC_Os02g36210 // …
GO:0003723	F	RNA binding	8	442	3007	24460	1	1	// LOC_Os06g40240 // LOC_Os06g39900 // LOC_Os12g24050 // LOC_Os01g66300 // LOC_Os09g36680 // LOC_Os09g36700 // LOC_Os03g49710 // LOC_Os12g35630
GO:0004175	F	endopeptidase activity	8	442	2567	24460	1	1	// LOC_Os06g38450 // LOC_Os10g28600 // LOC_Os12g24050 // LOC_Os02g43350 // LOC_Os06g41880 // LOC_Os04g47360 // LOC_Os01g26240 // LOC_Os02g10400
GO:0003676	F	nucleic acid binding	37	442	8081	24460	1	1	// LOC_Os06g39900 // LOC_Os12g24050 // LOC_Os11g46240 // LOC_Os01g66300 // LOC_Os03g14669 // LOC_Os08g41960 // LOC_Os07g09760 // LOC_Os07g30240 // LOC_Os08g34160 // LOC_Os12g35630 // LOC_Os07g25150 // LOC_Os07g23210 // LOC_Os08g24320 // LOC_Os10g10480 // LOC_Os01g58760 // LOC_Os08g02670 // LOC_Os03g58470 // LOC_Os03g49710 // LOC_Os08g02390 // LOC_Os11g47460 // LOC_Os06g40240 // LOC_Os08g34300 // …
GO:0030246	F	carbohydrate binding	8	442	327	24460	0.25	1	// LOC_Os04g34250 // LOC_Os05g07130 // LOC_Os08g08140 // LOC_Os01g66680 // LOC_Os01g57480 // LOC_Os04g39930 // LOC_Os04g54010 // LOC_Os12g34320
GO:0030528	F	transcription regulator activity	15	442	1037	24460	0.84	1	// LOC_Os08g44000 // LOC_Os10g40740 // LOC_Os01g58760 // LOC_Os03g43810 // LOC_Os02g04510 // LOC_Os03g23980 // LOC_Os01g38610 // LOC_Os10g30420 // LOC_Os08g41960 // LOC_Os02g35180 // LOC_Os02g03960 // LOC_Os03g56950 // LOC_Os12g01449 // LOC_Os01g01840 // LOC_Os04g23440
GO:0005198	F	structural molecule activity	7	442	531	24460	0.84	1	// LOC_Os03g60100 // LOC_Os03g03360 // LOC_Os01g59150 // LOC_Os04g46610 // LOC_Os03g49710 // LOC_Os03g15870 // LOC_Os01g18050
GO:0070011	F	peptidase activity, acting on L-amino acid peptides	16	442	3136	24460	1	1	// LOC_Os04g47360 // LOC_Os06g38450 // LOC_Os01g26240 // LOC_Os12g24050 // LOC_Os12g37640 // LOC_Os02g10400 // LOC_Os02g43350 // LOC_Os08g25250 // LOC_Os06g41880 // LOC_Os01g22980 // LOC_Os10g28600 // LOC_Os11g27329 // LOC_Os01g18050 // LOC_Os07g32590 // LOC_Os08g34160 // LOC_Os01g59150
GO:0046914	F	transition metal ion binding	46	442	4946	24460	1	1	// LOC_Os01g17170 // LOC_Os01g26240 // LOC_Os03g25500 // LOC_Os01g53020 // LOC_Os01g65080 // LOC_Os02g31890 // LOC_Os01g25484 // LOC_Os04g51300 // LOC_Os11g29720 // LOC_Os07g09760 // LOC_Os02g39160 // LOC_Os12g16690 // LOC_Os04g08828 // LOC_Os03g41110 // LOC_Os08g41630 // LOC_Os03g50310 // LOC_Os10g07470 // LOC_Os01g36294 // LOC_Os01g43700 // LOC_Os05g36310 // LOC_Os03g15740 // LOC_Os06g01210 // …
GO:0016020	C	membrane	85	442	2185	24460	2.7e-11	2.9e-09	// LOC_Os06g02210 // LOC_Os06g12310 // LOC_Os12g08770 // LOC_Os03g52660 // LOC_Os01g02870 // LOC_Os07g28090 // LOC_Os04g35030 // LOC_Os09g37620 // LOC_Os12g42520 // LOC_Os05g07870 // LOC_Os03g12530 // LOC_Os11g13890 // LOC_Os08g37370 // LOC_Os05g43650 // LOC_Os08g45180 // LOC_Os01g65880 // LOC_Os01g64960 // LOC_Os01g63870 // LOC_Os09g09520 // LOC_Os06g01850 // LOC_Os06g37010 // LOC_Os10g22560 // …
GO:0034357	C	photosynthetic membrane	10	442	69	24460	1.4e-06	6.7e-05	// LOC_Os07g04840 // LOC_Os03g56670 // LOC_Os03g52130 // LOC_Os02g01340 // LOC_Os07g05480 // LOC_Os07g47640 // LOC_Os05g43310 // LOC_Os12g08770 // LOC_Os09g30340 // LOC_Os06g01850
GO:0009579	C	thylakoid	10	442	72	24460	1.9e-06	6.7e-05	// LOC_Os07g04840 // LOC_Os03g56670 // LOC_Os03g52130 // LOC_Os02g01340 // LOC_Os07g05480 // LOC_Os07g47640 // LOC_Os05g43310 // LOC_Os12g08770 // LOC_Os09g30340 // LOC_Os06g01850
GO:0044425	C	membrane part	39	442	1006	24460	1.1e-05	0.0003	// LOC_Os06g12310 // LOC_Os12g08770 // LOC_Os09g37620 // LOC_Os12g42520 // LOC_Os03g24860 // LOC_Os05g43650 // LOC_Os09g09520 // LOC_Os06g37010 // LOC_Os03g56670 // LOC_Os05g43310 // LOC_Os01g58000 // LOC_Os06g05160 // LOC_Os12g44150 // LOC_Os07g23720 // LOC_Os01g65880 // LOC_Os01g12130 // LOC_Os02g41860 // LOC_Os12g33946 // LOC_Os02g50960 // LOC_Os07g05480 // LOC_Os02g44630 // LOC_Os02g57620 // …
GO:0009521	C	photosystem	8	442	60	24460	2.7e-05	0.00057	// LOC_Os07g04840 // LOC_Os03g56670 // LOC_Os03g52130 // LOC_Os07g05480 // LOC_Os07g47640 // LOC_Os05g43310 // LOC_Os12g08770 // LOC_Os09g30340
GO:0009522	C	photosystem I	5	442	21	24460	8.3e-05	0.0015	// LOC_Os03g52130 // LOC_Os03g56670 // LOC_Os12g08770 // LOC_Os07g05480 // LOC_Os09g30340
GO:0031224	C	intrinsic to membrane	29	442	748	24460	0.00015	0.0023	// LOC_Os06g12310 // LOC_Os09g37620 // LOC_Os12g42520 // LOC_Os03g24860 // LOC_Os06g48810 // LOC_Os09g09520 // LOC_Os06g37010 // LOC_Os02g50960 // LOC_Os06g05160 // LOC_Os12g44150 // LOC_Os07g23720 // LOC_Os01g65880 // LOC_Os01g12130 // LOC_Os02g41860 // LOC_Os12g33946 // LOC_Os02g44630 // LOC_Os02g57620 // LOC_Os01g67580 // LOC_Os05g15160 // LOC_Os05g28200 // LOC_Os07g28090 // LOC_Os01g52550 // …
GO:0016021	C	integral to membrane	28	442	727	24460	0.00022	0.0029	// LOC_Os06g12310 // LOC_Os12g42520 // LOC_Os03g24860 // LOC_Os06g48810 // LOC_Os09g09520 // LOC_Os06g37010 // LOC_Os02g50960 // LOC_Os06g05160 // LOC_Os12g44150 // LOC_Os07g23720 // LOC_Os01g65880 // LOC_Os01g12130 // LOC_Os02g41860 // LOC_Os12g33946 // LOC_Os02g44630 // LOC_Os02g57620 // LOC_Os01g67580 // LOC_Os05g15160 // LOC_Os05g28200 // LOC_Os07g28090 // LOC_Os01g52550 // LOC_Os08g10630 // …
GO:0044436	C	thylakoid part	5	442	31	24460	0.00041	0.0048	// LOC_Os03g52130 // LOC_Os02g01340 // LOC_Os07g04840 // LOC_Os12g08770 // LOC_Os06g01850
GO:0044464	C	cell part	145	442	6353	24460	0.0009	0.0086	// LOC_Os04g31040 // LOC_Os06g11410 // LOC_Os11g05540 // LOC_Os03g14669 // LOC_Os08g41960 // LOC_Os08g37370 // LOC_Os07g12890 // LOC_Os12g24050 // LOC_Os12g35630 // LOC_Os03g02690 // LOC_Os04g23440 // LOC_Os10g02260 // LOC_Os02g43130 // LOC_Os07g49110 // LOC_Os01g58000 // LOC_Os04g57500 // LOC_Os09g27580 // LOC_Os03g49710 // LOC_Os10g42299 // LOC_Os07g23720 // LOC_Os04g53230 // LOC_Os08g30910 // …
GO:0005623	C	cell	145	442	6353	24460	0.0009	0.0086	// LOC_Os04g31040 // LOC_Os06g11410 // LOC_Os11g05540 // LOC_Os03g14669 // LOC_Os08g41960 // LOC_Os08g37370 // LOC_Os07g12890 // LOC_Os12g24050 // LOC_Os12g35630 // LOC_Os03g02690 // LOC_Os04g23440 // LOC_Os10g02260 // LOC_Os02g43130 // LOC_Os07g49110 // LOC_Os01g58000 // LOC_Os04g57500 // LOC_Os09g27580 // LOC_Os03g49710 // LOC_Os10g42299 // LOC_Os07g23720 // LOC_Os04g53230 // LOC_Os08g30910 // …
GO:0043234	C	protein complex	24	442	799	24460	0.013	0.11	// LOC_Os03g13010 // LOC_Os12g08770 // LOC_Os06g04510 // LOC_Os03g56670 // LOC_Os01g59150 // LOC_Os05g43310 // LOC_Os08g02670 // LOC_Os01g58000 // LOC_Os08g35420 // LOC_Os07g23720 // LOC_Os10g37180 // LOC_Os07g05480 // LOC_Os10g30420 // LOC_Os07g47640 // LOC_Os02g43130 // LOC_Os01g18050 // LOC_Os09g30340 // LOC_Os10g40100 // LOC_Os07g04840 // LOC_Os01g67500 // LOC_Os03g52130 // LOC_Os03g52660 // …
GO:0044444	C	cytoplasmic part	15	442	960	24460	0.75	1	// LOC_Os03g60100 // LOC_Os06g04510 // LOC_Os09g24530 // LOC_Os04g31040 // LOC_Os05g43310 // LOC_Os05g43170 // LOC_Os09g37620 // LOC_Os03g32314 // LOC_Os03g49710 // LOC_Os08g35420 // LOC_Os03g03360 // LOC_Os08g37370 // LOC_Os10g42299 // LOC_Os03g15870 // LOC_Os10g37180
GO:0044424	C	intracellular part	62	442	3831	24460	0.84	1	// LOC_Os03g13010 // LOC_Os03g03360 // LOC_Os04g31040 // LOC_Os06g11410 // LOC_Os09g37620 // LOC_Os08g41960 // LOC_Os01g18050 // LOC_Os12g08770 // LOC_Os08g37370 // LOC_Os03g15870 // LOC_Os06g04510 // LOC_Os03g02690 // LOC_Os06g01850 // LOC_Os04g23440 // LOC_Os10g40740 // LOC_Os03g43810 // LOC_Os02g43130 // LOC_Os01g58760 // LOC_Os05g43310 // LOC_Os08g02670 // LOC_Os01g58000 // LOC_Os08g35420 // …
GO:0044422	C	organelle part	16	442	1518	24460	0.99	1	// LOC_Os01g57960 // LOC_Os12g08770 // LOC_Os12g24050 // LOC_Os01g59150 // LOC_Os03g52130 // LOC_Os02g01340 // LOC_Os07g04840 // LOC_Os10g30420 // LOC_Os08g44050 // LOC_Os08g35420 // LOC_Os02g43130 // LOC_Os09g37620 // LOC_Os10g42299 // LOC_Os01g18050 // LOC_Os03g58470 // LOC_Os06g01850
GO:0043232	C	intracellular non-membrane-bounded organelle	11	442	1590	24460	1	1	// LOC_Os03g60100 // LOC_Os02g43130 // LOC_Os12g24050 // LOC_Os01g59150 // LOC_Os08g44050 // LOC_Os03g03360 // LOC_Os03g49710 // LOC_Os03g15870 // LOC_Os01g18050 // LOC_Os03g58470 // LOC_Os01g57960
GO:0043229	C	intracellular organelle	43	442	3164	24460	0.98	1	// LOC_Os03g03360 // LOC_Os04g31040 // LOC_Os06g11410 // LOC_Os09g37620 // LOC_Os08g41960 // LOC_Os01g18050 // LOC_Os12g08770 // LOC_Os08g37370 // LOC_Os03g15870 // LOC_Os05g43170 // LOC_Os06g01850 // LOC_Os04g23440 // LOC_Os10g40740 // LOC_Os03g43810 // LOC_Os02g43130 // LOC_Os01g58760 // LOC_Os05g43310 // LOC_Os12g24050 // LOC_Os03g58470 // LOC_Os03g49710 // LOC_Os10g42299 // LOC_Os08g30910 // …
GO:0043227	C	membrane-bounded organelle	33	442	2519	24460	0.98	1	// LOC_Os12g08770 // LOC_Os04g31040 // LOC_Os06g11410 // LOC_Os09g37620 // LOC_Os08g41960 // LOC_Os08g37370 // LOC_Os01g38610 // LOC_Os05g43170 // LOC_Os06g01850 // LOC_Os04g23440 // LOC_Os10g40740 // LOC_Os03g43810 // LOC_Os01g58760 // LOC_Os05g43310 // LOC_Os12g24050 // LOC_Os03g58470 // LOC_Os10g42299 // LOC_Os08g30910 // LOC_Os09g24530 // LOC_Os08g34160 // LOC_Os11g30370 // LOC_Os01g08320 // …
GO:0005634	C	nucleus	21	442	2173	24460	1	1	// LOC_Os10g40740 // LOC_Os08g30910 // LOC_Os07g34598 // LOC_Os11g30370 // LOC_Os12g24050 // LOC_Os01g58760 // LOC_Os03g43810 // LOC_Os06g11410 // LOC_Os03g56950 // LOC_Os04g36054 // LOC_Os01g38610 // LOC_Os01g08320 // LOC_Os10g30420 // LOC_Os08g41960 // LOC_Os03g58470 // LOC_Os02g03960 // LOC_Os01g57960 // LOC_Os08g34160 // LOC_Os12g01449 // LOC_Os01g01840 // LOC_Os04g23440
GO:0043231	C	intracellular membrane-bounded organelle	29	442	2504	24460	1	1	// LOC_Os04g31040 // LOC_Os06g11410 // LOC_Os09g37620 // LOC_Os08g41960 // LOC_Os08g37370 // LOC_Os01g38610 // LOC_Os12g24050 // LOC_Os04g23440 // LOC_Os10g40740 // LOC_Os03g43810 // LOC_Os01g58760 // LOC_Os05g43310 // LOC_Os03g58470 // LOC_Os10g42299 // LOC_Os08g30910 // LOC_Os09g24530 // LOC_Os08g34160 // LOC_Os11g30370 // LOC_Os01g08320 // LOC_Os10g30420 // LOC_Os02g03960 // LOC_Os03g56950 // …
GO:0005737	C	cytoplasm	21	442	1271	24460	0.69	1	// LOC_Os03g60100 // LOC_Os06g04510 // LOC_Os03g03360 // LOC_Os04g31040 // LOC_Os06g13660 // LOC_Os09g12290 // LOC_Os05g43170 // LOC_Os09g37620 // LOC_Os03g32314 // LOC_Os03g49710 // LOC_Os05g43310 // LOC_Os08g35420 // LOC_Os09g24530 // LOC_Os08g37370 // LOC_Os10g42299 // LOC_Os10g36210 // LOC_Os03g15870 // LOC_Os10g37180 // LOC_Os10g35840 // LOC_Os03g02690 // LOC_Os04g53230
GO:0031090	C	organelle membrane	6	442	197	24460	0.15	1	// LOC_Os12g08770 // LOC_Os03g52130 // LOC_Os02g01340 // LOC_Os09g37620 // LOC_Os10g42299 // LOC_Os06g01850
GO:0032991	C	macromolecular complex	29	442	1365	24460	0.21	1	// LOC_Os03g13010 // LOC_Os03g03360 // LOC_Os06g04510 // LOC_Os12g08770 // LOC_Os03g15870 // LOC_Os03g56670 // LOC_Os01g59150 // LOC_Os05g43310 // LOC_Os08g02670 // LOC_Os01g58000 // LOC_Os08g35420 // LOC_Os03g58470 // LOC_Os03g49710 // LOC_Os07g23720 // LOC_Os10g37180 // LOC_Os07g05480 // LOC_Os10g30420 // LOC_Os07g47640 // LOC_Os02g43130 // LOC_Os01g18050 // LOC_Os09g30340 // LOC_Os03g60100 // …
GO:0043228	C	non-membrane-bounded organelle	11	442	1590	24460	1	1	// LOC_Os03g60100 // LOC_Os02g43130 // LOC_Os12g24050 // LOC_Os01g59150 // LOC_Os08g44050 // LOC_Os03g03360 // LOC_Os03g49710 // LOC_Os03g15870 // LOC_Os01g18050 // LOC_Os03g58470 // LOC_Os01g57960
GO:0044446	C	intracellular organelle part	16	442	1518	24460	0.99	1	// LOC_Os01g57960 // LOC_Os12g08770 // LOC_Os12g24050 // LOC_Os01g59150 // LOC_Os03g52130 // LOC_Os02g01340 // LOC_Os07g04840 // LOC_Os10g30420 // LOC_Os08g44050 // LOC_Os08g35420 // LOC_Os02g43130 // LOC_Os09g37620 // LOC_Os10g42299 // LOC_Os01g18050 // LOC_Os03g58470 // LOC_Os06g01850
GO:0043226	C	organelle	43	442	3164	24460	0.98	1	// LOC_Os03g03360 // LOC_Os04g31040 // LOC_Os06g11410 // LOC_Os09g37620 // LOC_Os08g41960 // LOC_Os01g18050 // LOC_Os12g08770 // LOC_Os08g37370 // LOC_Os03g15870 // LOC_Os05g43170 // LOC_Os06g01850 // LOC_Os04g23440 // LOC_Os10g40740 // LOC_Os03g43810 // LOC_Os02g43130 // LOC_Os01g58760 // LOC_Os05g43310 // LOC_Os12g24050 // LOC_Os03g58470 // LOC_Os03g49710 // LOC_Os10g42299 // LOC_Os08g30910 // …
GO:0005622	C	intracellular	77	442	4460	24460	0.69	1	// LOC_Os03g13010 // LOC_Os03g03360 // LOC_Os04g31040 // LOC_Os06g11410 // LOC_Os11g05540 // LOC_Os05g02250 // LOC_Os09g37620 // LOC_Os01g65080 // LOC_Os02g31890 // LOC_Os03g14669 // LOC_Os08g41960 // LOC_Os01g18050 // LOC_Os12g08770 // LOC_Os08g37370 // LOC_Os03g58470 // LOC_Os03g15870 // LOC_Os06g04510 // LOC_Os12g35630 // LOC_Os03g02690 // LOC_Os06g01850 // LOC_Os04g23440 // LOC_Os10g40740 // …

## Sheet: S2downoverO27
GO_acc	term_type	Term	queryitem	querytotal	bgitem	bgtotal	pvalue	FDR	entries
GO:0015979	P	photosynthesis	18	442	100	24460	3.3e-12	2.6e-09	// LOC_Os06g21590 // LOC_Os01g41710 // LOC_Os07g04840 // LOC_Os03g56670 // LOC_Os01g17170 // LOC_Os03g52130 // LOC_Os07g05480 // LOC_Os07g37240 // LOC_Os04g38410 // LOC_Os03g39610 // LOC_Os03g36540 // LOC_Os07g47640 // LOC_Os08g35420 // LOC_Os03g59640 // LOC_Os01g64960 // LOC_Os12g08770 // LOC_Os09g30340 // LOC_Os11g13890
GO:0009765	P	photosynthesis, light harvesting	7	442	18	24460	1.9e-07	7.6e-05	// LOC_Os06g21590 // LOC_Os01g41710 // LOC_Os11g13890 // LOC_Os07g37240 // LOC_Os04g38410 // LOC_Os03g39610 // LOC_Os01g64960
GO:0015995	P	chlorophyll biosynthetic process	5	442	8	24460	2e-06	0.00052	// LOC_Os01g17170 // LOC_Os03g20700 // LOC_Os03g59640 // LOC_Os05g28200 // LOC_Os03g36540
GO:0033014	P	tetrapyrrole biosynthetic process	7	442	31	24460	4.2e-06	0.00055	// LOC_Os01g17170 // LOC_Os03g36540 // LOC_Os03g20700 // LOC_Os03g59640 // LOC_Os05g28200 // LOC_Os01g18320 // LOC_Os10g35840
GO:0019684	P	photosynthesis, light reaction	8	442	45	24460	4.1e-06	0.00055	// LOC_Os06g21590 // LOC_Os01g41710 // LOC_Os11g13890 // LOC_Os07g37240 // LOC_Os04g38410 // LOC_Os03g39610 // LOC_Os01g64960 // LOC_Os08g35420
GO:0006468	P	protein amino acid phosphorylation	55	442	1584	24460	4.2e-06	0.00055	// LOC_Os10g25090 // LOC_Os11g07230 // LOC_Os04g34250 // LOC_Os07g35260 // LOC_Os09g18594 // LOC_Os12g42520 // LOC_Os01g65650 // LOC_Os01g02580 // LOC_Os08g07774 // LOC_Os07g10630 // LOC_Os02g40240 // LOC_Os02g49310 // LOC_Os09g29520 // LOC_Os01g63280 // LOC_Os01g10890 // LOC_Os12g34320 // LOC_Os09g16950 // LOC_Os05g51190 // LOC_Os01g02570 // LOC_Os02g42620 // LOC_Os07g43560 // LOC_Os08g14940 // …
GO:0015994	P	chlorophyll metabolic process	5	442	11	24460	6.4e-06	0.00072	// LOC_Os01g17170 // LOC_Os03g20700 // LOC_Os03g59640 // LOC_Os05g28200 // LOC_Os03g36540
GO:0006779	P	porphyrin biosynthetic process	6	442	22	24460	8.2e-06	0.00073	// LOC_Os01g17170 // LOC_Os03g36540 // LOC_Os03g20700 // LOC_Os03g59640 // LOC_Os05g28200 // LOC_Os01g18320
GO:0033013	P	tetrapyrrole metabolic process	7	442	35	24460	8.3e-06	0.00073	// LOC_Os01g17170 // LOC_Os03g36540 // LOC_Os03g20700 // LOC_Os03g59640 // LOC_Os05g28200 // LOC_Os01g18320 // LOC_Os10g35840
GO:0016310	P	phosphorylation	58	442	1761	24460	1e-05	0.00082	// LOC_Os10g25090 // LOC_Os11g07230 // LOC_Os04g34250 // LOC_Os07g35260 // LOC_Os09g18594 // LOC_Os12g42520 // LOC_Os01g65650 // LOC_Os01g02580 // LOC_Os08g07774 // LOC_Os07g10630 // LOC_Os02g40240 // LOC_Os02g49310 // LOC_Os09g29520 // LOC_Os01g63280 // LOC_Os01g10890 // LOC_Os12g34320 // LOC_Os09g16950 // LOC_Os05g51190 // LOC_Os01g02570 // LOC_Os02g42620 // LOC_Os07g43560 // LOC_Os08g14940 // …
GO:0006778	P	porphyrin metabolic process	6	442	26	24460	1.9e-05	0.0013	// LOC_Os01g17170 // LOC_Os03g36540 // LOC_Os03g20700 // LOC_Os03g59640 // LOC_Os05g28200 // LOC_Os01g18320
GO:0043687	P	post-translational protein modification	58	442	1818	24460	2.6e-05	0.0015	// LOC_Os03g13010 // LOC_Os10g25090 // LOC_Os10g04730 // LOC_Os11g07230 // LOC_Os04g34250 // LOC_Os07g35260 // LOC_Os09g18594 // LOC_Os12g42520 // LOC_Os01g65650 // LOC_Os01g02580 // LOC_Os08g07774 // LOC_Os07g10630 // LOC_Os02g40240 // LOC_Os02g49520 // LOC_Os02g49310 // LOC_Os09g29520 // LOC_Os01g63280 // LOC_Os01g10890 // LOC_Os12g34320 // LOC_Os09g16950 // LOC_Os05g51190 // LOC_Os01g02570 // …
GO:0006091	P	generation of precursor metabolites and energy	18	442	308	24460	2.4e-05	0.0015	// LOC_Os06g21590 // LOC_Os01g41710 // LOC_Os06g04510 // LOC_Os11g13890 // LOC_Os12g34094 // LOC_Os12g33946 // LOC_Os01g58000 // LOC_Os03g52460 // LOC_Os07g37240 // LOC_Os04g38410 // LOC_Os03g39610 // LOC_Os05g41640 // LOC_Os03g52660 // LOC_Os08g35420 // LOC_Os08g01380 // LOC_Os08g25734 // LOC_Os01g64960 // LOC_Os01g64120
GO:0009314	P	response to radiation	6	442	32	24460	5.2e-05	0.0027	// LOC_Os03g43990 // LOC_Os08g03650 // LOC_Os12g02530 // LOC_Os12g39380 // LOC_Os11g02610 // LOC_Os03g10880
GO:0009416	P	response to light stimulus	6	442	32	24460	5.2e-05	0.0027	// LOC_Os03g43990 // LOC_Os08g03650 // LOC_Os12g02530 // LOC_Os12g39380 // LOC_Os11g02610 // LOC_Os03g10880
GO:0006796	P	phosphate metabolic process	58	442	1879	24460	6.3e-05	0.0029	// LOC_Os10g25090 // LOC_Os11g07230 // LOC_Os04g34250 // LOC_Os07g35260 // LOC_Os09g18594 // LOC_Os12g42520 // LOC_Os01g65650 // LOC_Os01g02580 // LOC_Os08g07774 // LOC_Os07g10630 // LOC_Os02g40240 // LOC_Os02g49310 // LOC_Os09g29520 // LOC_Os01g63280 // LOC_Os01g10890 // LOC_Os12g34320 // LOC_Os09g16950 // LOC_Os05g51190 // LOC_Os01g02570 // LOC_Os02g42620 // LOC_Os07g43560 // LOC_Os08g14940 // …
GO:0006793	P	phosphorus metabolic process	58	442	1879	24460	6.3e-05	0.0029	// LOC_Os10g25090 // LOC_Os11g07230 // LOC_Os04g34250 // LOC_Os07g35260 // LOC_Os09g18594 // LOC_Os12g42520 // LOC_Os01g65650 // LOC_Os01g02580 // LOC_Os08g07774 // LOC_Os07g10630 // LOC_Os02g40240 // LOC_Os02g49310 // LOC_Os09g29520 // LOC_Os01g63280 // LOC_Os01g10890 // LOC_Os12g34320 // LOC_Os09g16950 // LOC_Os05g51190 // LOC_Os01g02570 // LOC_Os02g42620 // LOC_Os07g43560 // LOC_Os08g14940 // …
GO:0051188	P	cofactor biosynthetic process	9	442	92	24460	8e-05	0.0035	// LOC_Os01g17170 // LOC_Os12g16200 // LOC_Os09g27420 // LOC_Os09g30410 // LOC_Os03g36540 // LOC_Os03g20700 // LOC_Os03g59640 // LOC_Os05g28200 // LOC_Os01g18320
GO:0044271	P	cellular nitrogen compound biosynthetic process	14	442	232	24460	0.00014	0.0058	// LOC_Os01g17170 // LOC_Os04g56400 // LOC_Os07g20544 // LOC_Os09g12290 // LOC_Os06g44460 // LOC_Os03g20700 // LOC_Os03g63330 // LOC_Os03g36540 // LOC_Os05g49800 // LOC_Os03g59640 // LOC_Os05g28200 // LOC_Os01g18320 // LOC_Os10g35840 // LOC_Os03g02690
GO:0046148	P	pigment biosynthetic process	5	442	26	24460	0.0002	0.0079	// LOC_Os01g17170 // LOC_Os03g20700 // LOC_Os03g59640 // LOC_Os05g28200 // LOC_Os03g36540
GO:0006464	P	protein modification process	58	442	1997	24460	0.0003	0.011	// LOC_Os03g13010 // LOC_Os10g25090 // LOC_Os10g04730 // LOC_Os11g07230 // LOC_Os04g34250 // LOC_Os07g35260 // LOC_Os09g18594 // LOC_Os12g42520 // LOC_Os01g65650 // LOC_Os01g02580 // LOC_Os08g07774 // LOC_Os07g10630 // LOC_Os02g40240 // LOC_Os02g49520 // LOC_Os02g49310 // LOC_Os09g29520 // LOC_Os01g63280 // LOC_Os01g10890 // LOC_Os12g34320 // LOC_Os09g16950 // LOC_Os05g51190 // LOC_Os01g02570 // …
GO:0005975	P	carbohydrate metabolic process	31	442	864	24460	0.00034	0.012	// LOC_Os06g04510 // LOC_Os04g35030 // LOC_Os03g52460 // LOC_Os08g25734 // LOC_Os05g41640 // LOC_Os03g20420 // LOC_Os08g45180 // LOC_Os03g16050 // LOC_Os03g28330 // LOC_Os07g49110 // LOC_Os07g22930 // LOC_Os05g15510 // LOC_Os01g71930 // LOC_Os07g22650 // LOC_Os04g16680 // LOC_Os05g30250 // LOC_Os05g07130 // LOC_Os10g28050 // LOC_Os07g35560 // LOC_Os02g51070 // LOC_Os01g54620 // LOC_Os04g38600 // …
GO:0042440	P	pigment metabolic process	5	442	30	24460	0.00036	0.012	// LOC_Os01g17170 // LOC_Os03g20700 // LOC_Os03g59640 // LOC_Os05g28200 // LOC_Os03g36540
GO:0051186	P	cofactor metabolic process	10	442	142	24460	0.0004	0.013	// LOC_Os01g17170 // LOC_Os12g16200 // LOC_Os07g08030 // LOC_Os09g27420 // LOC_Os09g30410 // LOC_Os03g36540 // LOC_Os03g20700 // LOC_Os03g59640 // LOC_Os05g28200 // LOC_Os01g18320
GO:0006810	P	transport	49	442	1639	24460	0.00049	0.015	// LOC_Os06g12310 // LOC_Os01g20830 // LOC_Os01g63870 // LOC_Os02g34860 // LOC_Os01g66980 // LOC_Os04g56240 // LOC_Os02g46460 // LOC_Os05g07870 // LOC_Os03g12530 // LOC_Os08g37370 // LOC_Os06g48810 // LOC_Os08g45180 // LOC_Os05g27100 // LOC_Os09g09520 // LOC_Os06g37010 // LOC_Os10g02260 // LOC_Os02g09150 // LOC_Os03g52660 // LOC_Os12g44150 // LOC_Os04g32850 // LOC_Os04g53490 // LOC_Os01g58000 // …
GO:0051234	P	establishment of localization	49	442	1639	24460	0.00049	0.015	// LOC_Os06g12310 // LOC_Os01g20830 // LOC_Os01g63870 // LOC_Os02g34860 // LOC_Os01g66980 // LOC_Os04g56240 // LOC_Os02g46460 // LOC_Os05g07870 // LOC_Os03g12530 // LOC_Os08g37370 // LOC_Os06g48810 // LOC_Os08g45180 // LOC_Os05g27100 // LOC_Os09g09520 // LOC_Os06g37010 // LOC_Os10g02260 // LOC_Os02g09150 // LOC_Os03g52660 // LOC_Os12g44150 // LOC_Os04g32850 // LOC_Os04g53490 // LOC_Os01g58000 // …
GO:0043412	P	macromolecule modification	58	442	2046	24460	0.00054	0.015	// LOC_Os03g13010 // LOC_Os10g25090 // LOC_Os10g04730 // LOC_Os11g07230 // LOC_Os04g34250 // LOC_Os07g35260 // LOC_Os09g18594 // LOC_Os12g42520 // LOC_Os01g65650 // LOC_Os01g02580 // LOC_Os08g07774 // LOC_Os07g10630 // LOC_Os02g40240 // LOC_Os02g49520 // LOC_Os02g49310 // LOC_Os09g29520 // LOC_Os01g63280 // LOC_Os01g10890 // LOC_Os12g34320 // LOC_Os09g16950 // LOC_Os05g51190 // LOC_Os01g02570 // …
GO:0000271	P	polysaccharide biosynthetic process	7	442	73	24460	0.00055	0.015	// LOC_Os04g35030 // LOC_Os03g52460 // LOC_Os07g22930 // LOC_Os02g51070 // LOC_Os01g54620 // LOC_Os08g25734 // LOC_Os07g49110
GO:0034641	P	cellular nitrogen compound metabolic process	20	442	473	24460	0.00058	0.016	// LOC_Os01g17170 // LOC_Os04g56400 // LOC_Os07g20544 // LOC_Os06g13660 // LOC_Os03g25500 // LOC_Os09g12290 // LOC_Os07g08030 // LOC_Os06g44460 // LOC_Os03g20700 // LOC_Os03g63330 // LOC_Os03g36540 // LOC_Os05g49800 // LOC_Os03g59640 // LOC_Os05g28200 // LOC_Os10g36210 // LOC_Os01g18320 // LOC_Os10g37180 // LOC_Os10g35840 // LOC_Os03g02690 // LOC_Os04g53230
GO:0051179	P	localization	49	442	1658	24460	0.00062	0.016	// LOC_Os06g12310 // LOC_Os01g20830 // LOC_Os01g63870 // LOC_Os02g34860 // LOC_Os01g66980 // LOC_Os04g56240 // LOC_Os02g46460 // LOC_Os05g07870 // LOC_Os03g12530 // LOC_Os08g37370 // LOC_Os06g48810 // LOC_Os08g45180 // LOC_Os05g27100 // LOC_Os09g09520 // LOC_Os06g37010 // LOC_Os10g02260 // LOC_Os02g09150 // LOC_Os03g52660 // LOC_Os12g44150 // LOC_Os04g32850 // LOC_Os04g53490 // LOC_Os01g58000 // …
GO:0006811	P	ion transport	19	442	450	24460	0.0008	0.02	// LOC_Os01g20830 // LOC_Os02g09150 // LOC_Os03g52660 // LOC_Os12g44150 // LOC_Os04g32850 // LOC_Os01g58000 // LOC_Os09g29430 // LOC_Os02g57620 // LOC_Os03g12530 // LOC_Os07g01214 // LOC_Os09g27580 // LOC_Os02g35190 // LOC_Os06g05160 // LOC_Os07g12890 // LOC_Os07g23720 // LOC_Os05g27100 // LOC_Os06g37010 // LOC_Os08g10630 // LOC_Os06g48810
GO:0044281	P	small molecule metabolic process	35	442	1079	24460	0.00084	0.021	// LOC_Os04g56400 // LOC_Os06g04510 // LOC_Os03g25500 // LOC_Os03g52460 // LOC_Os06g44460 // LOC_Os03g63330 // LOC_Os05g41640 // LOC_Os09g12290 // LOC_Os08g45180 // LOC_Os08g25734 // LOC_Os07g20544 // LOC_Os07g42420 // LOC_Os03g02690 // LOC_Os10g37180 // LOC_Os03g52660 // LOC_Os01g58000 // LOC_Os06g02210 // LOC_Os02g20360 // LOC_Os05g07130 // LOC_Os05g49800 // LOC_Os12g44150 // LOC_Os01g18860 // …
GO:0018130	P	heterocycle biosynthetic process	7	442	81	24460	0.00098	0.023	// LOC_Os01g17170 // LOC_Os03g36540 // LOC_Os03g20700 // LOC_Os03g59640 // LOC_Os05g28200 // LOC_Os01g18320 // LOC_Os10g35840
GO:0009628	P	response to abiotic stimulus	6	442	60	24460	0.0011	0.026	// LOC_Os03g43990 // LOC_Os08g03650 // LOC_Os12g02530 // LOC_Os12g39380 // LOC_Os11g02610 // LOC_Os03g10880
GO:0006720	P	isoprenoid metabolic process	5	442	41	24460	0.0013	0.028	// LOC_Os04g56230 // LOC_Os02g39160 // LOC_Os07g36190 // LOC_Os01g50760 // LOC_Os02g02520
GO:0008299	P	isoprenoid biosynthetic process	5	442	41	24460	0.0013	0.028	// LOC_Os04g56230 // LOC_Os02g39160 // LOC_Os07g36190 // LOC_Os01g50760 // LOC_Os02g02520
GO:0009250	P	glucan biosynthetic process	6	442	65	24460	0.0016	0.035	// LOC_Os04g35030 // LOC_Os03g52460 // LOC_Os07g22930 // LOC_Os02g51070 // LOC_Os01g54620 // LOC_Os08g25734
GO:0033692	P	cellular polysaccharide biosynthetic process	6	442	70	24460	0.0023	0.046	// LOC_Os04g35030 // LOC_Os03g52460 // LOC_Os07g22930 // LOC_Os02g51070 // LOC_Os01g54620 // LOC_Os08g25734
GO:0044267	P	cellular protein metabolic process	75	442	2983	24460	0.0023	0.046	// LOC_Os03g13010 // LOC_Os10g25090 // LOC_Os10g04730 // LOC_Os03g03360 // LOC_Os11g07230 // LOC_Os04g34250 // LOC_Os01g38229 // LOC_Os07g35260 // LOC_Os09g18594 // LOC_Os01g53020 // LOC_Os12g42520 // LOC_Os01g65650 // LOC_Os01g02580 // LOC_Os08g07774 // LOC_Os07g10630 // LOC_Os09g12290 // LOC_Os02g40240 // LOC_Os02g49520 // LOC_Os03g15870 // LOC_Os02g49310 // LOC_Os12g35630 // LOC_Os09g29520 // …
GO:0005996	P	monosaccharide metabolic process	9	442	151	24460	0.0023	0.046	// LOC_Os06g04510 // LOC_Os05g07130 // LOC_Os03g52460 // LOC_Os05g41640 // LOC_Os03g20420 // LOC_Os08g45180 // LOC_Os08g25734 // LOC_Os04g38600 // LOC_Os07g08030
GO:0006812	P	cation transport	16	442	390	24460	0.0027	0.051	// LOC_Os01g20830 // LOC_Os02g09150 // LOC_Os03g52660 // LOC_Os12g44150 // LOC_Os04g32850 // LOC_Os01g58000 // LOC_Os09g29430 // LOC_Os03g12530 // LOC_Os07g01214 // LOC_Os09g27580 // LOC_Os06g48810 // LOC_Os07g12890 // LOC_Os07g23720 // LOC_Os05g27100 // LOC_Os08g10630 // LOC_Os06g37010
GO:0030001	P	metal ion transport	11	442	225	24460	0.0035	0.065	// LOC_Os01g20830 // LOC_Os04g32850 // LOC_Os09g29430 // LOC_Os07g01214 // LOC_Os09g27580 // LOC_Os06g48810 // LOC_Os07g12890 // LOC_Os07g23720 // LOC_Os05g27100 // LOC_Os08g10630 // LOC_Os06g37010
GO:0016051	P	carbohydrate biosynthetic process	7	442	116	24460	0.0065	0.12	// LOC_Os04g35030 // LOC_Os03g52460 // LOC_Os07g22930 // LOC_Os02g51070 // LOC_Os01g54620 // LOC_Os08g25734 // LOC_Os07g49110
GO:0008610	P	lipid biosynthetic process	8	442	151	24460	0.0077	0.14	// LOC_Os02g58790 // LOC_Os07g36190 // LOC_Os01g50760 // LOC_Os04g56230 // LOC_Os02g02520 // LOC_Os02g39160 // LOC_Os07g42420 // LOC_Os02g43090
GO:0006073	P	cellular glucan metabolic process	6	442	95	24460	0.0093	0.15	// LOC_Os04g35030 // LOC_Os03g52460 // LOC_Os07g22930 // LOC_Os02g51070 // LOC_Os01g54620 // LOC_Os08g25734
GO:0043436	P	oxoacid metabolic process	17	442	490	24460	0.0097	0.15	// LOC_Os07g43700 // LOC_Os06g44460 // LOC_Os04g56400 // LOC_Os07g20544 // LOC_Os06g13660 // LOC_Os03g25500 // LOC_Os10g35960 // LOC_Os09g27420 // LOC_Os03g63330 // LOC_Os05g49800 // LOC_Os09g12290 // LOC_Os10g36210 // LOC_Os10g37180 // LOC_Os07g42420 // LOC_Os03g02690 // LOC_Os02g43090 // LOC_Os04g53230
GO:0055114	P	oxidation reduction	11	442	261	24460	0.0097	0.15	// LOC_Os12g34094 // LOC_Os04g31040 // LOC_Os12g33946 // LOC_Os10g35960 // LOC_Os02g01340 // LOC_Os08g35420 // LOC_Os01g62490 // LOC_Os08g01380 // LOC_Os08g36480 // LOC_Os01g64120 // LOC_Os06g01850
GO:0009875	P	pollen-pistil interaction	6	442	99	24460	0.011	0.15	// LOC_Os04g34250 // LOC_Os08g08140 // LOC_Os01g66680 // LOC_Os01g57480 // LOC_Os04g54010 // LOC_Os12g34320
GO:0044262	P	cellular carbohydrate metabolic process	14	442	379	24460	0.011	0.15	// LOC_Os01g54620 // LOC_Os06g04510 // LOC_Os03g28330 // LOC_Os05g07130 // LOC_Os04g35030 // LOC_Os03g52460 // LOC_Os07g22930 // LOC_Os02g51070 // LOC_Os05g41640 // LOC_Os03g20420 // LOC_Os08g45180 // LOC_Os08g25734 // LOC_Os04g38600 // LOC_Os07g08030
GO:0044042	P	glucan metabolic process	6	442	95	24460	0.0093	0.15	// LOC_Os04g35030 // LOC_Os03g52460 // LOC_Os07g22930 // LOC_Os02g51070 // LOC_Os01g54620 // LOC_Os08g25734
GO:0008652	P	cellular amino acid biosynthetic process	7	442	129	24460	0.011	0.15	// LOC_Os04g56400 // LOC_Os07g20544 // LOC_Os06g44460 // LOC_Os03g63330 // LOC_Os05g49800 // LOC_Os09g12290 // LOC_Os03g02690
GO:0006519	P	cellular amino acid and derivative metabolic process	15	442	408	24460	0.0091	0.15	// LOC_Os04g56400 // LOC_Os07g20544 // LOC_Os06g13660 // LOC_Os03g25500 // LOC_Os12g16200 // LOC_Os06g44460 // LOC_Os01g62490 // LOC_Os03g63330 // LOC_Os05g49800 // LOC_Os09g12290 // LOC_Os02g20360 // LOC_Os10g37180 // LOC_Os10g36210 // LOC_Os03g02690 // LOC_Os04g53230
GO:0008037	P	cell recognition	6	442	99	24460	0.011	0.15	// LOC_Os04g34250 // LOC_Os08g08140 // LOC_Os01g66680 // LOC_Os01g57480 // LOC_Os04g54010 // LOC_Os12g34320
GO:0006082	P	organic acid metabolic process	17	442	491	24460	0.0099	0.15	// LOC_Os07g43700 // LOC_Os06g44460 // LOC_Os04g56400 // LOC_Os07g20544 // LOC_Os06g13660 // LOC_Os03g25500 // LOC_Os10g35960 // LOC_Os09g27420 // LOC_Os03g63330 // LOC_Os05g49800 // LOC_Os09g12290 // LOC_Os10g36210 // LOC_Os10g37180 // LOC_Os07g42420 // LOC_Os03g02690 // LOC_Os02g43090 // LOC_Os04g53230
GO:0048544	P	recognition of pollen	6	442	99	24460	0.011	0.15	// LOC_Os04g34250 // LOC_Os08g08140 // LOC_Os01g66680 // LOC_Os01g57480 // LOC_Os04g54010 // LOC_Os12g34320
GO:0019752	P	carboxylic acid metabolic process	17	442	490	24460	0.0097	0.15	// LOC_Os07g43700 // LOC_Os06g44460 // LOC_Os04g56400 // LOC_Os07g20544 // LOC_Os06g13660 // LOC_Os03g25500 // LOC_Os10g35960 // LOC_Os09g27420 // LOC_Os03g63330 // LOC_Os05g49800 // LOC_Os09g12290 // LOC_Os10g36210 // LOC_Os10g37180 // LOC_Os07g42420 // LOC_Os03g02690 // LOC_Os02g43090 // LOC_Os04g53230
GO:0042180	P	cellular ketone metabolic process	17	442	496	24460	0.011	0.15	// LOC_Os07g43700 // LOC_Os06g44460 // LOC_Os04g56400 // LOC_Os07g20544 // LOC_Os06g13660 // LOC_Os03g25500 // LOC_Os10g35960 // LOC_Os09g27420 // LOC_Os03g63330 // LOC_Os05g49800 // LOC_Os09g12290 // LOC_Os10g36210 // LOC_Os10g37180 // LOC_Os07g42420 // LOC_Os03g02690 // LOC_Os02g43090 // LOC_Os04g53230
GO:0009856	P	pollination	6	442	99	24460	0.011	0.15	// LOC_Os04g34250 // LOC_Os08g08140 // LOC_Os01g66680 // LOC_Os01g57480 // LOC_Os04g54010 // LOC_Os12g34320
GO:0044264	P	cellular polysaccharide metabolic process	6	442	100	24460	0.012	0.16	// LOC_Os04g35030 // LOC_Os03g52460 // LOC_Os07g22930 // LOC_Os02g51070 // LOC_Os01g54620 // LOC_Os08g25734
GO:0015833	P	peptide transport	6	442	101	24460	0.012	0.16	// LOC_Os10g22560 // LOC_Os10g02260 // LOC_Os12g12934 // LOC_Os10g42900 // LOC_Os11g18044 // LOC_Os02g46460
GO:0006857	P	oligopeptide transport	6	442	101	24460	0.012	0.16	// LOC_Os10g22560 // LOC_Os10g02260 // LOC_Os12g12934 // LOC_Os10g42900 // LOC_Os11g18044 // LOC_Os02g46460
GO:0006066	P	alcohol metabolic process	9	442	199	24460	0.012	0.16	// LOC_Os06g04510 // LOC_Os05g07130 // LOC_Os03g52460 // LOC_Os05g41640 // LOC_Os03g20420 // LOC_Os08g45180 // LOC_Os08g25734 // LOC_Os04g38600 // LOC_Os07g08030
GO:0006457	P	protein folding	8	442	167	24460	0.013	0.16	// LOC_Os05g43170 // LOC_Os01g38229 // LOC_Os07g09040 // LOC_Os01g53020 // LOC_Os03g14040 // LOC_Os01g66980 // LOC_Os05g01530 // LOC_Os02g51570
GO:0019318	P	hexose metabolic process	7	442	134	24460	0.013	0.16	// LOC_Os06g04510 // LOC_Os05g07130 // LOC_Os03g52460 // LOC_Os05g41640 // LOC_Os08g25734 // LOC_Os04g38600 // LOC_Os07g08030
GO:0016053	P	organic acid biosynthetic process	9	442	203	24460	0.014	0.16	// LOC_Os04g56400 // LOC_Os07g20544 // LOC_Os02g43090 // LOC_Os06g44460 // LOC_Os03g63330 // LOC_Os05g49800 // LOC_Os09g12290 // LOC_Os07g42420 // LOC_Os03g02690
GO:0046394	P	carboxylic acid biosynthetic process	9	442	203	24460	0.014	0.16	// LOC_Os04g56400 // LOC_Os07g20544 // LOC_Os02g43090 // LOC_Os06g44460 // LOC_Os03g63330 // LOC_Os05g49800 // LOC_Os09g12290 // LOC_Os07g42420 // LOC_Os03g02690
GO:0012501	P	programmed cell death	16	442	475	24460	0.015	0.17	// LOC_Os11g29050 // LOC_Os04g14220 // LOC_Os05g30220 // LOC_Os06g06850 // LOC_Os11g16470 // LOC_Os11g45750 // LOC_Os11g37860 // LOC_Os04g53120 // LOC_Os02g18070 // LOC_Os11g34920 // LOC_Os08g07774 // LOC_Os01g52270 // LOC_Os06g17950 // LOC_Os05g23990 // LOC_Os12g37760 // LOC_Os05g31530
GO:0006915	P	apoptosis	16	442	475	24460	0.015	0.17	// LOC_Os11g29050 // LOC_Os04g14220 // LOC_Os05g30220 // LOC_Os06g06850 // LOC_Os11g16470 // LOC_Os11g45750 // LOC_Os11g37860 // LOC_Os04g53120 // LOC_Os02g18070 // LOC_Os11g34920 // LOC_Os08g07774 // LOC_Os01g52270 // LOC_Os06g17950 // LOC_Os05g23990 // LOC_Os12g37760 // LOC_Os05g31530
GO:0022414	P	reproductive process	6	442	106	24460	0.015	0.17	// LOC_Os04g34250 // LOC_Os08g08140 // LOC_Os01g66680 // LOC_Os01g57480 // LOC_Os04g54010 // LOC_Os12g34320
GO:0005976	P	polysaccharide metabolic process	7	442	140	24460	0.016	0.18	// LOC_Os04g35030 // LOC_Os03g52460 // LOC_Os07g22930 // LOC_Os02g51070 // LOC_Os01g54620 // LOC_Os08g25734 // LOC_Os07g49110
GO:0034637	P	cellular carbohydrate biosynthetic process	6	442	110	24460	0.018	0.19	// LOC_Os04g35030 // LOC_Os03g52460 // LOC_Os07g22930 // LOC_Os02g51070 // LOC_Os01g54620 // LOC_Os08g25734
GO:0016265	P	death	16	442	487	24460	0.019	0.2	// LOC_Os11g29050 // LOC_Os04g14220 // LOC_Os05g30220 // LOC_Os06g06850 // LOC_Os11g16470 // LOC_Os11g45750 // LOC_Os11g37860 // LOC_Os04g53120 // LOC_Os02g18070 // LOC_Os11g34920 // LOC_Os08g07774 // LOC_Os01g52270 // LOC_Os06g17950 // LOC_Os05g23990 // LOC_Os12g37760 // LOC_Os05g31530
GO:0008219	P	cell death	16	442	487	24460	0.019	0.2	// LOC_Os11g29050 // LOC_Os04g14220 // LOC_Os05g30220 // LOC_Os06g06850 // LOC_Os11g16470 // LOC_Os11g45750 // LOC_Os11g37860 // LOC_Os04g53120 // LOC_Os02g18070 // LOC_Os11g34920 // LOC_Os08g07774 // LOC_Os01g52270 // LOC_Os06g17950 // LOC_Os05g23990 // LOC_Os12g37760 // LOC_Os05g31530
GO:0006006	P	glucose metabolic process	6	442	112	24460	0.019	0.2	// LOC_Os06g04510 // LOC_Os03g52460 // LOC_Os05g41640 // LOC_Os08g25734 // LOC_Os04g38600 // LOC_Os07g08030
GO:0051704	P	multi-organism process	6	442	113	24460	0.02	0.21	// LOC_Os04g34250 // LOC_Os08g08140 // LOC_Os01g66680 // LOC_Os01g57480 // LOC_Os04g54010 // LOC_Os12g34320
GO:0006520	P	cellular amino acid metabolic process	12	442	332	24460	0.021	0.21	// LOC_Os04g56400 // LOC_Os07g20544 // LOC_Os06g13660 // LOC_Os03g25500 // LOC_Os06g44460 // LOC_Os03g63330 // LOC_Os05g49800 // LOC_Os09g12290 // LOC_Os10g37180 // LOC_Os10g36210 // LOC_Os03g02690 // LOC_Os04g53230
GO:0022900	P	electron transport chain	5	442	84	24460	0.021	0.22	// LOC_Os12g33946 // LOC_Os12g34094 // LOC_Os08g35420 // LOC_Os01g64120 // LOC_Os08g01380
GO:0009309	P	amine biosynthetic process	7	442	149	24460	0.022	0.22	// LOC_Os04g56400 // LOC_Os07g20544 // LOC_Os06g44460 // LOC_Os03g63330 // LOC_Os05g49800 // LOC_Os09g12290 // LOC_Os03g02690
GO:0015672	P	monovalent inorganic cation transport	8	442	186	24460	0.023	0.23	// LOC_Os02g09150 // LOC_Os03g52660 // LOC_Os01g58000 // LOC_Os09g29430 // LOC_Os07g01214 // LOC_Os09g27580 // LOC_Os06g48810 // LOC_Os07g23720
GO:0046483	P	heterocycle metabolic process	12	442	349	24460	0.029	0.28	// LOC_Os01g17170 // LOC_Os03g52660 // LOC_Os12g44150 // LOC_Os09g27420 // LOC_Os03g36540 // LOC_Os03g20700 // LOC_Os03g59640 // LOC_Os05g28200 // LOC_Os08g45180 // LOC_Os01g18320 // LOC_Os10g35840 // LOC_Os01g58000
GO:0000003	P	reproduction	6	442	125	24460	0.03	0.29	// LOC_Os04g34250 // LOC_Os08g08140 // LOC_Os01g66680 // LOC_Os01g57480 // LOC_Os04g54010 // LOC_Os12g34320
GO:0044106	P	cellular amine metabolic process	12	442	366	24460	0.039	0.37	// LOC_Os04g56400 // LOC_Os07g20544 // LOC_Os06g13660 // LOC_Os03g25500 // LOC_Os06g44460 // LOC_Os03g63330 // LOC_Os05g49800 // LOC_Os09g12290 // LOC_Os10g37180 // LOC_Os10g36210 // LOC_Os03g02690 // LOC_Os04g53230
GO:0009308	P	amine metabolic process	13	442	414	24460	0.043	0.4	// LOC_Os04g56400 // LOC_Os07g20544 // LOC_Os06g13660 // LOC_Os03g25500 // LOC_Os07g49110 // LOC_Os06g44460 // LOC_Os03g63330 // LOC_Os05g49800 // LOC_Os09g12290 // LOC_Os10g37180 // LOC_Os10g36210 // LOC_Os03g02690 // LOC_Os04g53230
GO:0044283	P	small molecule biosynthetic process	10	442	297	24460	0.049	0.45	// LOC_Os04g56400 // LOC_Os07g20544 // LOC_Os12g16200 // LOC_Os02g43090 // LOC_Os06g44460 // LOC_Os03g63330 // LOC_Os05g49800 // LOC_Os09g12290 // LOC_Os07g42420 // LOC_Os03g02690
GO:0044282	P	small molecule catabolic process	6	442	143	24460	0.05	0.46	// LOC_Os06g04510 // LOC_Os07g08030 // LOC_Os05g41640 // LOC_Os01g62490 // LOC_Os10g37180 // LOC_Os04g53230
GO:0044255	P	cellular lipid metabolic process	8	442	221	24460	0.053	0.48	// LOC_Os07g36190 // LOC_Os01g50760 // LOC_Os04g56230 // LOC_Os03g24160 // LOC_Os02g02520 // LOC_Os02g39160 // LOC_Os07g42420 // LOC_Os02g43090
GO:0006952	P	defense response	13	442	442	24460	0.064	0.58	// LOC_Os04g14220 // LOC_Os05g30220 // LOC_Os06g06850 // LOC_Os11g16470 // LOC_Os11g45750 // LOC_Os11g37860 // LOC_Os04g53120 // LOC_Os02g18070 // LOC_Os11g34920 // LOC_Os08g07774 // LOC_Os05g23990 // LOC_Os12g37760 // LOC_Os05g31530
GO:0032501	P	multicellular organismal process	6	442	155	24460	0.068	0.61	// LOC_Os04g34250 // LOC_Os08g08140 // LOC_Os01g66680 // LOC_Os01g57480 // LOC_Os04g54010 // LOC_Os12g34320
GO:0007154	P	cell communication	6	442	164	24460	0.083	0.73	// LOC_Os04g34250 // LOC_Os08g08140 // LOC_Os01g66680 // LOC_Os01g57480 // LOC_Os04g54010 // LOC_Os12g34320
GO:0080090	P	regulation of primary metabolic process	20	442	1673	24460	0.98	1	// LOC_Os10g40740 // LOC_Os08g41960 // LOC_Os01g58760 // LOC_Os03g43810 // LOC_Os04g23440 // LOC_Os04g36054 // LOC_Os01g38610 // LOC_Os01g08320 // LOC_Os10g30420 // LOC_Os11g01140 // LOC_Os06g24070 // LOC_Os02g35180 // LOC_Os02g03960 // LOC_Os03g56950 // LOC_Os06g04090 // LOC_Os12g01449 // LOC_Os07g25150 // LOC_Os11g47460 // LOC_Os01g01840 // LOC_Os12g01140
GO:0019222	P	regulation of metabolic process	20	442	1715	24460	0.99	1	// LOC_Os10g40740 // LOC_Os08g41960 // LOC_Os01g58760 // LOC_Os03g43810 // LOC_Os04g23440 // LOC_Os04g36054 // LOC_Os01g38610 // LOC_Os01g08320 // LOC_Os10g30420 // LOC_Os11g01140 // LOC_Os06g24070 // LOC_Os02g35180 // LOC_Os02g03960 // LOC_Os03g56950 // LOC_Os06g04090 // LOC_Os12g01449 // LOC_Os07g25150 // LOC_Os11g47460 // LOC_Os01g01840 // LOC_Os12g01140
GO:0060255	P	regulation of macromolecule metabolic process	20	442	1697	24460	0.99	1	// LOC_Os10g40740 // LOC_Os08g41960 // LOC_Os01g58760 // LOC_Os03g43810 // LOC_Os04g23440 // LOC_Os04g36054 // LOC_Os01g38610 // LOC_Os01g08320 // LOC_Os10g30420 // LOC_Os11g01140 // LOC_Os06g24070 // LOC_Os02g35180 // LOC_Os02g03960 // LOC_Os03g56950 // LOC_Os06g04090 // LOC_Os12g01449 // LOC_Os07g25150 // LOC_Os11g47460 // LOC_Os01g01840 // LOC_Os12g01140
GO:0023052	P	signaling	13	442	495	24460	0.12	1	// LOC_Os04g34250 // LOC_Os11g05540 // LOC_Os12g42520 // LOC_Os08g08140 // LOC_Os01g66680 // LOC_Os11g01140 // LOC_Os01g57480 // LOC_Os02g35180 // LOC_Os05g43650 // LOC_Os12g34320 // LOC_Os01g10890 // LOC_Os04g54010 // LOC_Os12g01140
GO:0019538	P	protein metabolic process	90	442	6115	24460	0.99	1	// LOC_Os12g24050 // LOC_Os01g38229 // LOC_Os01g53020 // LOC_Os08g07774 // LOC_Os02g49310 // LOC_Os12g35630 // LOC_Os12g34320 // LOC_Os07g09040 // LOC_Os07g35260 // LOC_Os08g25250 // LOC_Os11g01140 // LOC_Os03g49710 // LOC_Os11g27329 // LOC_Os06g13660 // LOC_Os04g39930 // LOC_Os01g18050 // LOC_Os07g32590 // LOC_Os04g15650 // LOC_Os03g60100 // LOC_Os10g40100 // LOC_Os01g02560 // LOC_Os01g26240 // …
GO:0006807	P	nitrogen compound metabolic process	63	442	7115	24460	1	1	// LOC_Os01g17170 // LOC_Os04g56400 // LOC_Os12g24050 // LOC_Os03g25500 // LOC_Os07g08030 // LOC_Os12g33956 // LOC_Os06g44460 // LOC_Os03g63330 // LOC_Os08g41960 // LOC_Os09g12290 // LOC_Os07g09760 // LOC_Os07g30240 // LOC_Os07g20544 // LOC_Os03g02690 // LOC_Os10g37180 // LOC_Os08g24320 // LOC_Os10g40740 // LOC_Os03g43810 // LOC_Os10g35840 // LOC_Os01g58760 // LOC_Os08g34300 // LOC_Os08g02670 // …
GO:0050789	P	regulation of biological process	25	442	2081	24460	0.99	1	// LOC_Os11g05540 // LOC_Os01g38610 // LOC_Os08g41960 // LOC_Os06g04090 // LOC_Os07g25150 // LOC_Os04g23440 // LOC_Os10g40740 // LOC_Os03g43810 // LOC_Os01g58760 // LOC_Os03g23980 // LOC_Os11g01140 // LOC_Os11g47460 // LOC_Os01g10890 // LOC_Os08g44000 // LOC_Os02g04510 // LOC_Os01g08320 // LOC_Os10g30420 // LOC_Os02g35180 // LOC_Os02g03960 // LOC_Os03g56950 // LOC_Os12g01449 // LOC_Os06g24070 // …
GO:0044260	P	cellular macromolecule metabolic process	117	442	9405	24460	1	1	// LOC_Os07g22930 // LOC_Os12g24050 // LOC_Os01g38229 // LOC_Os12g33956 // LOC_Os08g07774 // LOC_Os05g41640 // LOC_Os07g09760 // LOC_Os02g49310 // LOC_Os12g35630 // LOC_Os07g25150 // LOC_Os04g23440 // LOC_Os07g09040 // LOC_Os07g49110 // LOC_Os07g35260 // LOC_Os11g01140 // LOC_Os03g49710 // LOC_Os06g40240 // LOC_Os01g53020 // LOC_Os06g13660 // LOC_Os07g34598 // LOC_Os04g39930 // LOC_Os01g66680 // …
GO:0016043	P	cellular component organization	7	442	1226	24460	1	1	// LOC_Os08g30910 // LOC_Os12g24050 // LOC_Os01g59150 // LOC_Os11g10090 // LOC_Os03g58470 // LOC_Os01g18050 // LOC_Os01g57960
GO:0065007	P	biological regulation	26	442	2175	24460	0.99	1	// LOC_Os11g05540 // LOC_Os01g38610 // LOC_Os08g41960 // LOC_Os06g04090 // LOC_Os07g25150 // LOC_Os04g23440 // LOC_Os10g40740 // LOC_Os03g43810 // LOC_Os01g58760 // LOC_Os03g23980 // LOC_Os11g01140 // LOC_Os11g47460 // LOC_Os01g10890 // LOC_Os08g44000 // LOC_Os02g04510 // LOC_Os01g08320 // LOC_Os10g30420 // LOC_Os02g35180 // LOC_Os02g03960 // LOC_Os03g56950 // LOC_Os12g01449 // LOC_Os06g24070 // …
GO:0006629	P	lipid metabolic process	12	442	492	24460	0.19	1	// LOC_Os06g06290 // LOC_Os02g58790 // LOC_Os07g36190 // LOC_Os04g56240 // LOC_Os06g34070 // LOC_Os01g50760 // LOC_Os04g56230 // LOC_Os03g24160 // LOC_Os02g02520 // LOC_Os02g39160 // LOC_Os07g42420 // LOC_Os02g43090
GO:0050794	P	regulation of cellular process	22	442	1983	24460	1	1	// LOC_Os11g05540 // LOC_Os01g38610 // LOC_Os08g41960 // LOC_Os06g04090 // LOC_Os07g25150 // LOC_Os04g23440 // LOC_Os10g40740 // LOC_Os03g43810 // LOC_Os01g58760 // LOC_Os11g01140 // LOC_Os11g47460 // LOC_Os01g10890 // LOC_Os01g08320 // LOC_Os10g30420 // LOC_Os02g35180 // LOC_Os02g03960 // LOC_Os03g56950 // LOC_Os12g01449 // LOC_Os06g24070 // LOC_Os04g36054 // LOC_Os12g01140 // LOC_Os01g01840
GO:0008152	P	metabolic process	255	442	14088	24460	0.5	1	// LOC_Os08g03630 // LOC_Os01g49614 // LOC_Os04g31040 // LOC_Os01g38229 // LOC_Os10g01044 // LOC_Os04g56240 // LOC_Os12g33956 // LOC_Os04g52370 // LOC_Os08g07774 // LOC_Os05g41640 // LOC_Os02g42810 // LOC_Os07g09760 // LOC_Os02g49310 // LOC_Os12g35630 // LOC_Os04g58200 // LOC_Os03g02690 // LOC_Os12g19470 // LOC_Os12g34320 // LOC_Os05g22614 // LOC_Os06g06290 // LOC_Os03g19240 // LOC_Os01g13690 // …
GO:0050896	P	response to stimulus	24	442	1022	24460	0.12	1	// LOC_Os05g30220 // LOC_Os03g43990 // LOC_Os11g45750 // LOC_Os08g03650 // LOC_Os08g07774 // LOC_Os04g51300 // LOC_Os07g30240 // LOC_Os03g10880 // LOC_Os04g14220 // LOC_Os11g02610 // LOC_Os05g23990 // LOC_Os12g37760 // LOC_Os05g31530 // LOC_Os01g49120 // LOC_Os04g53120 // LOC_Os11g34920 // LOC_Os12g39380 // LOC_Os07g34598 // LOC_Os06g06850 // LOC_Os11g16470 // LOC_Os11g37860 // LOC_Os04g36054 // …
GO:0006950	P	response to stress	16	442	883	24460	0.53	1	// LOC_Os04g14220 // LOC_Os05g30220 // LOC_Os06g06850 // LOC_Os11g16470 // LOC_Os11g45750 // LOC_Os11g37860 // LOC_Os04g53120 // LOC_Os07g34598 // LOC_Os11g34920 // LOC_Os08g07774 // LOC_Os04g51300 // LOC_Os07g30240 // LOC_Os05g23990 // LOC_Os12g37760 // LOC_Os05g31530 // LOC_Os02g18070
GO:0015074	P	DNA integration	7	442	3206	24460	1	1	// LOC_Os08g34300 // LOC_Os01g26240 // LOC_Os07g09760 // LOC_Os12g24050 // LOC_Os07g10850 // LOC_Os01g57960 // LOC_Os08g24320
GO:0010556	P	regulation of macromolecule biosynthetic process	20	442	1616	24460	0.97	1	// LOC_Os10g40740 // LOC_Os08g41960 // LOC_Os01g58760 // LOC_Os03g43810 // LOC_Os04g23440 // LOC_Os04g36054 // LOC_Os01g38610 // LOC_Os01g08320 // LOC_Os10g30420 // LOC_Os11g01140 // LOC_Os06g24070 // LOC_Os02g35180 // LOC_Os02g03960 // LOC_Os03g56950 // LOC_Os06g04090 // LOC_Os12g01449 // LOC_Os07g25150 // LOC_Os11g47460 // LOC_Os01g01840 // LOC_Os12g01140
GO:0006350	P	transcription	20	442	1698	24460	0.99	1	// LOC_Os10g40740 // LOC_Os08g41960 // LOC_Os01g58760 // LOC_Os03g43810 // LOC_Os04g23440 // LOC_Os04g36054 // LOC_Os01g38610 // LOC_Os01g08320 // LOC_Os10g30420 // LOC_Os11g01140 // LOC_Os06g24070 // LOC_Os02g35180 // LOC_Os02g03960 // LOC_Os03g56950 // LOC_Os06g04090 // LOC_Os12g01449 // LOC_Os07g25150 // LOC_Os11g47460 // LOC_Os01g01840 // LOC_Os12g01140
GO:0006351	P	transcription, DNA-dependent	8	442	855	24460	0.99	1	// LOC_Os08g41960 // LOC_Os01g58760 // LOC_Os04g36054 // LOC_Os10g30420 // LOC_Os11g01140 // LOC_Os02g35180 // LOC_Os02g03960 // LOC_Os12g01140
GO:0032774	P	RNA biosynthetic process	8	442	857	24460	0.99	1	// LOC_Os08g41960 // LOC_Os01g58760 // LOC_Os04g36054 // LOC_Os10g30420 // LOC_Os11g01140 // LOC_Os02g35180 // LOC_Os02g03960 // LOC_Os12g01140
GO:0044248	P	cellular catabolic process	7	442	326	24460	0.38	1	// LOC_Os06g04510 // LOC_Os08g41630 // LOC_Os07g08030 // LOC_Os05g41640 // LOC_Os01g62490 // LOC_Os10g37180 // LOC_Os04g53230
GO:0044249	P	cellular biosynthetic process	64	442	5899	24460	1	1	// LOC_Os01g17170 // LOC_Os03g03360 // LOC_Os12g24050 // LOC_Os04g35030 // LOC_Os03g52460 // LOC_Os01g38610 // LOC_Os06g44460 // LOC_Os01g50760 // LOC_Os03g63330 // LOC_Os08g41960 // LOC_Os04g56400 // LOC_Os03g56950 // LOC_Os08g25734 // LOC_Os03g15870 // LOC_Os02g39160 // LOC_Os12g35630 // LOC_Os07g42420 // LOC_Os03g02690 // LOC_Os04g23440 // LOC_Os10g40740 // LOC_Os03g43810 // LOC_Os10g35840 // …
GO:0034645	P	cellular macromolecule biosynthetic process	38	442	5248	24460	1	1	// LOC_Os03g03360 // LOC_Os12g24050 // LOC_Os04g35030 // LOC_Os03g52460 // LOC_Os01g38610 // LOC_Os08g41960 // LOC_Os09g12290 // LOC_Os06g04090 // LOC_Os08g25734 // LOC_Os03g15870 // LOC_Os12g35630 // LOC_Os07g25150 // LOC_Os04g23440 // LOC_Os10g40740 // LOC_Os03g43810 // LOC_Os10g36210 // LOC_Os01g58760 // LOC_Os08g02670 // LOC_Os07g49110 // LOC_Os07g22930 // LOC_Os11g01140 // LOC_Os03g49710 // …
GO:0006139	P	nucleobase, nucleoside, nucleotide and nucleic acid metabolic process	44	442	6727	24460	1	1	// LOC_Os12g24050 // LOC_Os07g08030 // LOC_Os12g33956 // LOC_Os08g41960 // LOC_Os09g12290 // LOC_Os07g09760 // LOC_Os07g30240 // LOC_Os08g34300 // LOC_Os07g25150 // LOC_Os06g02210 // LOC_Os04g23440 // LOC_Os10g40740 // LOC_Os03g43810 // LOC_Os10g36210 // LOC_Os01g58760 // LOC_Os03g52660 // LOC_Os08g02670 // LOC_Os01g58000 // LOC_Os11g01140 // LOC_Os12g44150 // LOC_Os08g24320 // LOC_Os11g47460 // …
GO:0006508	P	proteolysis	16	442	3247	24460	1	1	// LOC_Os04g47360 // LOC_Os06g38450 // LOC_Os01g26240 // LOC_Os12g24050 // LOC_Os01g59150 // LOC_Os08g41630 // LOC_Os02g43350 // LOC_Os08g25250 // LOC_Os06g41880 // LOC_Os01g22980 // LOC_Os10g28600 // LOC_Os11g27329 // LOC_Os01g18050 // LOC_Os07g32590 // LOC_Os08g34160 // LOC_Os02g10400
GO:0016070	P	RNA metabolic process	14	442	1180	24460	0.96	1	// LOC_Os08g41960 // LOC_Os10g18150 // LOC_Os01g58760 // LOC_Os06g13660 // LOC_Os04g36054 // LOC_Os12g33956 // LOC_Os10g30420 // LOC_Os11g01140 // LOC_Os09g12290 // LOC_Os02g03960 // LOC_Os03g19560 // LOC_Os10g36210 // LOC_Os02g35180 // LOC_Os12g01140
GO:0044238	P	primary metabolic process	181	442	12303	24460	1	1	// LOC_Os01g49614 // LOC_Os12g24050 // LOC_Os01g38229 // LOC_Os04g56240 // LOC_Os12g33956 // LOC_Os08g07774 // LOC_Os05g41640 // LOC_Os04g56400 // LOC_Os07g09760 // LOC_Os02g49310 // LOC_Os12g35630 // LOC_Os03g02690 // LOC_Os12g34320 // LOC_Os06g06290 // LOC_Os01g18050 // LOC_Os07g09040 // LOC_Os07g49110 // LOC_Os07g35260 // LOC_Os08g25250 // LOC_Os11g01140 // LOC_Os03g49710 // LOC_Os11g27329 // …
GO:0009987	P	cellular process	216	442	12363	24460	0.77	1	// LOC_Os05g30220 // LOC_Os01g49614 // LOC_Os12g24050 // LOC_Os11g45750 // LOC_Os01g38229 // LOC_Os10g01044 // LOC_Os12g33956 // LOC_Os08g07774 // LOC_Os05g41640 // LOC_Os04g56400 // LOC_Os08g37370 // LOC_Os07g09760 // LOC_Os02g49310 // LOC_Os12g35630 // LOC_Os03g02690 // LOC_Os12g34320 // LOC_Os02g43130 // LOC_Os07g09040 // LOC_Os07g49110 // LOC_Os07g35260 // LOC_Os01g58000 // LOC_Os11g01140 // …
GO:0023046	P	signaling process	5	442	318	24460	0.68	1	// LOC_Os11g01140 // LOC_Os11g05540 // LOC_Os01g10890 // LOC_Os02g35180 // LOC_Os12g01140
GO:0055085	P	transmembrane transport	5	442	227	24460	0.39	1	// LOC_Os03g52660 // LOC_Os01g58000 // LOC_Os09g09520 // LOC_Os01g49120 // LOC_Os03g24860
GO:0055086	P	nucleobase, nucleoside and nucleotide metabolic process	6	442	275	24460	0.38	1	// LOC_Os05g06920 // LOC_Os03g52660 // LOC_Os07g08030 // LOC_Os01g58000 // LOC_Os12g44150 // LOC_Os06g02210
GO:0051252	P	regulation of RNA metabolic process	8	442	809	24460	0.98	1	// LOC_Os08g41960 // LOC_Os01g58760 // LOC_Os04g36054 // LOC_Os10g30420 // LOC_Os11g01140 // LOC_Os02g35180 // LOC_Os02g03960 // LOC_Os12g01140
GO:0043170	P	macromolecule metabolic process	130	442	10789	24460	1	1	// LOC_Os07g22930 // LOC_Os12g24050 // LOC_Os01g38229 // LOC_Os12g33956 // LOC_Os08g07774 // LOC_Os05g41640 // LOC_Os07g09760 // LOC_Os02g49310 // LOC_Os12g35630 // LOC_Os07g25150 // LOC_Os04g23440 // LOC_Os07g09040 // LOC_Os07g49110 // LOC_Os07g35260 // LOC_Os08g25250 // LOC_Os11g01140 // LOC_Os03g49710 // LOC_Os11g27329 // LOC_Os06g40240 // LOC_Os01g53020 // LOC_Os06g13660 // LOC_Os07g34598 // …
GO:0009889	P	regulation of biosynthetic process	20	442	1616	24460	0.97	1	// LOC_Os10g40740 // LOC_Os08g41960 // LOC_Os01g58760 // LOC_Os03g43810 // LOC_Os04g23440 // LOC_Os04g36054 // LOC_Os01g38610 // LOC_Os01g08320 // LOC_Os10g30420 // LOC_Os11g01140 // LOC_Os06g24070 // LOC_Os02g35180 // LOC_Os02g03960 // LOC_Os03g56950 // LOC_Os06g04090 // LOC_Os12g01449 // LOC_Os07g25150 // LOC_Os11g47460 // LOC_Os01g01840 // LOC_Os12g01140
GO:0031326	P	regulation of cellular biosynthetic process	20	442	1616	24460	0.97	1	// LOC_Os10g40740 // LOC_Os08g41960 // LOC_Os01g58760 // LOC_Os03g43810 // LOC_Os04g23440 // LOC_Os04g36054 // LOC_Os01g38610 // LOC_Os01g08320 // LOC_Os10g30420 // LOC_Os11g01140 // LOC_Os06g24070 // LOC_Os02g35180 // LOC_Os02g03960 // LOC_Os03g56950 // LOC_Os06g04090 // LOC_Os12g01449 // LOC_Os07g25150 // LOC_Os11g47460 // LOC_Os01g01840 // LOC_Os12g01140
GO:0031323	P	regulation of cellular metabolic process	20	442	1639	24460	0.98	1	// LOC_Os10g40740 // LOC_Os08g41960 // LOC_Os01g58760 // LOC_Os03g43810 // LOC_Os04g23440 // LOC_Os04g36054 // LOC_Os01g38610 // LOC_Os01g08320 // LOC_Os10g30420 // LOC_Os11g01140 // LOC_Os06g24070 // LOC_Os02g35180 // LOC_Os02g03960 // LOC_Os03g56950 // LOC_Os06g04090 // LOC_Os12g01449 // LOC_Os07g25150 // LOC_Os11g47460 // LOC_Os01g01840 // LOC_Os12g01140
GO:0045449	P	regulation of transcription	20	442	1576	24460	0.96	1	// LOC_Os10g40740 // LOC_Os08g41960 // LOC_Os01g58760 // LOC_Os03g43810 // LOC_Os04g23440 // LOC_Os04g36054 // LOC_Os01g38610 // LOC_Os01g08320 // LOC_Os10g30420 // LOC_Os11g01140 // LOC_Os06g24070 // LOC_Os02g35180 // LOC_Os02g03960 // LOC_Os03g56950 // LOC_Os06g04090 // LOC_Os12g01449 // LOC_Os07g25150 // LOC_Os11g47460 // LOC_Os01g01840 // LOC_Os12g01140
GO:0006355	P	regulation of transcription, DNA-dependent	8	442	806	24460	0.98	1	// LOC_Os08g41960 // LOC_Os01g58760 // LOC_Os04g36054 // LOC_Os10g30420 // LOC_Os11g01140 // LOC_Os02g35180 // LOC_Os02g03960 // LOC_Os12g01140
GO:0010467	P	gene expression	31	442	2581	24460	1	1	// LOC_Os03g03360 // LOC_Os12g33956 // LOC_Os08g41960 // LOC_Os09g12290 // LOC_Os06g04090 // LOC_Os03g15870 // LOC_Os12g35630 // LOC_Os07g25150 // LOC_Os04g23440 // LOC_Os10g40740 // LOC_Os03g43810 // LOC_Os10g36210 // LOC_Os01g58760 // LOC_Os11g01140 // LOC_Os03g49710 // LOC_Os11g47460 // LOC_Os12g01140 // LOC_Os01g38610 // LOC_Os06g13660 // LOC_Os01g08320 // LOC_Os10g30420 // LOC_Os02g35180 // …
GO:0010468	P	regulation of gene expression	20	442	1638	24460	0.98	1	// LOC_Os10g40740 // LOC_Os08g41960 // LOC_Os01g58760 // LOC_Os03g43810 // LOC_Os04g23440 // LOC_Os04g36054 // LOC_Os01g38610 // LOC_Os01g08320 // LOC_Os10g30420 // LOC_Os11g01140 // LOC_Os06g24070 // LOC_Os02g35180 // LOC_Os02g03960 // LOC_Os03g56950 // LOC_Os06g04090 // LOC_Os12g01449 // LOC_Os07g25150 // LOC_Os11g47460 // LOC_Os01g01840 // LOC_Os12g01140
GO:0019219	P	regulation of nucleobase, nucleoside, nucleotide and nucleic acid metabolic process	20	442	1582	24460	0.97	1	// LOC_Os10g40740 // LOC_Os08g41960 // LOC_Os01g58760 // LOC_Os03g43810 // LOC_Os04g23440 // LOC_Os04g36054 // LOC_Os01g38610 // LOC_Os01g08320 // LOC_Os10g30420 // LOC_Os11g01140 // LOC_Os06g24070 // LOC_Os02g35180 // LOC_Os02g03960 // LOC_Os03g56950 // LOC_Os06g04090 // LOC_Os12g01449 // LOC_Os07g25150 // LOC_Os11g47460 // LOC_Os01g01840 // LOC_Os12g01140
GO:0023060	P	signal transmission	5	442	318	24460	0.68	1	// LOC_Os11g01140 // LOC_Os11g05540 // LOC_Os01g10890 // LOC_Os02g35180 // LOC_Os12g01140
GO:0009058	P	biosynthetic process	67	442	6082	24460	1	1	// LOC_Os01g17170 // LOC_Os03g03360 // LOC_Os12g24050 // LOC_Os04g35030 // LOC_Os03g52460 // LOC_Os01g38610 // LOC_Os06g44460 // LOC_Os01g50760 // LOC_Os03g63330 // LOC_Os08g41960 // LOC_Os04g56400 // LOC_Os03g56950 // LOC_Os08g25734 // LOC_Os03g15870 // LOC_Os02g39160 // LOC_Os12g35630 // LOC_Os07g42420 // LOC_Os03g02690 // LOC_Os04g23440 // LOC_Os10g40740 // LOC_Os03g43810 // LOC_Os02g58790 // …
GO:0009059	P	macromolecule biosynthetic process	38	442	5252	24460	1	1	// LOC_Os03g03360 // LOC_Os12g24050 // LOC_Os04g35030 // LOC_Os03g52460 // LOC_Os01g38610 // LOC_Os08g41960 // LOC_Os09g12290 // LOC_Os06g04090 // LOC_Os08g25734 // LOC_Os03g15870 // LOC_Os12g35630 // LOC_Os07g25150 // LOC_Os04g23440 // LOC_Os10g40740 // LOC_Os03g43810 // LOC_Os10g36210 // LOC_Os01g58760 // LOC_Os08g02670 // LOC_Os07g49110 // LOC_Os07g22930 // LOC_Os11g01140 // LOC_Os03g49710 // …
GO:0009117	P	nucleotide metabolic process	5	442	247	24460	0.46	1	// LOC_Os03g52660 // LOC_Os01g58000 // LOC_Os07g08030 // LOC_Os12g44150 // LOC_Os05g06920
GO:0051171	P	regulation of nitrogen compound metabolic process	20	442	1582	24460	0.97	1	// LOC_Os10g40740 // LOC_Os08g41960 // LOC_Os01g58760 // LOC_Os03g43810 // LOC_Os04g23440 // LOC_Os04g36054 // LOC_Os01g38610 // LOC_Os01g08320 // LOC_Os10g30420 // LOC_Os11g01140 // LOC_Os06g24070 // LOC_Os02g35180 // LOC_Os02g03960 // LOC_Os03g56950 // LOC_Os06g04090 // LOC_Os12g01449 // LOC_Os07g25150 // LOC_Os11g47460 // LOC_Os01g01840 // LOC_Os12g01140
GO:0009056	P	catabolic process	8	442	438	24460	0.54	1	// LOC_Os06g04510 // LOC_Os08g41630 // LOC_Os07g08030 // LOC_Os02g43350 // LOC_Os05g41640 // LOC_Os01g62490 // LOC_Os10g37180 // LOC_Os04g53230
GO:0009057	P	macromolecule catabolic process	5	442	312	24460	0.67	1	// LOC_Os05g41640 // LOC_Os08g41630 // LOC_Os07g08030 // LOC_Os02g43350 // LOC_Os06g04510
GO:0006996	P	organelle organization	5	442	1101	24460	1	1	// LOC_Os11g10090 // LOC_Os08g30910 // LOC_Os03g58470 // LOC_Os12g24050 // LOC_Os01g57960
GO:0006753	P	nucleoside phosphate metabolic process	5	442	247	24460	0.46	1	// LOC_Os03g52660 // LOC_Os01g58000 // LOC_Os07g08030 // LOC_Os12g44150 // LOC_Os05g06920
GO:0044237	P	cellular metabolic process	186	442	10813	24460	0.83	1	// LOC_Os01g49614 // LOC_Os12g24050 // LOC_Os01g38229 // LOC_Os10g01044 // LOC_Os12g33956 // LOC_Os08g07774 // LOC_Os05g41640 // LOC_Os04g56400 // LOC_Os07g09760 // LOC_Os02g49310 // LOC_Os12g35630 // LOC_Os03g02690 // LOC_Os12g34320 // LOC_Os07g09040 // LOC_Os07g49110 // LOC_Os07g35260 // LOC_Os01g58000 // LOC_Os11g01140 // LOC_Os03g49710 // LOC_Os04g53230 // LOC_Os06g40240 // LOC_Os06g21590 // …
GO:0006259	P	DNA metabolic process	11	442	4448	24460	1	1	// LOC_Os06g40240 // LOC_Os07g34598 // LOC_Os08g34300 // LOC_Os08g02670 // LOC_Os01g26240 // LOC_Os07g09760 // LOC_Os07g30240 // LOC_Os12g24050 // LOC_Os07g10850 // LOC_Os01g57960 // LOC_Os08g24320
GO:0006412	P	translation	8	442	683	24460	0.93	1	// LOC_Os03g60100 // LOC_Os03g03360 // LOC_Os06g13660 // LOC_Os09g12290 // LOC_Os03g49710 // LOC_Os03g15870 // LOC_Os12g35630 // LOC_Os10g36210
GO:0030554	F	adenyl nucleotide binding	104	442	3210	24460	2.9e-09	4e-07	// LOC_Os05g30220 // LOC_Os11g45750 // LOC_Os11g46240 // LOC_Os07g35260 // LOC_Os08g07774 // LOC_Os02g49310 // LOC_Os12g34320 // LOC_Os02g43130 // LOC_Os07g49110 // LOC_Os11g01140 // LOC_Os06g13660 // LOC_Os12g16200 // LOC_Os08g36480 // LOC_Os04g39930 // LOC_Os08g19140 // LOC_Os01g66680 // LOC_Os04g15650 // LOC_Os10g40100 // LOC_Os01g02560 // LOC_Os08g08140 // LOC_Os06g36090 // LOC_Os02g32690 // …
GO:0017076	F	purine nucleotide binding	108	442	3394	24460	3.4e-09	4e-07	// LOC_Os05g30220 // LOC_Os11g45750 // LOC_Os11g46240 // LOC_Os07g35260 // LOC_Os08g07774 // LOC_Os02g49310 // LOC_Os12g34320 // LOC_Os02g43130 // LOC_Os07g49110 // LOC_Os11g01140 // LOC_Os06g13660 // LOC_Os12g16200 // LOC_Os08g36480 // LOC_Os04g39930 // LOC_Os08g19140 // LOC_Os01g18050 // LOC_Os04g15650 // LOC_Os10g40100 // LOC_Os01g02560 // LOC_Os08g08140 // LOC_Os06g36090 // LOC_Os02g32690 // …
GO:0001883	F	purine nucleoside binding	104	442	3210	24460	2.9e-09	4e-07	// LOC_Os05g30220 // LOC_Os11g45750 // LOC_Os11g46240 // LOC_Os07g35260 // LOC_Os08g07774 // LOC_Os02g49310 // LOC_Os12g34320 // LOC_Os02g43130 // LOC_Os07g49110 // LOC_Os11g01140 // LOC_Os06g13660 // LOC_Os12g16200 // LOC_Os08g36480 // LOC_Os04g39930 // LOC_Os08g19140 // LOC_Os01g66680 // LOC_Os04g15650 // LOC_Os10g40100 // LOC_Os01g02560 // LOC_Os08g08140 // LOC_Os06g36090 // LOC_Os02g32690 // …
GO:0001882	F	nucleoside binding	104	442	3220	24460	3.4e-09	4e-07	// LOC_Os05g30220 // LOC_Os11g45750 // LOC_Os11g46240 // LOC_Os07g35260 // LOC_Os08g07774 // LOC_Os02g49310 // LOC_Os12g34320 // LOC_Os02g43130 // LOC_Os07g49110 // LOC_Os11g01140 // LOC_Os06g13660 // LOC_Os12g16200 // LOC_Os08g36480 // LOC_Os04g39930 // LOC_Os08g19140 // LOC_Os01g66680 // LOC_Os04g15650 // LOC_Os10g40100 // LOC_Os01g02560 // LOC_Os08g08140 // LOC_Os06g36090 // LOC_Os02g32690 // …
GO:0005524	F	ATP binding	98	442	3055	24460	1.6e-08	1.1e-06	// LOC_Os05g30220 // LOC_Os11g45750 // LOC_Os11g46240 // LOC_Os07g35260 // LOC_Os08g07774 // LOC_Os02g49310 // LOC_Os12g34320 // LOC_Os02g43130 // LOC_Os07g49110 // LOC_Os11g01140 // LOC_Os06g13660 // LOC_Os12g16200 // LOC_Os04g39930 // LOC_Os08g19140 // LOC_Os01g66680 // LOC_Os04g15650 // LOC_Os10g40100 // LOC_Os01g02560 // LOC_Os08g08140 // LOC_Os06g36090 // LOC_Os02g32690 // LOC_Os06g17950 // …
GO:0032555	F	purine ribonucleotide binding	102	442	3238	24460	1.8e-08	1.1e-06	// LOC_Os05g30220 // LOC_Os11g45750 // LOC_Os11g46240 // LOC_Os07g35260 // LOC_Os08g07774 // LOC_Os02g49310 // LOC_Os12g34320 // LOC_Os02g43130 // LOC_Os07g49110 // LOC_Os11g01140 // LOC_Os06g13660 // LOC_Os12g16200 // LOC_Os04g39930 // LOC_Os08g19140 // LOC_Os01g18050 // LOC_Os04g15650 // LOC_Os10g40100 // LOC_Os01g02560 // LOC_Os08g08140 // LOC_Os06g36090 // LOC_Os02g32690 // LOC_Os08g44050 // …
GO:0032553	F	ribonucleotide binding	102	442	3238	24460	1.8e-08	1.1e-06	// LOC_Os05g30220 // LOC_Os11g45750 // LOC_Os11g46240 // LOC_Os07g35260 // LOC_Os08g07774 // LOC_Os02g49310 // LOC_Os12g34320 // LOC_Os02g43130 // LOC_Os07g49110 // LOC_Os11g01140 // LOC_Os06g13660 // LOC_Os12g16200 // LOC_Os04g39930 // LOC_Os08g19140 // LOC_Os01g18050 // LOC_Os04g15650 // LOC_Os10g40100 // LOC_Os01g02560 // LOC_Os08g08140 // LOC_Os06g36090 // LOC_Os02g32690 // LOC_Os08g44050 // …
GO:0032559	F	adenyl ribonucleotide binding	98	442	3058	24460	1.6e-08	1.1e-06	// LOC_Os05g30220 // LOC_Os11g45750 // LOC_Os11g46240 // LOC_Os07g35260 // LOC_Os08g07774 // LOC_Os02g49310 // LOC_Os12g34320 // LOC_Os02g43130 // LOC_Os07g49110 // LOC_Os11g01140 // LOC_Os06g13660 // LOC_Os12g16200 // LOC_Os04g39930 // LOC_Os08g19140 // LOC_Os01g66680 // LOC_Os04g15650 // LOC_Os10g40100 // LOC_Os01g02560 // LOC_Os08g08140 // LOC_Os06g36090 // LOC_Os02g32690 // LOC_Os06g17950 // …
GO:0000166	F	nucleotide binding	114	442	3794	24460	2.5e-08	1.3e-06	// LOC_Os05g30220 // LOC_Os12g33958 // LOC_Os11g46240 // LOC_Os07g35260 // LOC_Os08g07774 // LOC_Os02g49310 // LOC_Os11g45750 // LOC_Os02g43130 // LOC_Os07g49110 // LOC_Os11g01140 // LOC_Os06g13660 // LOC_Os12g16200 // LOC_Os08g36480 // LOC_Os04g39930 // LOC_Os08g19140 // LOC_Os04g38600 // LOC_Os01g18050 // LOC_Os04g15650 // LOC_Os10g40100 // LOC_Os01g02560 // LOC_Os08g08140 // LOC_Os06g36090 // …
GO:0016301	F	kinase activity	63	442	1756	24460	2.6e-07	1.2e-05	// LOC_Os10g25090 // LOC_Os11g07230 // LOC_Os04g34250 // LOC_Os07g35260 // LOC_Os09g18594 // LOC_Os08g19140 // LOC_Os12g42520 // LOC_Os01g65650 // LOC_Os01g02580 // LOC_Os08g07774 // LOC_Os05g41640 // LOC_Os07g10630 // LOC_Os09g12290 // LOC_Os02g40240 // LOC_Os08g45180 // LOC_Os02g49310 // LOC_Os09g29520 // LOC_Os01g63280 // LOC_Os01g10890 // LOC_Os12g34320 // LOC_Os09g16950 // LOC_Os05g51190 // …
GO:0005215	F	transporter activity	44	442	1110	24460	1.7e-06	7.4e-05	// LOC_Os06g12310 // LOC_Os01g63870 // LOC_Os04g53490 // LOC_Os04g56240 // LOC_Os02g46460 // LOC_Os05g07870 // LOC_Os03g12530 // LOC_Os02g35190 // LOC_Os06g48810 // LOC_Os08g45180 // LOC_Os09g09520 // LOC_Os06g37010 // LOC_Os10g02260 // LOC_Os02g09150 // LOC_Os03g52660 // LOC_Os12g44150 // LOC_Os02g34860 // LOC_Os01g58000 // LOC_Os06g05160 // LOC_Os06g02210 // LOC_Os09g27580 // LOC_Os10g42299 // …
GO:0004713	F	protein tyrosine kinase activity	51	442	1426	24460	4.4e-06	0.00014	// LOC_Os10g25090 // LOC_Os11g07230 // LOC_Os04g34250 // LOC_Os07g35260 // LOC_Os09g18594 // LOC_Os12g42520 // LOC_Os01g65650 // LOC_Os01g02580 // LOC_Os01g66680 // LOC_Os07g10630 // LOC_Os02g40240 // LOC_Os02g49310 // LOC_Os09g29520 // LOC_Os01g63280 // LOC_Os01g10890 // LOC_Os12g34320 // LOC_Os09g16950 // LOC_Os05g51190 // LOC_Os01g02570 // LOC_Os02g42620 // LOC_Os07g43560 // LOC_Os08g14940 // …
GO:0004672	F	protein kinase activity	55	442	1587	24460	4.4e-06	0.00014	// LOC_Os10g25090 // LOC_Os11g07230 // LOC_Os04g34250 // LOC_Os07g35260 // LOC_Os09g18594 // LOC_Os12g42520 // LOC_Os01g65650 // LOC_Os01g02580 // LOC_Os08g07774 // LOC_Os07g10630 // LOC_Os02g40240 // LOC_Os02g49310 // LOC_Os09g29520 // LOC_Os01g63280 // LOC_Os01g10890 // LOC_Os12g34320 // LOC_Os09g16950 // LOC_Os05g51190 // LOC_Os01g02570 // LOC_Os02g42620 // LOC_Os07g43560 // LOC_Os08g14940 // …
GO:0016773	F	phosphotransferase activity, alcohol group as acceptor	59	442	1738	24460	3.6e-06	0.00014	// LOC_Os10g25090 // LOC_Os11g07230 // LOC_Os04g34250 // LOC_Os07g35260 // LOC_Os09g18594 // LOC_Os12g42520 // LOC_Os01g65650 // LOC_Os01g02580 // LOC_Os08g07774 // LOC_Os07g10630 // LOC_Os02g40240 // LOC_Os08g45180 // LOC_Os02g49310 // LOC_Os09g29520 // LOC_Os01g63280 // LOC_Os01g10890 // LOC_Os12g34320 // LOC_Os09g16950 // LOC_Os05g51190 // LOC_Os01g02570 // LOC_Os02g42620 // LOC_Os07g43560 // …
GO:0004674	F	protein serine/threonine kinase activity	51	442	1424	24460	4.2e-06	0.00014	// LOC_Os10g25090 // LOC_Os11g07230 // LOC_Os04g34250 // LOC_Os07g35260 // LOC_Os05g25350 // LOC_Os12g42520 // LOC_Os01g65650 // LOC_Os01g02580 // LOC_Os01g66680 // LOC_Os07g10630 // LOC_Os02g40240 // LOC_Os02g49310 // LOC_Os09g29520 // LOC_Os01g63280 // LOC_Os01g10890 // LOC_Os12g34320 // LOC_Os09g16950 // LOC_Os05g51190 // LOC_Os01g02570 // LOC_Os02g42620 // LOC_Os07g43560 // LOC_Os08g14940 // …
GO:0050662	F	coenzyme binding	20	442	380	24460	3.6e-05	0.0011	// LOC_Os12g33958 // LOC_Os08g06170 // LOC_Os07g11110 // LOC_Os10g01044 // LOC_Os08g36480 // LOC_Os02g01340 // LOC_Os09g37620 // LOC_Os06g44460 // LOC_Os05g32140 // LOC_Os05g49800 // LOC_Os12g23180 // LOC_Os04g33060 // LOC_Os09g31502 // LOC_Os09g12290 // LOC_Os04g36720 // LOC_Os04g38600 // LOC_Os10g35840 // LOC_Os10g35960 // LOC_Os10g04860 // LOC_Os06g01850
GO:0048037	F	cofactor binding	24	442	547	24460	9.9e-05	0.0027	// LOC_Os12g33958 // LOC_Os07g11110 // LOC_Os10g01044 // LOC_Os09g37620 // LOC_Os06g44460 // LOC_Os09g12290 // LOC_Os02g20360 // LOC_Os06g01850 // LOC_Os03g25500 // LOC_Os05g49800 // LOC_Os12g23180 // LOC_Os05g32140 // LOC_Os08g06170 // LOC_Os08g36480 // LOC_Os04g33060 // LOC_Os04g38600 // LOC_Os10g35840 // LOC_Os10g35960 // LOC_Os09g31502 // LOC_Os02g01340 // LOC_Os04g54380 // LOC_Os10g38900 // …
GO:0009055	F	electron carrier activity	32	442	919	24460	0.00045	0.012	// LOC_Os12g33958 // LOC_Os03g25500 // LOC_Os01g53020 // LOC_Os01g25484 // LOC_Os12g01570 // LOC_Os06g01850 // LOC_Os08g23410 // LOC_Os04g08828 // LOC_Os08g35420 // LOC_Os08g01380 // LOC_Os11g41710 // LOC_Os01g43700 // LOC_Os06g01210 // LOC_Os01g36294 // LOC_Os09g37620 // LOC_Os08g06170 // LOC_Os12g33946 // LOC_Os08g36480 // LOC_Os12g37260 // LOC_Os01g18320 // LOC_Os03g12660 // LOC_Os08g06530 // …
GO:0016616	F	oxidoreductase activity, acting on the CH-OH group of donors, NAD or NADP as acceptor	8	442	103	24460	0.00083	0.021	// LOC_Os07g43700 // LOC_Os10g35840 // LOC_Os06g44460 // LOC_Os05g49800 // LOC_Os09g12290 // LOC_Os10g38900 // LOC_Os02g58790 // LOC_Os10g35960
GO:0050661	F	NADP or NADPH binding	5	442	41	24460	0.0013	0.03	// LOC_Os09g12290 // LOC_Os02g01340 // LOC_Os09g37620 // LOC_Os10g35840 // LOC_Os06g01850
GO:0016614	F	oxidoreductase activity, acting on CH-OH group of donors	8	442	116	24460	0.0017	0.038	// LOC_Os07g43700 // LOC_Os10g35840 // LOC_Os06g44460 // LOC_Os05g49800 // LOC_Os09g12290 // LOC_Os10g38900 // LOC_Os02g58790 // LOC_Os10g35960
GO:0046873	F	metal ion transmembrane transporter activity	7	442	104	24460	0.0037	0.079	// LOC_Os09g27580 // LOC_Os07g01214 // LOC_Os07g12890 // LOC_Os06g48810 // LOC_Os07g23720 // LOC_Os08g10630 // LOC_Os06g37010
GO:0016874	F	ligase activity	14	442	342	24460	0.0049	0.099	// LOC_Os03g13010 // LOC_Os10g40100 // LOC_Os04g56400 // LOC_Os06g13660 // LOC_Os01g67500 // LOC_Os12g16200 // LOC_Os07g49110 // LOC_Os09g27420 // LOC_Os02g49520 // LOC_Os03g36540 // LOC_Os03g20700 // LOC_Os03g59640 // LOC_Os09g12290 // LOC_Os10g36210
GO:0051536	F	iron-sulfur cluster binding	6	442	90	24460	0.0073	0.14	// LOC_Os01g53020 // LOC_Os09g30410 // LOC_Os01g25484 // LOC_Os08g01380 // LOC_Os01g64120 // LOC_Os10g04860
GO:0051540	F	metal cluster binding	6	442	90	24460	0.0073	0.14	// LOC_Os01g53020 // LOC_Os09g30410 // LOC_Os01g25484 // LOC_Os08g01380 // LOC_Os01g64120 // LOC_Os10g04860
GO:0022857	F	transmembrane transporter activity	23	442	722	24460	0.0077	0.14	// LOC_Os03g24860 // LOC_Os03g12530 // LOC_Os02g35190 // LOC_Os06g48810 // LOC_Os09g09520 // LOC_Os06g37010 // LOC_Os03g40020 // LOC_Os02g09150 // LOC_Os03g52660 // LOC_Os01g58000 // LOC_Os06g05160 // LOC_Os12g44150 // LOC_Os07g23720 // LOC_Os01g49120 // LOC_Os12g33946 // LOC_Os02g57620 // LOC_Os01g67580 // LOC_Os07g28090 // LOC_Os01g52550 // LOC_Os08g10630 // LOC_Os09g27580 // LOC_Os07g01214 // …
GO:0046527	F	glucosyltransferase activity	5	442	69	24460	0.01	0.18	// LOC_Os01g54620 // LOC_Os04g35030 // LOC_Os07g22930 // LOC_Os02g51070 // LOC_Os03g28330
GO:0022890	F	inorganic cation transmembrane transporter activity	10	442	229	24460	0.011	0.18	// LOC_Os03g40020 // LOC_Os03g52660 // LOC_Os12g33946 // LOC_Os01g58000 // LOC_Os07g01214 // LOC_Os09g27580 // LOC_Os06g48810 // LOC_Os07g12890 // LOC_Os08g10630 // LOC_Os06g37010
GO:0060089	F	molecular transducer activity	9	442	205	24460	0.015	0.23	// LOC_Os03g43990 // LOC_Os08g03650 // LOC_Os12g02530 // LOC_Os11g01140 // LOC_Os12g39380 // LOC_Os02g35180 // LOC_Os11g02610 // LOC_Os03g10880 // LOC_Os12g01140
GO:0004871	F	signal transducer activity	9	442	205	24460	0.015	0.23	// LOC_Os03g43990 // LOC_Os08g03650 // LOC_Os12g02530 // LOC_Os11g01140 // LOC_Os12g39380 // LOC_Os02g35180 // LOC_Os11g02610 // LOC_Os03g10880 // LOC_Os12g01140
GO:0015075	F	ion transmembrane transporter activity	15	442	449	24460	0.02	0.29	// LOC_Os03g40020 // LOC_Os03g52660 // LOC_Os12g33946 // LOC_Os12g44150 // LOC_Os01g58000 // LOC_Os06g05160 // LOC_Os03g12530 // LOC_Os07g01214 // LOC_Os09g27580 // LOC_Os02g35190 // LOC_Os06g48810 // LOC_Os07g12890 // LOC_Os07g23720 // LOC_Os08g10630 // LOC_Os06g37010
GO:0022891	F	substrate-specific transmembrane transporter activity	18	442	573	24460	0.019	0.29	// LOC_Os03g40020 // LOC_Os03g52660 // LOC_Os12g33946 // LOC_Os12g44150 // LOC_Os01g58000 // LOC_Os02g57620 // LOC_Os03g24860 // LOC_Os03g12530 // LOC_Os07g01214 // LOC_Os09g27580 // LOC_Os02g35190 // LOC_Os06g05160 // LOC_Os07g12890 // LOC_Os07g23720 // LOC_Os06g37010 // LOC_Os09g09520 // LOC_Os08g10630 // LOC_Os06g48810
GO:0050660	F	FAD binding	7	442	153	24460	0.024	0.35	// LOC_Os08g06170 // LOC_Os08g36480 // LOC_Os02g01340 // LOC_Os09g37620 // LOC_Os04g36720 // LOC_Os10g04860 // LOC_Os06g01850
GO:0008324	F	cation transmembrane transporter activity	12	442	342	24460	0.025	0.35	// LOC_Os03g40020 // LOC_Os03g52660 // LOC_Os12g33946 // LOC_Os01g58000 // LOC_Os03g12530 // LOC_Os07g01214 // LOC_Os09g27580 // LOC_Os06g48810 // LOC_Os07g12890 // LOC_Os07g23720 // LOC_Os08g10630 // LOC_Os06g37010
GO:0022892	F	substrate-specific transporter activity	19	442	645	24460	0.029	0.38	// LOC_Os03g40020 // LOC_Os03g52660 // LOC_Os12g33946 // LOC_Os12g44150 // LOC_Os01g58000 // LOC_Os02g57620 // LOC_Os03g24860 // LOC_Os03g12530 // LOC_Os07g01214 // LOC_Os09g27580 // LOC_Os02g35190 // LOC_Os06g05160 // LOC_Os07g12890 // LOC_Os07g23720 // LOC_Os06g37010 // LOC_Os02g43090 // LOC_Os09g09520 // LOC_Os08g10630 // LOC_Os06g48810
GO:0005515	F	protein binding	65	442	2836	24460	0.029	0.38	// LOC_Os10g25090 // LOC_Os12g08770 // LOC_Os11g07230 // LOC_Os02g20190 // LOC_Os11g46240 // LOC_Os07g07540 // LOC_Os05g43930 // LOC_Os05g02250 // LOC_Os01g53020 // LOC_Os12g42520 // LOC_Os01g65650 // LOC_Os08g07774 // LOC_Os07g10630 // LOC_Os02g40240 // LOC_Os01g41930 // LOC_Os05g01530 // LOC_Os03g43990 // LOC_Os08g03650 // LOC_Os03g10880 // LOC_Os04g14220 // LOC_Os03g28270 // LOC_Os01g58760 // …
GO:0016462	F	pyrophosphatase activity	21	442	747	24460	0.034	0.44	// LOC_Os02g43130 // LOC_Os01g59150 // LOC_Os11g46240 // LOC_Os02g09150 // LOC_Os08g14940 // LOC_Os08g02670 // LOC_Os02g43350 // LOC_Os01g58000 // LOC_Os03g52660 // LOC_Os03g36540 // LOC_Os06g36090 // LOC_Os02g11960 // LOC_Os02g32690 // LOC_Os03g59640 // LOC_Os01g67580 // LOC_Os02g18450 // LOC_Os12g44150 // LOC_Os07g28090 // LOC_Os01g18050 // LOC_Os01g52550 // LOC_Os11g22350
GO:0016818	F	hydrolase activity, acting on acid anhydrides, in phosphorus-containing anhydrides	21	442	760	24460	0.04	0.48	// LOC_Os02g43130 // LOC_Os01g59150 // LOC_Os11g46240 // LOC_Os02g09150 // LOC_Os08g14940 // LOC_Os08g02670 // LOC_Os02g43350 // LOC_Os01g58000 // LOC_Os03g52660 // LOC_Os03g36540 // LOC_Os06g36090 // LOC_Os02g11960 // LOC_Os02g32690 // LOC_Os03g59640 // LOC_Os01g67580 // LOC_Os02g18450 // LOC_Os12g44150 // LOC_Os07g28090 // LOC_Os01g18050 // LOC_Os01g52550 // LOC_Os11g22350
GO:0017111	F	nucleoside-triphosphatase activity	20	442	714	24460	0.04	0.48	// LOC_Os02g43130 // LOC_Os01g59150 // LOC_Os11g46240 // LOC_Os02g11960 // LOC_Os08g14940 // LOC_Os08g02670 // LOC_Os02g43350 // LOC_Os01g58000 // LOC_Os03g36540 // LOC_Os06g36090 // LOC_Os02g18450 // LOC_Os02g32690 // LOC_Os03g59640 // LOC_Os01g67580 // LOC_Os03g52660 // LOC_Os12g44150 // LOC_Os07g28090 // LOC_Os01g18050 // LOC_Os01g52550 // LOC_Os11g22350
GO:0016887	F	ATPase activity	12	442	371	24460	0.042	0.49	// LOC_Os11g46240 // LOC_Os02g11960 // LOC_Os08g14940 // LOC_Os01g58000 // LOC_Os01g67580 // LOC_Os06g36090 // LOC_Os03g52660 // LOC_Os02g32690 // LOC_Os12g44150 // LOC_Os07g28090 // LOC_Os01g52550 // LOC_Os11g22350
GO:0015405	F	P-P-bond-hydrolysis-driven transmembrane transporter activity	7	442	175	24460	0.044	0.5	// LOC_Os02g09150 // LOC_Os03g52660 // LOC_Os01g58000 // LOC_Os01g67580 // LOC_Os12g44150 // LOC_Os07g28090 // LOC_Os01g52550
GO:0015399	F	primary active transmembrane transporter activity	7	442	175	24460	0.044	0.5	// LOC_Os02g09150 // LOC_Os03g52660 // LOC_Os01g58000 // LOC_Os01g67580 // LOC_Os12g44150 // LOC_Os07g28090 // LOC_Os01g52550
GO:0008238	F	exopeptidase activity	5	442	105	24460	0.047	0.51	// LOC_Os01g22980 // LOC_Os11g27329 // LOC_Os07g32590 // LOC_Os12g37640 // LOC_Os08g34160
GO:0015077	F	monovalent inorganic cation transmembrane transporter activity	7	442	180	24460	0.05	0.52	// LOC_Os03g40020 // LOC_Os03g52660 // LOC_Os12g33946 // LOC_Os01g58000 // LOC_Os07g01214 // LOC_Os09g27580 // LOC_Os06g48810
GO:0005506	F	iron ion binding	20	442	733	24460	0.049	0.52	// LOC_Os07g38000 // LOC_Os01g25484 // LOC_Os10g39930 // LOC_Os03g25500 // LOC_Os12g33946 // LOC_Os08g36480 // LOC_Os12g37260 // LOC_Os09g30410 // LOC_Os11g29720 // LOC_Os01g53020 // LOC_Os04g51300 // LOC_Os04g08828 // LOC_Os01g36294 // LOC_Os01g43700 // LOC_Os04g36720 // LOC_Os02g39160 // LOC_Os06g43430 // LOC_Os03g12660 // LOC_Os10g04860 // LOC_Os11g41710
GO:0043492	F	ATPase activity, coupled to movement of substances	6	442	147	24460	0.056	0.54	// LOC_Os03g52660 // LOC_Os01g58000 // LOC_Os01g67580 // LOC_Os12g44150 // LOC_Os07g28090 // LOC_Os01g52550
GO:0016817	F	hydrolase activity, acting on acid anhydrides	21	442	787	24460	0.054	0.54	// LOC_Os02g43130 // LOC_Os01g59150 // LOC_Os11g46240 // LOC_Os02g09150 // LOC_Os08g14940 // LOC_Os08g02670 // LOC_Os02g43350 // LOC_Os01g58000 // LOC_Os03g52660 // LOC_Os03g36540 // LOC_Os06g36090 // LOC_Os02g11960 // LOC_Os02g32690 // LOC_Os03g59640 // LOC_Os01g67580 // LOC_Os02g18450 // LOC_Os12g44150 // LOC_Os07g28090 // LOC_Os01g18050 // LOC_Os01g52550 // LOC_Os11g22350
GO:0016491	F	oxidoreductase activity	46	442	1995	24460	0.056	0.54	// LOC_Os01g17170 // LOC_Os04g31040 // LOC_Os12g33958 // LOC_Os03g25500 // LOC_Os09g37620 // LOC_Os01g40870 // LOC_Os07g46980 // LOC_Os04g51300 // LOC_Os04g08828 // LOC_Os02g42810 // LOC_Os01g18320 // LOC_Os02g39160 // LOC_Os04g58200 // LOC_Os03g02690 // LOC_Os06g01850 // LOC_Os03g40020 // LOC_Os02g58790 // LOC_Os01g25010 // LOC_Os03g12660 // LOC_Os05g49800 // LOC_Os01g36294 // LOC_Os01g43700 // …
GO:0016879	F	ligase activity, forming carbon-nitrogen bonds	8	442	225	24460	0.057	0.54	// LOC_Os03g13010 // LOC_Os10g40100 // LOC_Os04g56400 // LOC_Os01g67500 // LOC_Os12g16200 // LOC_Os07g49110 // LOC_Os09g27420 // LOC_Os02g49520
GO:0042626	F	ATPase activity, coupled to transmembrane movement of substances	6	442	147	24460	0.056	0.54	// LOC_Os03g52660 // LOC_Os01g58000 // LOC_Os01g67580 // LOC_Os12g44150 // LOC_Os07g28090 // LOC_Os01g52550
GO:0016881	F	acid-amino acid ligase activity	6	442	162	24460	0.08	0.73	// LOC_Os03g13010 // LOC_Os10g40100 // LOC_Os01g67500 // LOC_Os12g16200 // LOC_Os07g49110 // LOC_Os02g49520
GO:0016829	F	lyase activity	9	442	286	24460	0.082	0.74	// LOC_Os02g17920 // LOC_Os06g04510 // LOC_Os03g22634 // LOC_Os08g04500 // LOC_Os02g36210 // LOC_Os12g17600 // LOC_Os02g20360 // LOC_Os01g45274 // LOC_Os12g19470
GO:0016853	F	isomerase activity	6	442	170	24460	0.094	0.84	// LOC_Os07g36190 // LOC_Os03g07300 // LOC_Os07g08030 // LOC_Os03g32314 // LOC_Os01g02080 // LOC_Os01g37470
GO:0008168	F	methyltransferase activity	8	442	257	24460	0.1	0.87	// LOC_Os08g30910 // LOC_Os09g24530 // LOC_Os05g43930 // LOC_Os06g43800 // LOC_Os08g31750 // LOC_Os10g10180 // LOC_Os06g22440 // LOC_Os04g53230
GO:0016820	F	hydrolase activity, acting on acid anhydrides, catalyzing transmembrane movement of substances	6	442	174	24460	0.1	0.87	// LOC_Os03g52660 // LOC_Os01g58000 // LOC_Os01g67580 // LOC_Os12g44150 // LOC_Os07g28090 // LOC_Os01g52550
GO:0016741	F	transferase activity, transferring one-carbon groups	8	442	262	24460	0.11	0.92	// LOC_Os08g30910 // LOC_Os09g24530 // LOC_Os05g43930 // LOC_Os06g43800 // LOC_Os08g31750 // LOC_Os10g10180 // LOC_Os06g22440 // LOC_Os04g53230
GO:0004497	F	monooxygenase activity	10	442	423	24460	0.24	1	// LOC_Os10g39930 // LOC_Os03g25500 // LOC_Os09g37620 // LOC_Os11g29720 // LOC_Os04g08828 // LOC_Os11g41710 // LOC_Os01g43700 // LOC_Os06g43430 // LOC_Os03g12660 // LOC_Os01g36294
GO:0043169	F	cation binding	70	442	5841	24460	1	1	// LOC_Os01g17170 // LOC_Os01g20830 // LOC_Os01g26240 // LOC_Os05g43170 // LOC_Os03g25500 // LOC_Os01g53020 // LOC_Os01g65080 // LOC_Os02g31890 // LOC_Os01g25484 // LOC_Os04g51300 // LOC_Os11g29720 // LOC_Os07g09760 // LOC_Os02g39160 // LOC_Os12g16690 // LOC_Os05g27100 // LOC_Os02g17920 // LOC_Os04g32850 // LOC_Os08g34300 // LOC_Os01g71930 // LOC_Os03g22634 // LOC_Os03g12660 // LOC_Os04g08828 // …
GO:0016740	F	transferase activity	95	442	6033	24460	0.95	1	// LOC_Os07g22930 // LOC_Os12g24050 // LOC_Os07g35260 // LOC_Os05g43930 // LOC_Os08g07774 // LOC_Os05g41640 // LOC_Os02g49310 // LOC_Os12g34320 // LOC_Os11g01140 // LOC_Os12g27254 // LOC_Os04g38450 // LOC_Os04g53230 // LOC_Os06g40240 // LOC_Os08g30910 // LOC_Os04g39930 // LOC_Os08g19140 // LOC_Os01g66680 // LOC_Os04g15650 // LOC_Os10g40100 // LOC_Os01g02560 // LOC_Os08g08140 // LOC_Os06g43800 // …
GO:0017171	F	serine hydrolase activity	7	442	380	24460	0.53	1	// LOC_Os04g47360 // LOC_Os08g34160 // LOC_Os01g59150 // LOC_Os06g41880 // LOC_Os01g22980 // LOC_Os11g27329 // LOC_Os01g18050
GO:0042578	F	phosphoric ester hydrolase activity	7	442	245	24460	0.16	1	// LOC_Os07g34598 // LOC_Os04g41340 // LOC_Os03g16050 // LOC_Os05g10310 // LOC_Os01g64660 // LOC_Os04g16680 // LOC_Os06g45370
GO:0005529	F	sugar binding	7	442	272	24460	0.23	1	// LOC_Os04g34250 // LOC_Os08g08140 // LOC_Os01g66680 // LOC_Os01g57480 // LOC_Os04g39930 // LOC_Os04g54010 // LOC_Os12g34320
GO:0022804	F	active transmembrane transporter activity	9	442	349	24460	0.19	1	// LOC_Os01g49120 // LOC_Os02g09150 // LOC_Os03g52660 // LOC_Os01g58000 // LOC_Os06g05160 // LOC_Os01g67580 // LOC_Os12g44150 // LOC_Os07g28090 // LOC_Os01g52550
GO:0016757	F	transferase activity, transferring glycosyl groups	7	442	547	24460	0.86	1	// LOC_Os03g28330 // LOC_Os11g04860 // LOC_Os04g35030 // LOC_Os07g22930 // LOC_Os02g51070 // LOC_Os01g54620 // LOC_Os03g55050
GO:0004553	F	hydrolase activity, hydrolyzing O-glycosyl compounds	10	442	454	24460	0.31	1	// LOC_Os05g15510 // LOC_Os05g30280 // LOC_Os05g30250 // LOC_Os10g28050 // LOC_Os07g35560 // LOC_Os01g71930 // LOC_Os03g20420 // LOC_Os03g53860 // LOC_Os02g01590 // LOC_Os01g03950
GO:0046906	F	tetrapyrrole binding	14	442	629	24460	0.25	1	// LOC_Os07g38000 // LOC_Os10g39930 // LOC_Os03g25500 // LOC_Os12g33946 // LOC_Os08g36480 // LOC_Os11g29720 // LOC_Os01g25484 // LOC_Os04g51300 // LOC_Os04g08828 // LOC_Os01g36294 // LOC_Os01g43700 // LOC_Os06g43430 // LOC_Os03g12660 // LOC_Os11g41710
GO:0005488	F	binding	275	442	16899	24460	1	1	// LOC_Os01g20830 // LOC_Os06g39900 // LOC_Os04g31040 // LOC_Os11g45750 // LOC_Os11g46240 // LOC_Os04g53490 // LOC_Os05g43930 // LOC_Os04g56240 // LOC_Os01g53020 // LOC_Os02g11960 // LOC_Os05g30220 // LOC_Os01g18050 // LOC_Os08g07774 // LOC_Os08g41960 // LOC_Os04g32850 // LOC_Os02g42810 // LOC_Os08g37370 // LOC_Os07g09760 // LOC_Os01g41930 // LOC_Os02g49310 // LOC_Os12g35630 // LOC_Os04g58200 // …
GO:0003677	F	DNA binding	26	442	5202	24460	1	1	// LOC_Os12g24050 // LOC_Os03g14669 // LOC_Os08g41960 // LOC_Os06g04090 // LOC_Os07g30240 // LOC_Os07g25150 // LOC_Os07g23210 // LOC_Os08g24320 // LOC_Os10g10480 // LOC_Os01g58760 // LOC_Os08g02670 // LOC_Os03g58470 // LOC_Os11g47460 // LOC_Os06g40240 // LOC_Os08g34300 // LOC_Os04g53120 // LOC_Os11g30370 // LOC_Os10g30420 // LOC_Os10g41260 // LOC_Os06g24070 // LOC_Os04g36054 // LOC_Os01g26240 // …
GO:0020037	F	heme binding	14	442	622	24460	0.24	1	// LOC_Os07g38000 // LOC_Os10g39930 // LOC_Os03g25500 // LOC_Os12g33946 // LOC_Os08g36480 // LOC_Os11g29720 // LOC_Os01g25484 // LOC_Os04g51300 // LOC_Os04g08828 // LOC_Os01g36294 // LOC_Os01g43700 // LOC_Os06g43430 // LOC_Os03g12660 // LOC_Os11g41710
GO:0042623	F	ATPase activity, coupled	7	442	274	24460	0.23	1	// LOC_Os11g46240 // LOC_Os03g52660 // LOC_Os01g58000 // LOC_Os01g67580 // LOC_Os12g44150 // LOC_Os07g28090 // LOC_Os01g52550
GO:0008236	F	serine-type peptidase activity	7	442	380	24460	0.53	1	// LOC_Os04g47360 // LOC_Os08g34160 // LOC_Os01g59150 // LOC_Os06g41880 // LOC_Os01g22980 // LOC_Os11g27329 // LOC_Os01g18050
GO:0016787	F	hydrolase activity	66	442	6088	24460	1	1	// LOC_Os06g38450 // LOC_Os01g26240 // LOC_Os12g24050 // LOC_Os11g46240 // LOC_Os10g25430 // LOC_Os04g56240 // LOC_Os01g22980 // LOC_Os12g02980 // LOC_Os03g20420 // LOC_Os03g16050 // LOC_Os10g28600 // LOC_Os01g67580 // LOC_Os09g28620 // LOC_Os06g06290 // LOC_Os02g43130 // LOC_Os07g36190 // LOC_Os01g59150 // LOC_Os02g09150 // LOC_Os08g14940 // LOC_Os01g52550 // LOC_Os02g11960 // LOC_Os08g25250 // …
GO:0016788	F	hydrolase activity, acting on ester bonds	14	442	1871	24460	1	1	// LOC_Os06g06290 // LOC_Os07g34598 // LOC_Os01g65070 // LOC_Os08g41630 // LOC_Os04g56240 // LOC_Os06g34070 // LOC_Os09g36680 // LOC_Os09g36700 // LOC_Os04g41340 // LOC_Os03g16050 // LOC_Os05g10310 // LOC_Os01g64660 // LOC_Os04g16680 // LOC_Os06g45370
GO:0016758	F	transferase activity, transferring hexosyl groups	7	442	450	24460	0.7	1	// LOC_Os03g28330 // LOC_Os11g04860 // LOC_Os04g35030 // LOC_Os07g22930 // LOC_Os02g51070 // LOC_Os01g54620 // LOC_Os03g55050
GO:0016779	F	nucleotidyltransferase activity	6	442	2865	24460	1	1	// LOC_Os06g40240 // LOC_Os12g24050 // LOC_Os08g02670 // LOC_Os03g52460 // LOC_Os08g25734 // LOC_Os04g52370
GO:0003824	F	catalytic activity	246	442	13462	24460	0.42	1	// LOC_Os08g03630 // LOC_Os07g22930 // LOC_Os04g31040 // LOC_Os12g33958 // LOC_Os11g46240 // LOC_Os07g35260 // LOC_Os05g43930 // LOC_Os04g56240 // LOC_Os12g17600 // LOC_Os04g52370 // LOC_Os01g18050 // LOC_Os08g07774 // LOC_Os05g41640 // LOC_Os01g02080 // LOC_Os02g49310 // LOC_Os04g58200 // LOC_Os03g02690 // LOC_Os12g19470 // LOC_Os12g34320 // LOC_Os05g22614 // LOC_Os06g06290 // LOC_Os02g43130 // …
GO:0016772	F	transferase activity, transferring phosphorus-containing groups	71	442	4672	24460	0.96	1	// LOC_Os10g25090 // LOC_Os11g07230 // LOC_Os04g34250 // LOC_Os07g35260 // LOC_Os09g18594 // LOC_Os03g52460 // LOC_Os08g19140 // LOC_Os12g42520 // LOC_Os01g65650 // LOC_Os01g02580 // LOC_Os08g07774 // LOC_Os05g41640 // LOC_Os07g10630 // LOC_Os09g12290 // LOC_Os02g40240 // LOC_Os08g45180 // LOC_Os08g25734 // LOC_Os02g49310 // LOC_Os09g29520 // LOC_Os01g63280 // LOC_Os01g10890 // LOC_Os12g34320 // …
GO:0046983	F	protein dimerization activity	5	442	424	24460	0.88	1	// LOC_Os05g43930 // LOC_Os01g08320 // LOC_Os04g36054 // LOC_Os02g03960 // LOC_Os01g58760
GO:0016798	F	hydrolase activity, acting on glycosyl bonds	10	442	503	24460	0.43	1	// LOC_Os05g15510 // LOC_Os05g30280 // LOC_Os05g30250 // LOC_Os10g28050 // LOC_Os07g35560 // LOC_Os01g71930 // LOC_Os03g20420 // LOC_Os03g53860 // LOC_Os02g01590 // LOC_Os01g03950
GO:0008233	F	peptidase activity	16	442	3151	24460	1	1	// LOC_Os04g47360 // LOC_Os06g38450 // LOC_Os01g26240 // LOC_Os12g24050 // LOC_Os12g37640 // LOC_Os02g10400 // LOC_Os02g43350 // LOC_Os08g25250 // LOC_Os06g41880 // LOC_Os01g22980 // LOC_Os10g28600 // LOC_Os11g27329 // LOC_Os01g18050 // LOC_Os07g32590 // LOC_Os08g34160 // LOC_Os01g59150
GO:0043167	F	ion binding	70	442	5845	24460	1	1	// LOC_Os01g17170 // LOC_Os01g20830 // LOC_Os01g26240 // LOC_Os05g43170 // LOC_Os03g25500 // LOC_Os01g53020 // LOC_Os01g65080 // LOC_Os02g31890 // LOC_Os01g25484 // LOC_Os04g51300 // LOC_Os11g29720 // LOC_Os07g09760 // LOC_Os02g39160 // LOC_Os12g16690 // LOC_Os05g27100 // LOC_Os02g17920 // LOC_Os04g32850 // LOC_Os08g34300 // LOC_Os01g71930 // LOC_Os03g22634 // LOC_Os03g12660 // LOC_Os04g08828 // …
GO:0008270	F	zinc ion binding	22	442	3877	24460	1	1	// LOC_Os02g43350 // LOC_Os01g65080 // LOC_Os02g31890 // LOC_Os07g09760 // LOC_Os12g16690 // LOC_Os03g41110 // LOC_Os03g50310 // LOC_Os10g07470 // LOC_Os05g36310 // LOC_Os03g15740 // LOC_Os01g45274 // LOC_Os05g01610 // LOC_Os08g30910 // LOC_Os08g34300 // LOC_Os08g41630 // LOC_Os08g08120 // LOC_Os05g28120 // LOC_Os07g04860 // LOC_Os01g26240 // LOC_Os08g44050 // LOC_Os03g57240 // LOC_Os02g56280
GO:0005509	F	calcium ion binding	7	442	381	24460	0.54	1	// LOC_Os07g04840 // LOC_Os05g43170 // LOC_Os09g30454 // LOC_Os10g10130 // LOC_Os05g31750 // LOC_Os05g06920 // LOC_Os03g15740
GO:0046872	F	metal ion binding	64	442	5637	24460	1	1	// LOC_Os01g17170 // LOC_Os01g20830 // LOC_Os01g26240 // LOC_Os05g43170 // LOC_Os03g25500 // LOC_Os01g53020 // LOC_Os01g65080 // LOC_Os02g31890 // LOC_Os01g25484 // LOC_Os04g51300 // LOC_Os11g29720 // LOC_Os07g09760 // LOC_Os02g39160 // LOC_Os12g16690 // LOC_Os05g27100 // LOC_Os02g17920 // LOC_Os04g32850 // LOC_Os08g34300 // LOC_Os03g22634 // LOC_Os03g12660 // LOC_Os04g08828 // LOC_Os02g36210 // …
GO:0003723	F	RNA binding	8	442	3007	24460	1	1	// LOC_Os06g40240 // LOC_Os06g39900 // LOC_Os12g24050 // LOC_Os01g66300 // LOC_Os09g36680 // LOC_Os09g36700 // LOC_Os03g49710 // LOC_Os12g35630
GO:0004175	F	endopeptidase activity	8	442	2567	24460	1	1	// LOC_Os06g38450 // LOC_Os10g28600 // LOC_Os12g24050 // LOC_Os02g43350 // LOC_Os06g41880 // LOC_Os04g47360 // LOC_Os01g26240 // LOC_Os02g10400
GO:0003676	F	nucleic acid binding	37	442	8081	24460	1	1	// LOC_Os06g39900 // LOC_Os12g24050 // LOC_Os11g46240 // LOC_Os01g66300 // LOC_Os03g14669 // LOC_Os08g41960 // LOC_Os07g09760 // LOC_Os07g30240 // LOC_Os08g34160 // LOC_Os12g35630 // LOC_Os07g25150 // LOC_Os07g23210 // LOC_Os08g24320 // LOC_Os10g10480 // LOC_Os01g58760 // LOC_Os08g02670 // LOC_Os03g58470 // LOC_Os03g49710 // LOC_Os08g02390 // LOC_Os11g47460 // LOC_Os06g40240 // LOC_Os08g34300 // …
GO:0030246	F	carbohydrate binding	8	442	327	24460	0.25	1	// LOC_Os04g34250 // LOC_Os05g07130 // LOC_Os08g08140 // LOC_Os01g66680 // LOC_Os01g57480 // LOC_Os04g39930 // LOC_Os04g54010 // LOC_Os12g34320
GO:0030528	F	transcription regulator activity	15	442	1037	24460	0.84	1	// LOC_Os08g44000 // LOC_Os10g40740 // LOC_Os01g58760 // LOC_Os03g43810 // LOC_Os02g04510 // LOC_Os03g23980 // LOC_Os01g38610 // LOC_Os10g30420 // LOC_Os08g41960 // LOC_Os02g35180 // LOC_Os02g03960 // LOC_Os03g56950 // LOC_Os12g01449 // LOC_Os01g01840 // LOC_Os04g23440
GO:0005198	F	structural molecule activity	7	442	531	24460	0.84	1	// LOC_Os03g60100 // LOC_Os03g03360 // LOC_Os01g59150 // LOC_Os04g46610 // LOC_Os03g49710 // LOC_Os03g15870 // LOC_Os01g18050
GO:0070011	F	peptidase activity, acting on L-amino acid peptides	16	442	3136	24460	1	1	// LOC_Os04g47360 // LOC_Os06g38450 // LOC_Os01g26240 // LOC_Os12g24050 // LOC_Os12g37640 // LOC_Os02g10400 // LOC_Os02g43350 // LOC_Os08g25250 // LOC_Os06g41880 // LOC_Os01g22980 // LOC_Os10g28600 // LOC_Os11g27329 // LOC_Os01g18050 // LOC_Os07g32590 // LOC_Os08g34160 // LOC_Os01g59150
GO:0046914	F	transition metal ion binding	46	442	4946	24460	1	1	// LOC_Os01g17170 // LOC_Os01g26240 // LOC_Os03g25500 // LOC_Os01g53020 // LOC_Os01g65080 // LOC_Os02g31890 // LOC_Os01g25484 // LOC_Os04g51300 // LOC_Os11g29720 // LOC_Os07g09760 // LOC_Os02g39160 // LOC_Os12g16690 // LOC_Os04g08828 // LOC_Os03g41110 // LOC_Os08g41630 // LOC_Os03g50310 // LOC_Os10g07470 // LOC_Os01g36294 // LOC_Os01g43700 // LOC_Os05g36310 // LOC_Os03g15740 // LOC_Os06g01210 // …
GO:0016020	C	membrane	85	442	2185	24460	2.7e-11	2.9e-09	// LOC_Os06g02210 // LOC_Os06g12310 // LOC_Os12g08770 // LOC_Os03g52660 // LOC_Os01g02870 // LOC_Os07g28090 // LOC_Os04g35030 // LOC_Os09g37620 // LOC_Os12g42520 // LOC_Os05g07870 // LOC_Os03g12530 // LOC_Os11g13890 // LOC_Os08g37370 // LOC_Os05g43650 // LOC_Os08g45180 // LOC_Os01g65880 // LOC_Os01g64960 // LOC_Os01g63870 // LOC_Os09g09520 // LOC_Os06g01850 // LOC_Os06g37010 // LOC_Os10g22560 // …
GO:0034357	C	photosynthetic membrane	10	442	69	24460	1.4e-06	6.7e-05	// LOC_Os07g04840 // LOC_Os03g56670 // LOC_Os03g52130 // LOC_Os02g01340 // LOC_Os07g05480 // LOC_Os07g47640 // LOC_Os05g43310 // LOC_Os12g08770 // LOC_Os09g30340 // LOC_Os06g01850
GO:0009579	C	thylakoid	10	442	72	24460	1.9e-06	6.7e-05	// LOC_Os07g04840 // LOC_Os03g56670 // LOC_Os03g52130 // LOC_Os02g01340 // LOC_Os07g05480 // LOC_Os07g47640 // LOC_Os05g43310 // LOC_Os12g08770 // LOC_Os09g30340 // LOC_Os06g01850
GO:0044425	C	membrane part	39	442	1006	24460	1.1e-05	0.0003	// LOC_Os06g12310 // LOC_Os12g08770 // LOC_Os09g37620 // LOC_Os12g42520 // LOC_Os03g24860 // LOC_Os05g43650 // LOC_Os09g09520 // LOC_Os06g37010 // LOC_Os03g56670 // LOC_Os05g43310 // LOC_Os01g58000 // LOC_Os06g05160 // LOC_Os12g44150 // LOC_Os07g23720 // LOC_Os01g65880 // LOC_Os01g12130 // LOC_Os02g41860 // LOC_Os12g33946 // LOC_Os02g50960 // LOC_Os07g05480 // LOC_Os02g44630 // LOC_Os02g57620 // …
GO:0009521	C	photosystem	8	442	60	24460	2.7e-05	0.00057	// LOC_Os07g04840 // LOC_Os03g56670 // LOC_Os03g52130 // LOC_Os07g05480 // LOC_Os07g47640 // LOC_Os05g43310 // LOC_Os12g08770 // LOC_Os09g30340
GO:0009522	C	photosystem I	5	442	21	24460	8.3e-05	0.0015	// LOC_Os03g52130 // LOC_Os03g56670 // LOC_Os12g08770 // LOC_Os07g05480 // LOC_Os09g30340
GO:0031224	C	intrinsic to membrane	29	442	748	24460	0.00015	0.0023	// LOC_Os06g12310 // LOC_Os09g37620 // LOC_Os12g42520 // LOC_Os03g24860 // LOC_Os06g48810 // LOC_Os09g09520 // LOC_Os06g37010 // LOC_Os02g50960 // LOC_Os06g05160 // LOC_Os12g44150 // LOC_Os07g23720 // LOC_Os01g65880 // LOC_Os01g12130 // LOC_Os02g41860 // LOC_Os12g33946 // LOC_Os02g44630 // LOC_Os02g57620 // LOC_Os01g67580 // LOC_Os05g15160 // LOC_Os05g28200 // LOC_Os07g28090 // LOC_Os01g52550 // …
GO:0016021	C	integral to membrane	28	442	727	24460	0.00022	0.0029	// LOC_Os06g12310 // LOC_Os12g42520 // LOC_Os03g24860 // LOC_Os06g48810 // LOC_Os09g09520 // LOC_Os06g37010 // LOC_Os02g50960 // LOC_Os06g05160 // LOC_Os12g44150 // LOC_Os07g23720 // LOC_Os01g65880 // LOC_Os01g12130 // LOC_Os02g41860 // LOC_Os12g33946 // LOC_Os02g44630 // LOC_Os02g57620 // LOC_Os01g67580 // LOC_Os05g15160 // LOC_Os05g28200 // LOC_Os07g28090 // LOC_Os01g52550 // LOC_Os08g10630 // …
GO:0044436	C	thylakoid part	5	442	31	24460	0.00041	0.0048	// LOC_Os03g52130 // LOC_Os02g01340 // LOC_Os07g04840 // LOC_Os12g08770 // LOC_Os06g01850
GO:0044464	C	cell part	145	442	6353	24460	0.0009	0.0086	// LOC_Os04g31040 // LOC_Os06g11410 // LOC_Os11g05540 // LOC_Os03g14669 // LOC_Os08g41960 // LOC_Os08g37370 // LOC_Os07g12890 // LOC_Os12g24050 // LOC_Os12g35630 // LOC_Os03g02690 // LOC_Os04g23440 // LOC_Os10g02260 // LOC_Os02g43130 // LOC_Os07g49110 // LOC_Os01g58000 // LOC_Os04g57500 // LOC_Os09g27580 // LOC_Os03g49710 // LOC_Os10g42299 // LOC_Os07g23720 // LOC_Os04g53230 // LOC_Os08g30910 // …
GO:0005623	C	cell	145	442	6353	24460	0.0009	0.0086	// LOC_Os04g31040 // LOC_Os06g11410 // LOC_Os11g05540 // LOC_Os03g14669 // LOC_Os08g41960 // LOC_Os08g37370 // LOC_Os07g12890 // LOC_Os12g24050 // LOC_Os12g35630 // LOC_Os03g02690 // LOC_Os04g23440 // LOC_Os10g02260 // LOC_Os02g43130 // LOC_Os07g49110 // LOC_Os01g58000 // LOC_Os04g57500 // LOC_Os09g27580 // LOC_Os03g49710 // LOC_Os10g42299 // LOC_Os07g23720 // LOC_Os04g53230 // LOC_Os08g30910 // …
GO:0043234	C	protein complex	24	442	799	24460	0.013	0.11	// LOC_Os03g13010 // LOC_Os12g08770 // LOC_Os06g04510 // LOC_Os03g56670 // LOC_Os01g59150 // LOC_Os05g43310 // LOC_Os08g02670 // LOC_Os01g58000 // LOC_Os08g35420 // LOC_Os07g23720 // LOC_Os10g37180 // LOC_Os07g05480 // LOC_Os10g30420 // LOC_Os07g47640 // LOC_Os02g43130 // LOC_Os01g18050 // LOC_Os09g30340 // LOC_Os10g40100 // LOC_Os07g04840 // LOC_Os01g67500 // LOC_Os03g52130 // LOC_Os03g52660 // …
GO:0044444	C	cytoplasmic part	15	442	960	24460	0.75	1	// LOC_Os03g60100 // LOC_Os06g04510 // LOC_Os09g24530 // LOC_Os04g31040 // LOC_Os05g43310 // LOC_Os05g43170 // LOC_Os09g37620 // LOC_Os03g32314 // LOC_Os03g49710 // LOC_Os08g35420 // LOC_Os03g03360 // LOC_Os08g37370 // LOC_Os10g42299 // LOC_Os03g15870 // LOC_Os10g37180
GO:0044424	C	intracellular part	62	442	3831	24460	0.84	1	// LOC_Os03g13010 // LOC_Os03g03360 // LOC_Os04g31040 // LOC_Os06g11410 // LOC_Os09g37620 // LOC_Os08g41960 // LOC_Os01g18050 // LOC_Os12g08770 // LOC_Os08g37370 // LOC_Os03g15870 // LOC_Os06g04510 // LOC_Os03g02690 // LOC_Os06g01850 // LOC_Os04g23440 // LOC_Os10g40740 // LOC_Os03g43810 // LOC_Os02g43130 // LOC_Os01g58760 // LOC_Os05g43310 // LOC_Os08g02670 // LOC_Os01g58000 // LOC_Os08g35420 // …
GO:0044422	C	organelle part	16	442	1518	24460	0.99	1	// LOC_Os01g57960 // LOC_Os12g08770 // LOC_Os12g24050 // LOC_Os01g59150 // LOC_Os03g52130 // LOC_Os02g01340 // LOC_Os07g04840 // LOC_Os10g30420 // LOC_Os08g44050 // LOC_Os08g35420 // LOC_Os02g43130 // LOC_Os09g37620 // LOC_Os10g42299 // LOC_Os01g18050 // LOC_Os03g58470 // LOC_Os06g01850
GO:0043232	C	intracellular non-membrane-bounded organelle	11	442	1590	24460	1	1	// LOC_Os03g60100 // LOC_Os02g43130 // LOC_Os12g24050 // LOC_Os01g59150 // LOC_Os08g44050 // LOC_Os03g03360 // LOC_Os03g49710 // LOC_Os03g15870 // LOC_Os01g18050 // LOC_Os03g58470 // LOC_Os01g57960
GO:0043229	C	intracellular organelle	43	442	3164	24460	0.98	1	// LOC_Os03g03360 // LOC_Os04g31040 // LOC_Os06g11410 // LOC_Os09g37620 // LOC_Os08g41960 // LOC_Os01g18050 // LOC_Os12g08770 // LOC_Os08g37370 // LOC_Os03g15870 // LOC_Os05g43170 // LOC_Os06g01850 // LOC_Os04g23440 // LOC_Os10g40740 // LOC_Os03g43810 // LOC_Os02g43130 // LOC_Os01g58760 // LOC_Os05g43310 // LOC_Os12g24050 // LOC_Os03g58470 // LOC_Os03g49710 // LOC_Os10g42299 // LOC_Os08g30910 // …
GO:0043227	C	membrane-bounded organelle	33	442	2519	24460	0.98	1	// LOC_Os12g08770 // LOC_Os04g31040 // LOC_Os06g11410 // LOC_Os09g37620 // LOC_Os08g41960 // LOC_Os08g37370 // LOC_Os01g38610 // LOC_Os05g43170 // LOC_Os06g01850 // LOC_Os04g23440 // LOC_Os10g40740 // LOC_Os03g43810 // LOC_Os01g58760 // LOC_Os05g43310 // LOC_Os12g24050 // LOC_Os03g58470 // LOC_Os10g42299 // LOC_Os08g30910 // LOC_Os09g24530 // LOC_Os08g34160 // LOC_Os11g30370 // LOC_Os01g08320 // …
GO:0005634	C	nucleus	21	442	2173	24460	1	1	// LOC_Os10g40740 // LOC_Os08g30910 // LOC_Os07g34598 // LOC_Os11g30370 // LOC_Os12g24050 // LOC_Os01g58760 // LOC_Os03g43810 // LOC_Os06g11410 // LOC_Os03g56950 // LOC_Os04g36054 // LOC_Os01g38610 // LOC_Os01g08320 // LOC_Os10g30420 // LOC_Os08g41960 // LOC_Os03g58470 // LOC_Os02g03960 // LOC_Os01g57960 // LOC_Os08g34160 // LOC_Os12g01449 // LOC_Os01g01840 // LOC_Os04g23440
GO:0043231	C	intracellular membrane-bounded organelle	29	442	2504	24460	1	1	// LOC_Os04g31040 // LOC_Os06g11410 // LOC_Os09g37620 // LOC_Os08g41960 // LOC_Os08g37370 // LOC_Os01g38610 // LOC_Os12g24050 // LOC_Os04g23440 // LOC_Os10g40740 // LOC_Os03g43810 // LOC_Os01g58760 // LOC_Os05g43310 // LOC_Os03g58470 // LOC_Os10g42299 // LOC_Os08g30910 // LOC_Os09g24530 // LOC_Os08g34160 // LOC_Os11g30370 // LOC_Os01g08320 // LOC_Os10g30420 // LOC_Os02g03960 // LOC_Os03g56950 // …
GO:0005737	C	cytoplasm	21	442	1271	24460	0.69	1	// LOC_Os03g60100 // LOC_Os06g04510 // LOC_Os03g03360 // LOC_Os04g31040 // LOC_Os06g13660 // LOC_Os09g12290 // LOC_Os05g43170 // LOC_Os09g37620 // LOC_Os03g32314 // LOC_Os03g49710 // LOC_Os05g43310 // LOC_Os08g35420 // LOC_Os09g24530 // LOC_Os08g37370 // LOC_Os10g42299 // LOC_Os10g36210 // LOC_Os03g15870 // LOC_Os10g37180 // LOC_Os10g35840 // LOC_Os03g02690 // LOC_Os04g53230
GO:0031090	C	organelle membrane	6	442	197	24460	0.15	1	// LOC_Os12g08770 // LOC_Os03g52130 // LOC_Os02g01340 // LOC_Os09g37620 // LOC_Os10g42299 // LOC_Os06g01850
GO:0032991	C	macromolecular complex	29	442	1365	24460	0.21	1	// LOC_Os03g13010 // LOC_Os03g03360 // LOC_Os06g04510 // LOC_Os12g08770 // LOC_Os03g15870 // LOC_Os03g56670 // LOC_Os01g59150 // LOC_Os05g43310 // LOC_Os08g02670 // LOC_Os01g58000 // LOC_Os08g35420 // LOC_Os03g58470 // LOC_Os03g49710 // LOC_Os07g23720 // LOC_Os10g37180 // LOC_Os07g05480 // LOC_Os10g30420 // LOC_Os07g47640 // LOC_Os02g43130 // LOC_Os01g18050 // LOC_Os09g30340 // LOC_Os03g60100 // …
GO:0043228	C	non-membrane-bounded organelle	11	442	1590	24460	1	1	// LOC_Os03g60100 // LOC_Os02g43130 // LOC_Os12g24050 // LOC_Os01g59150 // LOC_Os08g44050 // LOC_Os03g03360 // LOC_Os03g49710 // LOC_Os03g15870 // LOC_Os01g18050 // LOC_Os03g58470 // LOC_Os01g57960
GO:0044446	C	intracellular organelle part	16	442	1518	24460	0.99	1	// LOC_Os01g57960 // LOC_Os12g08770 // LOC_Os12g24050 // LOC_Os01g59150 // LOC_Os03g52130 // LOC_Os02g01340 // LOC_Os07g04840 // LOC_Os10g30420 // LOC_Os08g44050 // LOC_Os08g35420 // LOC_Os02g43130 // LOC_Os09g37620 // LOC_Os10g42299 // LOC_Os01g18050 // LOC_Os03g58470 // LOC_Os06g01850
GO:0043226	C	organelle	43	442	3164	24460	0.98	1	// LOC_Os03g03360 // LOC_Os04g31040 // LOC_Os06g11410 // LOC_Os09g37620 // LOC_Os08g41960 // LOC_Os01g18050 // LOC_Os12g08770 // LOC_Os08g37370 // LOC_Os03g15870 // LOC_Os05g43170 // LOC_Os06g01850 // LOC_Os04g23440 // LOC_Os10g40740 // LOC_Os03g43810 // LOC_Os02g43130 // LOC_Os01g58760 // LOC_Os05g43310 // LOC_Os12g24050 // LOC_Os03g58470 // LOC_Os03g49710 // LOC_Os10g42299 // LOC_Os08g30910 // …
GO:0005622	C	intracellular	77	442	4460	24460	0.69	1	// LOC_Os03g13010 // LOC_Os03g03360 // LOC_Os04g31040 // LOC_Os06g11410 // LOC_Os11g05540 // LOC_Os05g02250 // LOC_Os09g37620 // LOC_Os01g65080 // LOC_Os02g31890 // LOC_Os03g14669 // LOC_Os08g41960 // LOC_Os01g18050 // LOC_Os12g08770 // LOC_Os08g37370 // LOC_Os03g58470 // LOC_Os03g15870 // LOC_Os06g04510 // LOC_Os12g35630 // LOC_Os03g02690 // LOC_Os06g01850 // LOC_Os04g23440 // LOC_Os10g40740 // …

## Sheet: S2upoverWT7
GO_acc	term_type	Term	queryitem	querytotal	bgitem	bgtotal	pvalue	FDR	entries
GO:0006412	P	translation	15	169	683	24460	9.9e-05	0.028	// LOC_Os08g40610 // LOC_Os11g03400 // LOC_Os02g55370 // LOC_Os10g32920 // LOC_Os02g47140 // LOC_Os03g54040 // LOC_Os01g59950 // LOC_Os05g38520 // LOC_Os02g43600 // LOC_Os09g32274 // LOC_Os02g32760 // LOC_Os12g03090 // LOC_Os07g42170 // LOC_Os07g10660 // LOC_Os05g15350
GO:0006810	P	transport	21	169	1639	24460	0.0049	0.31	// LOC_Os08g44870 // LOC_Os09g17810 // LOC_Os03g17070 // LOC_Os11g06740 // LOC_Os07g03910 // LOC_Os10g42960 // LOC_Os09g36930 // LOC_Os01g16910 // LOC_Os07g33310 // LOC_Os05g42330 // LOC_Os03g37470 // LOC_Os01g16030 // LOC_Os05g35650 // LOC_Os04g55800 // LOC_Os06g50120 // LOC_Os01g37590 // LOC_Os02g48880 // LOC_Os02g57720 // LOC_Os04g42280 // LOC_Os05g01560 // LOC_Os04g52260
GO:0051234	P	establishment of localization	21	169	1639	24460	0.0049	0.31	// LOC_Os08g44870 // LOC_Os09g17810 // LOC_Os03g17070 // LOC_Os11g06740 // LOC_Os07g03910 // LOC_Os10g42960 // LOC_Os09g36930 // LOC_Os01g16910 // LOC_Os07g33310 // LOC_Os05g42330 // LOC_Os03g37470 // LOC_Os01g16030 // LOC_Os05g35650 // LOC_Os04g55800 // LOC_Os06g50120 // LOC_Os01g37590 // LOC_Os02g48880 // LOC_Os02g57720 // LOC_Os04g42280 // LOC_Os05g01560 // LOC_Os04g52260
GO:0051179	P	localization	22	169	1658	24460	0.0026	0.31	// LOC_Os06g50120 // LOC_Os05g35650 // LOC_Os03g37470 // LOC_Os09g36930 // LOC_Os05g42330 // LOC_Os09g17810 // LOC_Os11g06740 // LOC_Os07g03910 // LOC_Os07g33310 // LOC_Os05g01560 // LOC_Os01g37590 // LOC_Os02g57720 // LOC_Os01g04330 // LOC_Os03g17070 // LOC_Os10g42960 // LOC_Os04g42280 // LOC_Os08g44870 // LOC_Os01g16910 // LOC_Os04g52260 // LOC_Os01g16030 // LOC_Os02g48880 // LOC_Os04g55800
GO:0055085	P	transmembrane transport	6	169	227	24460	0.0055	0.31	// LOC_Os08g44870 // LOC_Os03g17070 // LOC_Os07g03910 // LOC_Os07g33310 // LOC_Os03g37470 // LOC_Os05g01560
GO:0080090	P	regulation of primary metabolic process	9	169	1673	24460	0.82	1	// LOC_Os02g43820 // LOC_Os09g28210 // LOC_Os01g13030 // LOC_Os03g08500 // LOC_Os11g01480 // LOC_Os05g49100 // LOC_Os05g34600 // LOC_Os06g04090 // LOC_Os07g08710
GO:0019222	P	regulation of metabolic process	9	169	1715	24460	0.84	1	// LOC_Os02g43820 // LOC_Os09g28210 // LOC_Os01g13030 // LOC_Os03g08500 // LOC_Os11g01480 // LOC_Os05g49100 // LOC_Os05g34600 // LOC_Os06g04090 // LOC_Os07g08710
GO:0016310	P	phosphorylation	13	169	1761	24460	0.44	1	// LOC_Os09g24330 // LOC_Os05g16430 // LOC_Os01g57100 // LOC_Os07g43560 // LOC_Os03g17070 // LOC_Os03g55620 // LOC_Os06g35160 // LOC_Os10g10030 // LOC_Os01g65650 // LOC_Os11g34610 // LOC_Os11g47240 // LOC_Os09g39650 // LOC_Os05g01560
GO:0031323	P	regulation of cellular metabolic process	9	169	1639	24460	0.8	1	// LOC_Os02g43820 // LOC_Os09g28210 // LOC_Os01g13030 // LOC_Os03g08500 // LOC_Os11g01480 // LOC_Os05g49100 // LOC_Os05g34600 // LOC_Os06g04090 // LOC_Os07g08710
GO:0019752	P	carboxylic acid metabolic process	7	169	490	24460	0.056	1	// LOC_Os09g36860 // LOC_Os10g37180 // LOC_Os01g62900 // LOC_Os08g44210 // LOC_Os08g04560 // LOC_Os03g02690 // LOC_Os08g15030
GO:0044249	P	cellular biosynthetic process	38	169	5899	24460	0.72	1	// LOC_Os08g40610 // LOC_Os12g24050 // LOC_Os10g32920 // LOC_Os05g34600 // LOC_Os06g04090 // LOC_Os12g02370 // LOC_Os02g32760 // LOC_Os07g08710 // LOC_Os03g02690 // LOC_Os05g01560 // LOC_Os05g15350 // LOC_Os09g28210 // LOC_Os02g55370 // LOC_Os01g14610 // LOC_Os02g47140 // LOC_Os01g62900 // LOC_Os01g59950 // LOC_Os05g49100 // LOC_Os12g03090 // LOC_Os07g42170 // LOC_Os08g15030 // LOC_Os03g17070 // …
GO:0034641	P	cellular nitrogen compound metabolic process	5	169	473	24460	0.23	1	// LOC_Os01g62900 // LOC_Os01g18320 // LOC_Os03g02690 // LOC_Os10g37180 // LOC_Os08g15030
GO:0006807	P	nitrogen compound metabolic process	24	169	7115	24460	1	1	// LOC_Os06g10200 // LOC_Os12g24050 // LOC_Os05g34600 // LOC_Os10g39680 // LOC_Os07g08710 // LOC_Os03g02690 // LOC_Os05g01560 // LOC_Os09g28210 // LOC_Os01g14610 // LOC_Os03g08500 // LOC_Os01g62900 // LOC_Os05g49100 // LOC_Os08g15030 // LOC_Os10g37180 // LOC_Os03g17070 // LOC_Os01g13030 // LOC_Os04g18770 // LOC_Os01g18320 // LOC_Os02g43820 // LOC_Os02g40460 // LOC_Os11g01480 // LOC_Os06g13020 // …
GO:0045449	P	regulation of transcription	9	169	1576	24460	0.77	1	// LOC_Os02g43820 // LOC_Os09g28210 // LOC_Os01g13030 // LOC_Os03g08500 // LOC_Os11g01480 // LOC_Os05g49100 // LOC_Os05g34600 // LOC_Os06g04090 // LOC_Os07g08710
GO:0044281	P	small molecule metabolic process	11	169	1079	24460	0.13	1	// LOC_Os10g37180 // LOC_Os06g04510 // LOC_Os03g17070 // LOC_Os01g62900 // LOC_Os09g36860 // LOC_Os08g44210 // LOC_Os12g02370 // LOC_Os08g15030 // LOC_Os03g02690 // LOC_Os05g01560 // LOC_Os08g04560
GO:0034645	P	cellular macromolecule biosynthetic process	28	169	5248	24460	0.95	1	// LOC_Os08g40610 // LOC_Os12g24050 // LOC_Os10g32920 // LOC_Os05g34600 // LOC_Os06g04090 // LOC_Os02g32760 // LOC_Os07g08710 // LOC_Os01g59950 // LOC_Os05g15350 // LOC_Os09g28210 // LOC_Os01g14610 // LOC_Os03g08500 // LOC_Os05g49100 // LOC_Os12g03090 // LOC_Os07g42170 // LOC_Os02g55370 // LOC_Os01g13030 // LOC_Os01g54620 // LOC_Os05g38520 // LOC_Os07g10660 // LOC_Os02g43820 // LOC_Os11g03400 // …
GO:0044283	P	small molecule biosynthetic process	5	169	297	24460	0.058	1	// LOC_Os12g02370 // LOC_Os09g36860 // LOC_Os08g15030 // LOC_Os03g02690 // LOC_Os01g62900
GO:0050789	P	regulation of biological process	14	169	2081	24460	0.58	1	// LOC_Os02g43820 // LOC_Os09g28210 // LOC_Os01g68480 // LOC_Os02g35900 // LOC_Os01g13030 // LOC_Os06g35160 // LOC_Os03g08500 // LOC_Os03g24030 // LOC_Os11g01480 // LOC_Os01g16030 // LOC_Os05g34600 // LOC_Os05g49100 // LOC_Os07g08710 // LOC_Os06g04090
GO:0044267	P	cellular protein metabolic process	27	169	2983	24460	0.088	1	// LOC_Os08g40610 // LOC_Os01g57100 // LOC_Os10g32920 // LOC_Os01g65650 // LOC_Os02g32760 // LOC_Os01g59950 // LOC_Os05g15350 // LOC_Os05g16430 // LOC_Os07g43560 // LOC_Os03g55620 // LOC_Os06g35160 // LOC_Os02g47140 // LOC_Os11g47240 // LOC_Os12g03090 // LOC_Os07g42170 // LOC_Os02g55370 // LOC_Os05g38520 // LOC_Os09g39650 // LOC_Os07g10660 // LOC_Os09g24330 // LOC_Os11g03400 // LOC_Os10g10030 // …
GO:0044260	P	cellular macromolecule metabolic process	43	169	9405	24460	1	1	// LOC_Os08g40610 // LOC_Os06g04510 // LOC_Os10g32920 // LOC_Os01g65650 // LOC_Os05g34600 // LOC_Os06g04090 // LOC_Os12g24050 // LOC_Os02g32760 // LOC_Os07g08710 // LOC_Os01g59950 // LOC_Os05g15350 // LOC_Os09g28210 // LOC_Os05g16430 // LOC_Os07g43560 // LOC_Os11g01480 // LOC_Os06g35160 // LOC_Os03g08500 // LOC_Os11g47240 // LOC_Os05g49100 // LOC_Os12g03090 // LOC_Os07g42170 // LOC_Os01g57100 // …
GO:0010468	P	regulation of gene expression	9	169	1638	24460	0.8	1	// LOC_Os02g43820 // LOC_Os09g28210 // LOC_Os01g13030 // LOC_Os03g08500 // LOC_Os11g01480 // LOC_Os05g49100 // LOC_Os05g34600 // LOC_Os06g04090 // LOC_Os07g08710
GO:0016043	P	cellular component organization	6	169	1226	24460	0.85	1	// LOC_Os07g08710 // LOC_Os12g24050 // LOC_Os02g40680 // LOC_Os02g57150 // LOC_Os01g18050 // LOC_Os09g38020
GO:0009057	P	macromolecule catabolic process	5	169	312	24460	0.068	1	// LOC_Os02g40460 // LOC_Os06g51060 // LOC_Os06g04510 // LOC_Os10g39680 // LOC_Os06g12370
GO:0060255	P	regulation of macromolecule metabolic process	9	169	1697	24460	0.84	1	// LOC_Os02g43820 // LOC_Os09g28210 // LOC_Os01g13030 // LOC_Os03g08500 // LOC_Os11g01480 // LOC_Os05g49100 // LOC_Os05g34600 // LOC_Os06g04090 // LOC_Os07g08710
GO:0010467	P	gene expression	24	169	2581	24460	0.083	1	// LOC_Os08g40610 // LOC_Os10g32920 // LOC_Os05g34600 // LOC_Os06g04090 // LOC_Os02g32760 // LOC_Os07g08710 // LOC_Os01g59950 // LOC_Os05g15350 // LOC_Os09g28210 // LOC_Os03g08500 // LOC_Os05g49100 // LOC_Os12g03090 // LOC_Os07g42170 // LOC_Os02g55370 // LOC_Os01g13030 // LOC_Os05g38520 // LOC_Os07g10660 // LOC_Os02g43820 // LOC_Os11g03400 // LOC_Os03g54040 // LOC_Os11g01480 // LOC_Os02g43600 // …
GO:0065007	P	biological regulation	14	169	2175	24460	0.65	1	// LOC_Os02g43820 // LOC_Os09g28210 // LOC_Os01g68480 // LOC_Os02g35900 // LOC_Os01g13030 // LOC_Os06g35160 // LOC_Os03g08500 // LOC_Os03g24030 // LOC_Os11g01480 // LOC_Os01g16030 // LOC_Os05g34600 // LOC_Os05g49100 // LOC_Os07g08710 // LOC_Os06g04090
GO:0006082	P	organic acid metabolic process	7	169	491	24460	0.057	1	// LOC_Os09g36860 // LOC_Os10g37180 // LOC_Os01g62900 // LOC_Os08g44210 // LOC_Os08g04560 // LOC_Os03g02690 // LOC_Os08g15030
GO:0031326	P	regulation of cellular biosynthetic process	9	169	1616	24460	0.79	1	// LOC_Os02g43820 // LOC_Os09g28210 // LOC_Os01g13030 // LOC_Os03g08500 // LOC_Os11g01480 // LOC_Os05g49100 // LOC_Os05g34600 // LOC_Os06g04090 // LOC_Os07g08710
GO:0006508	P	proteolysis	6	169	3247	24460	1	1	// LOC_Os04g47360 // LOC_Os12g24050 // LOC_Os06g12370 // LOC_Os01g22980 // LOC_Os04g18770 // LOC_Os01g18050
GO:0006811	P	ion transport	6	169	450	24460	0.095	1	// LOC_Os03g17070 // LOC_Os01g16910 // LOC_Os02g48880 // LOC_Os04g42280 // LOC_Os05g01560 // LOC_Os04g55800
GO:0006468	P	protein amino acid phosphorylation	11	169	1584	24460	0.54	1	// LOC_Os09g24330 // LOC_Os05g16430 // LOC_Os01g57100 // LOC_Os07g43560 // LOC_Os03g55620 // LOC_Os06g35160 // LOC_Os10g10030 // LOC_Os01g65650 // LOC_Os11g34610 // LOC_Os11g47240 // LOC_Os09g39650
GO:0009308	P	amine metabolic process	6	169	414	24460	0.07	1	// LOC_Os10g37180 // LOC_Os06g51060 // LOC_Os01g62900 // LOC_Os10g39680 // LOC_Os03g02690 // LOC_Os08g15030
GO:0006139	P	nucleobase, nucleoside, nucleotide and nucleic acid metabolic process	18	169	6727	24460	1	1	// LOC_Os02g43820 // LOC_Os09g28210 // LOC_Os12g24050 // LOC_Os01g14610 // LOC_Os03g17070 // LOC_Os06g10200 // LOC_Os01g13030 // LOC_Os03g08500 // LOC_Os11g01480 // LOC_Os05g49100 // LOC_Os05g34600 // LOC_Os06g04090 // LOC_Os04g18770 // LOC_Os02g40460 // LOC_Os07g08710 // LOC_Os06g13020 // LOC_Os05g01560 // LOC_Os08g15030
GO:0019219	P	regulation of nucleobase, nucleoside, nucleotide and nucleic acid metabolic process	9	169	1582	24460	0.77	1	// LOC_Os02g43820 // LOC_Os09g28210 // LOC_Os01g13030 // LOC_Os03g08500 // LOC_Os11g01480 // LOC_Os05g49100 // LOC_Os05g34600 // LOC_Os06g04090 // LOC_Os07g08710
GO:0043687	P	post-translational protein modification	12	169	1818	24460	0.61	1	// LOC_Os09g24330 // LOC_Os05g16430 // LOC_Os01g57100 // LOC_Os07g43560 // LOC_Os11g47240 // LOC_Os06g35160 // LOC_Os10g10030 // LOC_Os01g65650 // LOC_Os11g34610 // LOC_Os05g39930 // LOC_Os09g39650 // LOC_Os03g55620
GO:0009987	P	cellular process	81	169	12363	24460	0.77	1	// LOC_Os12g17430 // LOC_Os08g40610 // LOC_Os01g68480 // LOC_Os12g24050 // LOC_Os04g38410 // LOC_Os10g32920 // LOC_Os04g18770 // LOC_Os03g22370 // LOC_Os08g44210 // LOC_Os05g34600 // LOC_Os06g04090 // LOC_Os12g02370 // LOC_Os06g50120 // LOC_Os01g57100 // LOC_Os02g32760 // LOC_Os07g08710 // LOC_Os09g38020 // LOC_Os05g01560 // LOC_Os05g15350 // LOC_Os03g55620 // LOC_Os06g04510 // LOC_Os05g39930 // …
GO:0009889	P	regulation of biosynthetic process	9	169	1616	24460	0.79	1	// LOC_Os02g43820 // LOC_Os09g28210 // LOC_Os01g13030 // LOC_Os03g08500 // LOC_Os11g01480 // LOC_Os05g49100 // LOC_Os05g34600 // LOC_Os06g04090 // LOC_Os07g08710
GO:0006464	P	protein modification process	12	169	1997	24460	0.73	1	// LOC_Os09g24330 // LOC_Os05g16430 // LOC_Os01g57100 // LOC_Os07g43560 // LOC_Os11g47240 // LOC_Os06g35160 // LOC_Os10g10030 // LOC_Os01g65650 // LOC_Os11g34610 // LOC_Os05g39930 // LOC_Os09g39650 // LOC_Os03g55620
GO:0050794	P	regulation of cellular process	14	169	1983	24460	0.51	1	// LOC_Os02g43820 // LOC_Os09g28210 // LOC_Os01g68480 // LOC_Os02g35900 // LOC_Os01g13030 // LOC_Os06g35160 // LOC_Os03g08500 // LOC_Os03g24030 // LOC_Os11g01480 // LOC_Os01g16030 // LOC_Os05g34600 // LOC_Os05g49100 // LOC_Os07g08710 // LOC_Os06g04090
GO:0009058	P	biosynthetic process	38	169	6082	24460	0.79	1	// LOC_Os08g40610 // LOC_Os12g24050 // LOC_Os10g32920 // LOC_Os05g34600 // LOC_Os06g04090 // LOC_Os12g02370 // LOC_Os02g32760 // LOC_Os07g08710 // LOC_Os03g02690 // LOC_Os05g01560 // LOC_Os05g15350 // LOC_Os09g28210 // LOC_Os02g55370 // LOC_Os01g14610 // LOC_Os02g47140 // LOC_Os01g62900 // LOC_Os01g59950 // LOC_Os05g49100 // LOC_Os12g03090 // LOC_Os07g42170 // LOC_Os08g15030 // LOC_Os03g17070 // …
GO:0043412	P	macromolecule modification	12	169	2046	24460	0.76	1	// LOC_Os09g24330 // LOC_Os05g16430 // LOC_Os01g57100 // LOC_Os07g43560 // LOC_Os11g47240 // LOC_Os06g35160 // LOC_Os10g10030 // LOC_Os01g65650 // LOC_Os11g34610 // LOC_Os05g39930 // LOC_Os09g39650 // LOC_Os03g55620
GO:0009059	P	macromolecule biosynthetic process	28	169	5252	24460	0.95	1	// LOC_Os08g40610 // LOC_Os12g24050 // LOC_Os10g32920 // LOC_Os05g34600 // LOC_Os06g04090 // LOC_Os02g32760 // LOC_Os07g08710 // LOC_Os01g59950 // LOC_Os05g15350 // LOC_Os09g28210 // LOC_Os01g14610 // LOC_Os03g08500 // LOC_Os05g49100 // LOC_Os12g03090 // LOC_Os07g42170 // LOC_Os02g55370 // LOC_Os01g13030 // LOC_Os01g54620 // LOC_Os05g38520 // LOC_Os07g10660 // LOC_Os02g43820 // LOC_Os11g03400 // …
GO:0051171	P	regulation of nitrogen compound metabolic process	9	169	1582	24460	0.77	1	// LOC_Os02g43820 // LOC_Os09g28210 // LOC_Os01g13030 // LOC_Os03g08500 // LOC_Os11g01480 // LOC_Os05g49100 // LOC_Os05g34600 // LOC_Os06g04090 // LOC_Os07g08710
GO:0008152	P	metabolic process	84	169	14088	24460	0.98	1	// LOC_Os08g40610 // LOC_Os06g04510 // LOC_Os06g12370 // LOC_Os10g32920 // LOC_Os01g51360 // LOC_Os03g22370 // LOC_Os01g22980 // LOC_Os08g44210 // LOC_Os05g34600 // LOC_Os10g39680 // LOC_Os12g02370 // LOC_Os02g55370 // LOC_Os12g24050 // LOC_Os02g32760 // LOC_Os07g08710 // LOC_Os03g02690 // LOC_Os05g01560 // LOC_Os06g01850 // LOC_Os05g15350 // LOC_Os10g38040 // LOC_Os09g28210 // LOC_Os05g16430 // …
GO:0043436	P	oxoacid metabolic process	7	169	490	24460	0.056	1	// LOC_Os09g36860 // LOC_Os10g37180 // LOC_Os01g62900 // LOC_Os08g44210 // LOC_Os08g04560 // LOC_Os03g02690 // LOC_Os08g15030
GO:0009056	P	catabolic process	7	169	438	24460	0.034	1	// LOC_Os10g38040 // LOC_Os02g40460 // LOC_Os06g12370 // LOC_Os06g51060 // LOC_Os10g39680 // LOC_Os06g04510 // LOC_Os10g37180
GO:0046483	P	heterocycle metabolic process	6	169	349	24460	0.036	1	// LOC_Os03g17070 // LOC_Os01g62900 // LOC_Os08g44210 // LOC_Os01g18320 // LOC_Os05g01560 // LOC_Os08g15030
GO:0044238	P	primary metabolic process	65	169	12303	24460	1	1	// LOC_Os08g40610 // LOC_Os06g04510 // LOC_Os06g12370 // LOC_Os10g32920 // LOC_Os01g51360 // LOC_Os01g65650 // LOC_Os01g22980 // LOC_Os05g34600 // LOC_Os10g39680 // LOC_Os12g02370 // LOC_Os12g24050 // LOC_Os02g32760 // LOC_Os07g08710 // LOC_Os03g02690 // LOC_Os05g01560 // LOC_Os05g15350 // LOC_Os03g55620 // LOC_Os09g28210 // LOC_Os05g16430 // LOC_Os07g43560 // LOC_Os05g39930 // LOC_Os06g35160 // …
GO:0005975	P	carbohydrate metabolic process	7	169	864	24460	0.39	1	// LOC_Os06g04510 // LOC_Os09g20390 // LOC_Os06g51060 // LOC_Os01g47070 // LOC_Os01g54620 // LOC_Os10g39680 // LOC_Os02g01590
GO:0042180	P	cellular ketone metabolic process	7	169	496	24460	0.059	1	// LOC_Os09g36860 // LOC_Os10g37180 // LOC_Os01g62900 // LOC_Os08g44210 // LOC_Os08g04560 // LOC_Os03g02690 // LOC_Os08g15030
GO:0019538	P	protein metabolic process	33	169	6115	24460	0.96	1	// LOC_Os08g40610 // LOC_Os12g24050 // LOC_Os06g12370 // LOC_Os10g32920 // LOC_Os01g65650 // LOC_Os01g22980 // LOC_Os01g57100 // LOC_Os02g32760 // LOC_Os01g59950 // LOC_Os05g15350 // LOC_Os05g16430 // LOC_Os07g43560 // LOC_Os03g55620 // LOC_Os06g35160 // LOC_Os02g47140 // LOC_Os11g47240 // LOC_Os12g03090 // LOC_Os07g42170 // LOC_Os02g55370 // LOC_Os04g47360 // LOC_Os05g38520 // LOC_Os09g39650 // …
GO:0050896	P	response to stimulus	9	169	1022	24460	0.28	1	// LOC_Os01g72900 // LOC_Os08g44870 // LOC_Os12g36830 // LOC_Os11g06720 // LOC_Os07g33310 // LOC_Os03g37470 // LOC_Os06g13020 // LOC_Os04g34600 // LOC_Os11g26760
GO:0006950	P	response to stress	6	169	883	24460	0.57	1	// LOC_Os01g72900 // LOC_Os12g36830 // LOC_Os11g06720 // LOC_Os06g13020 // LOC_Os04g34600 // LOC_Os11g26760
GO:0044237	P	cellular metabolic process	63	169	10813	24460	0.97	1	// LOC_Os08g40610 // LOC_Os06g04510 // LOC_Os04g38410 // LOC_Os10g32920 // LOC_Os03g22370 // LOC_Os08g44210 // LOC_Os05g34600 // LOC_Os06g04090 // LOC_Os12g02370 // LOC_Os12g24050 // LOC_Os02g32760 // LOC_Os07g08710 // LOC_Os03g02690 // LOC_Os05g01560 // LOC_Os05g15350 // LOC_Os03g55620 // LOC_Os09g28210 // LOC_Os05g16430 // LOC_Os07g43560 // LOC_Os11g01480 // LOC_Os06g35160 // LOC_Os03g08500 // …
GO:0043170	P	macromolecule metabolic process	50	169	10789	24460	1	1	// LOC_Os08g40610 // LOC_Os06g04510 // LOC_Os06g12370 // LOC_Os10g32920 // LOC_Os01g65650 // LOC_Os01g22980 // LOC_Os05g34600 // LOC_Os10g39680 // LOC_Os12g24050 // LOC_Os02g32760 // LOC_Os07g08710 // LOC_Os01g59950 // LOC_Os05g15350 // LOC_Os10g38040 // LOC_Os09g28210 // LOC_Os05g16430 // LOC_Os07g43560 // LOC_Os11g01480 // LOC_Os06g35160 // LOC_Os03g08500 // LOC_Os11g47240 // LOC_Os05g49100 // …
GO:0006796	P	phosphate metabolic process	13	169	1879	24460	0.54	1	// LOC_Os09g24330 // LOC_Os05g16430 // LOC_Os01g57100 // LOC_Os07g43560 // LOC_Os03g17070 // LOC_Os03g55620 // LOC_Os06g35160 // LOC_Os10g10030 // LOC_Os01g65650 // LOC_Os11g34610 // LOC_Os11g47240 // LOC_Os09g39650 // LOC_Os05g01560
GO:0010556	P	regulation of macromolecule biosynthetic process	9	169	1616	24460	0.79	1	// LOC_Os02g43820 // LOC_Os09g28210 // LOC_Os01g13030 // LOC_Os03g08500 // LOC_Os11g01480 // LOC_Os05g49100 // LOC_Os05g34600 // LOC_Os06g04090 // LOC_Os07g08710
GO:0006350	P	transcription	9	169	1698	24460	0.84	1	// LOC_Os02g43820 // LOC_Os09g28210 // LOC_Os01g13030 // LOC_Os03g08500 // LOC_Os11g01480 // LOC_Os05g49100 // LOC_Os05g34600 // LOC_Os06g04090 // LOC_Os07g08710
GO:0006793	P	phosphorus metabolic process	13	169	1879	24460	0.54	1	// LOC_Os09g24330 // LOC_Os05g16430 // LOC_Os01g57100 // LOC_Os07g43560 // LOC_Os03g17070 // LOC_Os03g55620 // LOC_Os06g35160 // LOC_Os10g10030 // LOC_Os01g65650 // LOC_Os11g34610 // LOC_Os11g47240 // LOC_Os09g39650 // LOC_Os05g01560
GO:0006519	P	cellular amino acid and derivative metabolic process	6	169	408	24460	0.066	1	// LOC_Os10g37180 // LOC_Os01g62900 // LOC_Os12g02370 // LOC_Os08g04560 // LOC_Os03g02690 // LOC_Os08g15030
GO:0005198	F	structural molecule activity	17	169	531	24460	2.5e-07	5.3e-05	// LOC_Os08g40610 // LOC_Os12g03090 // LOC_Os02g55370 // LOC_Os04g34460 // LOC_Os10g32920 // LOC_Os02g47140 // LOC_Os03g54040 // LOC_Os01g59950 // LOC_Os05g38520 // LOC_Os11g03400 // LOC_Os02g43600 // LOC_Os09g32274 // LOC_Os02g32760 // LOC_Os01g18050 // LOC_Os07g42170 // LOC_Os07g10660 // LOC_Os05g15350
GO:0003735	F	structural constituent of ribosome	15	169	455	24460	9.4e-07	9.8e-05	// LOC_Os08g40610 // LOC_Os11g03400 // LOC_Os02g55370 // LOC_Os10g32920 // LOC_Os02g47140 // LOC_Os03g54040 // LOC_Os01g59950 // LOC_Os05g38520 // LOC_Os02g43600 // LOC_Os09g32274 // LOC_Os02g32760 // LOC_Os12g03090 // LOC_Os07g42170 // LOC_Os07g10660 // LOC_Os05g15350
GO:0005215	F	transporter activity	16	169	1110	24460	0.0048	0.33	// LOC_Os08g44870 // LOC_Os09g36860 // LOC_Os03g17070 // LOC_Os07g03910 // LOC_Os10g42960 // LOC_Os09g36930 // LOC_Os01g16910 // LOC_Os07g33310 // LOC_Os05g35650 // LOC_Os03g37470 // LOC_Os01g37590 // LOC_Os02g48880 // LOC_Os02g57720 // LOC_Os04g42280 // LOC_Os05g01560 // LOC_Os04g55800
GO:0004497	F	monooxygenase activity	5	169	423	24460	0.17	1	// LOC_Os10g39930 // LOC_Os06g37300 // LOC_Os02g09250 // LOC_Os01g12740 // LOC_Os10g30410
GO:0000166	F	nucleotide binding	22	169	3794	24460	0.84	1	// LOC_Os12g17430 // LOC_Os06g10200 // LOC_Os01g57100 // LOC_Os06g12370 // LOC_Os07g32730 // LOC_Os01g65650 // LOC_Os06g01850 // LOC_Os05g16430 // LOC_Os07g43560 // LOC_Os03g02330 // LOC_Os06g35160 // LOC_Os11g47240 // LOC_Os01g43580 // LOC_Os03g40310 // LOC_Os09g39650 // LOC_Os07g23244 // LOC_Os01g18050 // LOC_Os09g24330 // LOC_Os10g10030 // LOC_Os11g34610 // LOC_Os03g55620 // LOC_Os01g16030
GO:0016740	F	transferase activity	25	169	6033	24460	1	1	// LOC_Os06g10200 // LOC_Os01g57100 // LOC_Os01g65650 // LOC_Os03g38540 // LOC_Os12g24050 // LOC_Os05g16430 // LOC_Os07g43560 // LOC_Os06g35160 // LOC_Os01g62900 // LOC_Os11g47240 // LOC_Os10g17489 // LOC_Os08g38910 // LOC_Os05g33840 // LOC_Os08g15030 // LOC_Os01g54620 // LOC_Os09g39650 // LOC_Os06g18670 // LOC_Os09g24330 // LOC_Os02g40460 // LOC_Os10g10030 // LOC_Os03g20120 // LOC_Os11g34610 // …
GO:0004713	F	protein tyrosine kinase activity	11	169	1426	24460	0.4	1	// LOC_Os09g24330 // LOC_Os05g16430 // LOC_Os01g57100 // LOC_Os07g43560 // LOC_Os03g55620 // LOC_Os06g35160 // LOC_Os10g10030 // LOC_Os01g65650 // LOC_Os11g34610 // LOC_Os11g47240 // LOC_Os09g39650
GO:0046872	F	metal ion binding	29	169	5637	24460	0.97	1	// LOC_Os06g12370 // LOC_Os02g39710 // LOC_Os07g32730 // LOC_Os12g02210 // LOC_Os01g62190 // LOC_Os02g09250 // LOC_Os03g57900 // LOC_Os10g30410 // LOC_Os03g18030 // LOC_Os06g47640 // LOC_Os01g12740 // LOC_Os03g60560 // LOC_Os01g04330 // LOC_Os11g04560 // LOC_Os09g25430 // LOC_Os12g37260 // LOC_Os07g46990 // LOC_Os04g41560 // LOC_Os06g44450 // LOC_Os04g18770 // LOC_Os03g10140 // LOC_Os08g37670 // …
GO:0016818	F	hydrolase activity, acting on acid anhydrides, in phosphorus-containing anhydrides	5	169	760	24460	0.61	1	// LOC_Os03g02330 // LOC_Os01g18050 // LOC_Os07g32730 // LOC_Os01g43580 // LOC_Os06g12370
GO:0016817	F	hydrolase activity, acting on acid anhydrides	5	169	787	24460	0.64	1	// LOC_Os03g02330 // LOC_Os01g18050 // LOC_Os07g32730 // LOC_Os01g43580 // LOC_Os06g12370
GO:0008270	F	zinc ion binding	14	169	3877	24460	1	1	// LOC_Os01g62190 // LOC_Os03g57900 // LOC_Os10g28330 // LOC_Os09g25430 // LOC_Os02g39710 // LOC_Os06g12370 // LOC_Os07g32730 // LOC_Os04g41560 // LOC_Os06g44450 // LOC_Os03g60570 // LOC_Os03g60560 // LOC_Os04g18770 // LOC_Os12g02210 // LOC_Os03g10140
GO:0005488	F	binding	82	169	16899	24460	1	1	// LOC_Os12g17430 // LOC_Os07g30670 // LOC_Os10g37850 // LOC_Os01g57100 // LOC_Os10g30410 // LOC_Os02g39710 // LOC_Os06g51060 // LOC_Os07g32730 // LOC_Os01g65650 // LOC_Os03g02690 // LOC_Os01g62190 // LOC_Os05g34600 // LOC_Os03g38540 // LOC_Os01g45530 // LOC_Os10g10030 // LOC_Os06g50120 // LOC_Os12g24050 // LOC_Os12g02210 // LOC_Os07g08710 // LOC_Os09g38020 // LOC_Os07g47700 // LOC_Os06g01850 // …
GO:0003676	F	nucleic acid binding	19	169	8081	24460	1	1	// LOC_Os02g43820 // LOC_Os12g24050 // LOC_Os03g57900 // LOC_Os06g13020 // LOC_Os03g08500 // LOC_Os07g32730 // LOC_Os03g40310 // LOC_Os11g01480 // LOC_Os09g25430 // LOC_Os05g49100 // LOC_Os05g34600 // LOC_Os05g26040 // LOC_Os01g45530 // LOC_Os04g18770 // LOC_Os02g40460 // LOC_Os07g08710 // LOC_Os09g38020 // LOC_Os07g10660 // LOC_Os06g04090
GO:0003677	F	DNA binding	14	169	5202	24460	1	1	// LOC_Os02g43820 // LOC_Os12g24050 // LOC_Os03g57900 // LOC_Os06g13020 // LOC_Os03g08500 // LOC_Os07g32730 // LOC_Os11g01480 // LOC_Os05g49100 // LOC_Os05g34600 // LOC_Os06g04090 // LOC_Os01g45530 // LOC_Os04g18770 // LOC_Os07g08710 // LOC_Os09g38020
GO:0017076	F	purine nucleotide binding	20	169	3394	24460	0.81	1	// LOC_Os12g17430 // LOC_Os09g24330 // LOC_Os05g16430 // LOC_Os01g57100 // LOC_Os07g43560 // LOC_Os06g12370 // LOC_Os06g35160 // LOC_Os03g02330 // LOC_Os07g32730 // LOC_Os01g65650 // LOC_Os11g34610 // LOC_Os11g47240 // LOC_Os01g16030 // LOC_Os09g39650 // LOC_Os06g10200 // LOC_Os10g10030 // LOC_Os01g18050 // LOC_Os01g43580 // LOC_Os06g01850 // LOC_Os03g55620
GO:0005524	F	ATP binding	17	169	3055	24460	0.86	1	// LOC_Os12g17430 // LOC_Os09g24330 // LOC_Os05g16430 // LOC_Os01g57100 // LOC_Os07g43560 // LOC_Os06g12370 // LOC_Os06g35160 // LOC_Os03g02330 // LOC_Os07g32730 // LOC_Os01g65650 // LOC_Os11g34610 // LOC_Os11g47240 // LOC_Os09g39650 // LOC_Os06g10200 // LOC_Os10g10030 // LOC_Os01g43580 // LOC_Os03g55620
GO:0016787	F	hydrolase activity	21	169	6088	24460	1	1	// LOC_Os04g47360 // LOC_Os01g22980 // LOC_Os10g35530 // LOC_Os12g24050 // LOC_Os06g12370 // LOC_Os01g51360 // LOC_Os04g18770 // LOC_Os07g32730 // LOC_Os12g02980 // LOC_Os03g27110 // LOC_Os06g51060 // LOC_Os11g15570 // LOC_Os06g49780 // LOC_Os01g47070 // LOC_Os10g39680 // LOC_Os07g06830 // LOC_Os02g01590 // LOC_Os05g10310 // LOC_Os03g02330 // LOC_Os01g18050 // LOC_Os01g43580
GO:0016301	F	kinase activity	13	169	1756	24460	0.44	1	// LOC_Os06g10200 // LOC_Os09g24330 // LOC_Os05g16430 // LOC_Os01g57100 // LOC_Os07g43560 // LOC_Os03g55620 // LOC_Os06g35160 // LOC_Os10g10030 // LOC_Os01g62900 // LOC_Os01g65650 // LOC_Os11g34610 // LOC_Os11g47240 // LOC_Os09g39650
GO:0020037	F	heme binding	5	169	622	24460	0.43	1	// LOC_Os10g39930 // LOC_Os06g37300 // LOC_Os02g09250 // LOC_Os01g12740 // LOC_Os10g30410
GO:0043169	F	cation binding	30	169	5841	24460	0.98	1	// LOC_Os06g12370 // LOC_Os02g39710 // LOC_Os07g32730 // LOC_Os12g02210 // LOC_Os01g62190 // LOC_Os02g09250 // LOC_Os03g57900 // LOC_Os10g30410 // LOC_Os03g18030 // LOC_Os06g47640 // LOC_Os01g12740 // LOC_Os03g60560 // LOC_Os01g04330 // LOC_Os11g04560 // LOC_Os09g25430 // LOC_Os12g37260 // LOC_Os07g46990 // LOC_Os04g41560 // LOC_Os06g44450 // LOC_Os04g18770 // LOC_Os03g10140 // LOC_Os08g37670 // …
GO:0003824	F	catalytic activity	72	169	13462	24460	1	1	// LOC_Os06g10200 // LOC_Os04g15690 // LOC_Os06g04510 // LOC_Os10g30410 // LOC_Os01g62900 // LOC_Os06g51060 // LOC_Os07g32730 // LOC_Os01g65650 // LOC_Os11g15570 // LOC_Os08g44210 // LOC_Os12g02980 // LOC_Os10g39680 // LOC_Os12g02370 // LOC_Os12g24050 // LOC_Os03g02690 // LOC_Os07g47700 // LOC_Os06g01850 // LOC_Os09g24330 // LOC_Os04g47360 // LOC_Os06g19590 // LOC_Os05g16430 // LOC_Os07g43560 // …
GO:0022891	F	substrate-specific transmembrane transporter activity	7	169	573	24460	0.11	1	// LOC_Os03g17070 // LOC_Os07g03910 // LOC_Os01g16910 // LOC_Os02g48880 // LOC_Os04g42280 // LOC_Os05g01560 // LOC_Os04g55800
GO:0022892	F	substrate-specific transporter activity	8	169	645	24460	0.082	1	// LOC_Os09g36860 // LOC_Os03g17070 // LOC_Os07g03910 // LOC_Os01g16910 // LOC_Os02g48880 // LOC_Os04g42280 // LOC_Os05g01560 // LOC_Os04g55800
GO:0046906	F	tetrapyrrole binding	5	169	629	24460	0.44	1	// LOC_Os10g39930 // LOC_Os06g37300 // LOC_Os02g09250 // LOC_Os01g12740 // LOC_Os10g30410
GO:0016773	F	phosphotransferase activity, alcohol group as acceptor	11	169	1738	24460	0.66	1	// LOC_Os09g24330 // LOC_Os05g16430 // LOC_Os01g57100 // LOC_Os07g43560 // LOC_Os03g55620 // LOC_Os06g35160 // LOC_Os10g10030 // LOC_Os01g65650 // LOC_Os11g34610 // LOC_Os11g47240 // LOC_Os09g39650
GO:0016772	F	transferase activity, transferring phosphorus-containing groups	16	169	4672	24460	1	1	// LOC_Os06g10200 // LOC_Os09g24330 // LOC_Os05g16430 // LOC_Os01g57100 // LOC_Os02g40460 // LOC_Os03g55620 // LOC_Os06g35160 // LOC_Os10g10030 // LOC_Os01g62900 // LOC_Os01g65650 // LOC_Os11g34610 // LOC_Os11g47240 // LOC_Os09g39650 // LOC_Os12g24050 // LOC_Os06g13020 // LOC_Os07g43560
GO:0015075	F	ion transmembrane transporter activity	6	169	449	24460	0.094	1	// LOC_Os03g17070 // LOC_Os01g16910 // LOC_Os02g48880 // LOC_Os04g42280 // LOC_Os05g01560 // LOC_Os04g55800
GO:0016462	F	pyrophosphatase activity	5	169	747	24460	0.59	1	// LOC_Os03g02330 // LOC_Os01g18050 // LOC_Os07g32730 // LOC_Os01g43580 // LOC_Os06g12370
GO:0032559	F	adenyl ribonucleotide binding	17	169	3058	24460	0.86	1	// LOC_Os12g17430 // LOC_Os09g24330 // LOC_Os05g16430 // LOC_Os01g57100 // LOC_Os07g43560 // LOC_Os06g12370 // LOC_Os06g35160 // LOC_Os03g02330 // LOC_Os07g32730 // LOC_Os01g65650 // LOC_Os11g34610 // LOC_Os11g47240 // LOC_Os09g39650 // LOC_Os06g10200 // LOC_Os10g10030 // LOC_Os01g43580 // LOC_Os03g55620
GO:0032555	F	purine ribonucleotide binding	19	169	3238	24460	0.81	1	// LOC_Os12g17430 // LOC_Os09g24330 // LOC_Os05g16430 // LOC_Os01g57100 // LOC_Os07g43560 // LOC_Os06g12370 // LOC_Os06g35160 // LOC_Os03g02330 // LOC_Os07g32730 // LOC_Os01g65650 // LOC_Os11g34610 // LOC_Os11g47240 // LOC_Os01g16030 // LOC_Os09g39650 // LOC_Os06g10200 // LOC_Os10g10030 // LOC_Os01g18050 // LOC_Os01g43580 // LOC_Os03g55620
GO:0032553	F	ribonucleotide binding	19	169	3238	24460	0.81	1	// LOC_Os12g17430 // LOC_Os09g24330 // LOC_Os05g16430 // LOC_Os01g57100 // LOC_Os07g43560 // LOC_Os06g12370 // LOC_Os06g35160 // LOC_Os03g02330 // LOC_Os07g32730 // LOC_Os01g65650 // LOC_Os11g34610 // LOC_Os11g47240 // LOC_Os01g16030 // LOC_Os09g39650 // LOC_Os06g10200 // LOC_Os10g10030 // LOC_Os01g18050 // LOC_Os01g43580 // LOC_Os03g55620
GO:0008233	F	peptidase activity	6	169	3151	24460	1	1	// LOC_Os04g47360 // LOC_Os12g24050 // LOC_Os06g12370 // LOC_Os01g22980 // LOC_Os04g18770 // LOC_Os01g18050
GO:0043167	F	ion binding	30	169	5845	24460	0.98	1	// LOC_Os06g12370 // LOC_Os02g39710 // LOC_Os07g32730 // LOC_Os12g02210 // LOC_Os01g62190 // LOC_Os02g09250 // LOC_Os03g57900 // LOC_Os10g30410 // LOC_Os03g18030 // LOC_Os06g47640 // LOC_Os01g12740 // LOC_Os03g60560 // LOC_Os01g04330 // LOC_Os11g04560 // LOC_Os09g25430 // LOC_Os12g37260 // LOC_Os07g46990 // LOC_Os04g41560 // LOC_Os06g44450 // LOC_Os04g18770 // LOC_Os03g10140 // LOC_Os08g37670 // …
GO:0016491	F	oxidoreductase activity	17	169	1995	24460	0.22	1	// LOC_Os06g19590 // LOC_Os06g37300 // LOC_Os10g30410 // LOC_Os02g41954 // LOC_Os02g09250 // LOC_Os12g37260 // LOC_Os03g24030 // LOC_Os03g18030 // LOC_Os02g48560 // LOC_Os10g39930 // LOC_Os01g12740 // LOC_Os01g55240 // LOC_Os01g18320 // LOC_Os04g15690 // LOC_Os03g02690 // LOC_Os06g01850 // LOC_Os01g62900
GO:0005506	F	iron ion binding	7	169	733	24460	0.25	1	// LOC_Os12g37260 // LOC_Os10g30410 // LOC_Os06g37300 // LOC_Os03g18030 // LOC_Os10g39930 // LOC_Os01g12740 // LOC_Os02g09250
GO:0030554	F	adenyl nucleotide binding	18	169	3210	24460	0.86	1	// LOC_Os12g17430 // LOC_Os09g24330 // LOC_Os05g16430 // LOC_Os01g57100 // LOC_Os07g43560 // LOC_Os06g12370 // LOC_Os06g35160 // LOC_Os03g02330 // LOC_Os07g32730 // LOC_Os01g65650 // LOC_Os11g34610 // LOC_Os11g47240 // LOC_Os09g39650 // LOC_Os06g10200 // LOC_Os10g10030 // LOC_Os01g43580 // LOC_Os06g01850 // LOC_Os03g55620
GO:0005515	F	protein binding	11	169	2836	24460	0.99	1	// LOC_Os05g16430 // LOC_Os03g56790 // LOC_Os11g06740 // LOC_Os01g13030 // LOC_Os07g32730 // LOC_Os02g57150 // LOC_Os01g65650 // LOC_Os11g47240 // LOC_Os10g02880 // LOC_Os06g50120 // LOC_Os12g02210
GO:0001883	F	purine nucleoside binding	18	169	3210	24460	0.86	1	// LOC_Os12g17430 // LOC_Os09g24330 // LOC_Os05g16430 // LOC_Os01g57100 // LOC_Os07g43560 // LOC_Os06g12370 // LOC_Os06g35160 // LOC_Os03g02330 // LOC_Os07g32730 // LOC_Os01g65650 // LOC_Os11g34610 // LOC_Os11g47240 // LOC_Os09g39650 // LOC_Os06g10200 // LOC_Os10g10030 // LOC_Os01g43580 // LOC_Os06g01850 // LOC_Os03g55620
GO:0001882	F	nucleoside binding	18	169	3220	24460	0.86	1	// LOC_Os12g17430 // LOC_Os09g24330 // LOC_Os05g16430 // LOC_Os01g57100 // LOC_Os07g43560 // LOC_Os06g12370 // LOC_Os06g35160 // LOC_Os03g02330 // LOC_Os07g32730 // LOC_Os01g65650 // LOC_Os11g34610 // LOC_Os11g47240 // LOC_Os09g39650 // LOC_Os06g10200 // LOC_Os10g10030 // LOC_Os01g43580 // LOC_Os06g01850 // LOC_Os03g55620
GO:0030528	F	transcription regulator activity	5	169	1037	24460	0.85	1	// LOC_Os02g43820 // LOC_Os03g08500 // LOC_Os05g49100 // LOC_Os07g08710 // LOC_Os09g28210
GO:0004674	F	protein serine/threonine kinase activity	11	169	1424	24460	0.4	1	// LOC_Os09g24330 // LOC_Os05g16430 // LOC_Os01g57100 // LOC_Os07g43560 // LOC_Os03g55620 // LOC_Os06g35160 // LOC_Os10g10030 // LOC_Os01g65650 // LOC_Os11g34610 // LOC_Os11g47240 // LOC_Os09g39650
GO:0004672	F	protein kinase activity	11	169	1587	24460	0.54	1	// LOC_Os09g24330 // LOC_Os05g16430 // LOC_Os01g57100 // LOC_Os07g43560 // LOC_Os03g55620 // LOC_Os06g35160 // LOC_Os10g10030 // LOC_Os01g65650 // LOC_Os11g34610 // LOC_Os11g47240 // LOC_Os09g39650
GO:0017111	F	nucleoside-triphosphatase activity	5	169	714	24460	0.55	1	// LOC_Os03g02330 // LOC_Os01g18050 // LOC_Os07g32730 // LOC_Os01g43580 // LOC_Os06g12370
GO:0009055	F	electron carrier activity	11	169	919	24460	0.056	1	// LOC_Os08g37670 // LOC_Os06g37300 // LOC_Os10g30410 // LOC_Os12g37260 // LOC_Os03g24030 // LOC_Os10g39930 // LOC_Os01g12740 // LOC_Os01g18320 // LOC_Os07g30670 // LOC_Os02g09250 // LOC_Os06g01850
GO:0022857	F	transmembrane transporter activity	10	169	722	24460	0.03	1	// LOC_Os08g44870 // LOC_Os03g17070 // LOC_Os07g03910 // LOC_Os01g16910 // LOC_Os07g33310 // LOC_Os03g37470 // LOC_Os02g48880 // LOC_Os04g42280 // LOC_Os05g01560 // LOC_Os04g55800
GO:0070011	F	peptidase activity, acting on L-amino acid peptides	6	169	3136	24460	1	1	// LOC_Os04g47360 // LOC_Os12g24050 // LOC_Os06g12370 // LOC_Os01g22980 // LOC_Os04g18770 // LOC_Os01g18050
GO:0046914	F	transition metal ion binding	23	169	4946	24460	0.99	1	// LOC_Os06g12370 // LOC_Os02g39710 // LOC_Os07g32730 // LOC_Os12g02210 // LOC_Os01g62190 // LOC_Os02g09250 // LOC_Os03g57900 // LOC_Os10g30410 // LOC_Os03g18030 // LOC_Os01g12740 // LOC_Os03g60560 // LOC_Os09g25430 // LOC_Os12g37260 // LOC_Os04g41560 // LOC_Os06g44450 // LOC_Os04g18770 // LOC_Os03g10140 // LOC_Os08g37670 // LOC_Os10g39930 // LOC_Os10g28330 // LOC_Os06g37300 // LOC_Os03g60570 // …
GO:0032991	C	macromolecular complex	29	169	1365	24460	8.4e-08	7.2e-06	// LOC_Os08g40610 // LOC_Os06g04510 // LOC_Os10g32920 // LOC_Os03g22370 // LOC_Os02g32760 // LOC_Os07g08710 // LOC_Os09g38020 // LOC_Os01g59950 // LOC_Os05g15350 // LOC_Os09g17810 // LOC_Os03g17070 // LOC_Os02g47140 // LOC_Os05g01560 // LOC_Os05g48630 // LOC_Os12g03090 // LOC_Os01g43580 // LOC_Os10g37180 // LOC_Os02g55370 // LOC_Os02g57150 // LOC_Os05g38520 // LOC_Os01g18050 // LOC_Os07g10660 // …
GO:0044464	C	cell part	74	169	6353	24460	4.5e-07	1.3e-05	// LOC_Os08g40610 // LOC_Os12g24050 // LOC_Os09g36930 // LOC_Os06g12370 // LOC_Os10g32920 // LOC_Os02g39710 // LOC_Os01g62190 // LOC_Os03g22370 // LOC_Os01g59950 // LOC_Os03g37470 // LOC_Os05g35650 // LOC_Os05g48630 // LOC_Os02g57720 // LOC_Os06g50120 // LOC_Os06g04510 // LOC_Os02g32760 // LOC_Os07g08710 // LOC_Os09g38020 // LOC_Os05g42330 // LOC_Os06g01850 // LOC_Os05g15350 // LOC_Os09g28210 // …
GO:0005623	C	cell	74	169	6353	24460	4.5e-07	1.3e-05	// LOC_Os08g40610 // LOC_Os12g24050 // LOC_Os09g36930 // LOC_Os06g12370 // LOC_Os10g32920 // LOC_Os02g39710 // LOC_Os01g62190 // LOC_Os03g22370 // LOC_Os01g59950 // LOC_Os03g37470 // LOC_Os05g35650 // LOC_Os05g48630 // LOC_Os02g57720 // LOC_Os06g50120 // LOC_Os06g04510 // LOC_Os02g32760 // LOC_Os07g08710 // LOC_Os09g38020 // LOC_Os05g42330 // LOC_Os06g01850 // LOC_Os05g15350 // LOC_Os09g28210 // …
GO:0005840	C	ribosome	15	169	456	24460	9.6e-07	2.1e-05	// LOC_Os08g40610 // LOC_Os11g03400 // LOC_Os02g55370 // LOC_Os10g32920 // LOC_Os02g47140 // LOC_Os03g54040 // LOC_Os01g59950 // LOC_Os05g38520 // LOC_Os02g43600 // LOC_Os09g32274 // LOC_Os02g32760 // LOC_Os12g03090 // LOC_Os07g42170 // LOC_Os07g10660 // LOC_Os05g15350
GO:0030529	C	ribonucleoprotein complex	15	169	503	24460	3.1e-06	5.3e-05	// LOC_Os08g40610 // LOC_Os11g03400 // LOC_Os02g55370 // LOC_Os10g32920 // LOC_Os02g47140 // LOC_Os03g54040 // LOC_Os01g59950 // LOC_Os05g38520 // LOC_Os02g43600 // LOC_Os09g32274 // LOC_Os02g32760 // LOC_Os12g03090 // LOC_Os07g42170 // LOC_Os07g10660 // LOC_Os05g15350
GO:0044444	C	cytoplasmic part	19	169	960	24460	4.5e-05	0.00065	// LOC_Os08g40610 // LOC_Os03g54040 // LOC_Os11g03400 // LOC_Os06g04510 // LOC_Os02g55370 // LOC_Os10g32920 // LOC_Os02g47140 // LOC_Os01g16910 // LOC_Os09g17810 // LOC_Os01g59950 // LOC_Os05g38520 // LOC_Os02g43600 // LOC_Os09g32274 // LOC_Os10g37180 // LOC_Os02g32760 // LOC_Os12g03090 // LOC_Os07g42170 // LOC_Os07g10660 // LOC_Os05g15350
GO:0005622	C	intracellular	51	169	4460	24460	0.00012	0.0015	// LOC_Os08g40610 // LOC_Os12g24050 // LOC_Os10g32920 // LOC_Os02g39710 // LOC_Os01g62190 // LOC_Os03g22370 // LOC_Os06g04510 // LOC_Os02g32760 // LOC_Os07g08710 // LOC_Os03g02690 // LOC_Os01g59950 // LOC_Os06g01850 // LOC_Os05g15350 // LOC_Os09g28210 // LOC_Os03g10140 // LOC_Os02g55370 // LOC_Os01g14610 // LOC_Os09g38020 // LOC_Os02g47140 // LOC_Os01g62900 // LOC_Os03g56790 // LOC_Os05g49100 // …
GO:0005737	C	cytoplasm	21	169	1271	24460	0.00022	0.0023	// LOC_Os08g40610 // LOC_Os03g54040 // LOC_Os11g03400 // LOC_Os06g04510 // LOC_Os02g55370 // LOC_Os02g43600 // LOC_Os10g32920 // LOC_Os02g47140 // LOC_Os01g16910 // LOC_Os09g17810 // LOC_Os01g59950 // LOC_Os05g38520 // LOC_Os01g62900 // LOC_Os09g32274 // LOC_Os10g37180 // LOC_Os02g32760 // LOC_Os12g03090 // LOC_Os03g02690 // LOC_Os07g42170 // LOC_Os07g10660 // LOC_Os05g15350
GO:0016020	C	membrane	29	169	2185	24460	0.00053	0.005	// LOC_Os08g43320 // LOC_Os06g12370 // LOC_Os04g38410 // LOC_Os03g22370 // LOC_Os06g50120 // LOC_Os05g35650 // LOC_Os03g37470 // LOC_Os03g08080 // LOC_Os09g36930 // LOC_Os05g42330 // LOC_Os06g01850 // LOC_Os11g06740 // LOC_Os07g03910 // LOC_Os07g33310 // LOC_Os05g01560 // LOC_Os01g37590 // LOC_Os02g57720 // LOC_Os03g17070 // LOC_Os10g42960 // LOC_Os01g54620 // LOC_Os01g18050 // LOC_Os04g42280 // …
GO:0043232	C	intracellular non-membrane-bounded organelle	23	169	1590	24460	0.00069	0.0054	// LOC_Os08g40610 // LOC_Os12g24050 // LOC_Os10g32920 // LOC_Os02g32760 // LOC_Os07g08710 // LOC_Os09g38020 // LOC_Os01g59950 // LOC_Os05g15350 // LOC_Os02g47140 // LOC_Os12g03090 // LOC_Os07g42170 // LOC_Os01g04330 // LOC_Os02g55370 // LOC_Os02g57150 // LOC_Os05g38520 // LOC_Os01g18050 // LOC_Os07g10660 // LOC_Os11g03400 // LOC_Os03g54040 // LOC_Os01g43580 // LOC_Os02g43600 // LOC_Os09g32274 // …
GO:0043228	C	non-membrane-bounded organelle	23	169	1590	24460	0.00069	0.0054	// LOC_Os08g40610 // LOC_Os12g24050 // LOC_Os10g32920 // LOC_Os02g32760 // LOC_Os07g08710 // LOC_Os09g38020 // LOC_Os01g59950 // LOC_Os05g15350 // LOC_Os02g47140 // LOC_Os12g03090 // LOC_Os07g42170 // LOC_Os01g04330 // LOC_Os02g55370 // LOC_Os02g57150 // LOC_Os05g38520 // LOC_Os01g18050 // LOC_Os07g10660 // LOC_Os11g03400 // LOC_Os03g54040 // LOC_Os01g43580 // LOC_Os02g43600 // LOC_Os09g32274 // …
GO:0044424	C	intracellular part	39	169	3831	24460	0.0076	0.054	// LOC_Os08g40610 // LOC_Os12g24050 // LOC_Os10g32920 // LOC_Os03g22370 // LOC_Os06g04510 // LOC_Os02g32760 // LOC_Os07g08710 // LOC_Os03g02690 // LOC_Os01g59950 // LOC_Os06g01850 // LOC_Os05g15350 // LOC_Os09g28210 // LOC_Os02g55370 // LOC_Os01g14610 // LOC_Os09g38020 // LOC_Os02g47140 // LOC_Os01g62900 // LOC_Os05g49100 // LOC_Os05g48630 // LOC_Os12g03090 // LOC_Os01g43580 // LOC_Os01g04330 // …
GO:0043234	C	protein complex	12	169	799	24460	0.01	0.068	// LOC_Os09g17810 // LOC_Os06g04510 // LOC_Os03g17070 // LOC_Os02g36850 // LOC_Os02g57150 // LOC_Os03g22370 // LOC_Os01g43580 // LOC_Os05g39930 // LOC_Os10g37180 // LOC_Os01g18050 // LOC_Os05g01560 // LOC_Os05g48630
GO:0043229	C	intracellular organelle	30	169	3164	24460	0.045	0.26	// LOC_Os08g40610 // LOC_Os12g24050 // LOC_Os10g32920 // LOC_Os02g32760 // LOC_Os07g08710 // LOC_Os09g38020 // LOC_Os01g59950 // LOC_Os06g01850 // LOC_Os05g15350 // LOC_Os09g28210 // LOC_Os02g47140 // LOC_Os05g49100 // LOC_Os12g03090 // LOC_Os07g42170 // LOC_Os01g04330 // LOC_Os02g55370 // LOC_Os01g13030 // LOC_Os02g57150 // LOC_Os05g38520 // LOC_Os01g18050 // LOC_Os07g10660 // LOC_Os11g03400 // …
GO:0043226	C	organelle	30	169	3164	24460	0.045	0.26	// LOC_Os08g40610 // LOC_Os12g24050 // LOC_Os10g32920 // LOC_Os02g32760 // LOC_Os07g08710 // LOC_Os09g38020 // LOC_Os01g59950 // LOC_Os06g01850 // LOC_Os05g15350 // LOC_Os09g28210 // LOC_Os02g47140 // LOC_Os05g49100 // LOC_Os12g03090 // LOC_Os07g42170 // LOC_Os01g04330 // LOC_Os02g55370 // LOC_Os01g13030 // LOC_Os02g57150 // LOC_Os05g38520 // LOC_Os01g18050 // LOC_Os07g10660 // LOC_Os11g03400 // …
GO:0044425	C	membrane part	12	169	1006	24460	0.048	0.26	// LOC_Os08g43320 // LOC_Os03g17070 // LOC_Os06g12370 // LOC_Os02g36850 // LOC_Os07g03910 // LOC_Os03g22370 // LOC_Os05g42330 // LOC_Os05g48630 // LOC_Os02g57720 // LOC_Os09g36930 // LOC_Os05g01560 // LOC_Os04g55800
GO:0016021	C	integral to membrane	7	169	727	24460	0.24	1	// LOC_Os08g43320 // LOC_Os06g12370 // LOC_Os07g03910 // LOC_Os02g57720 // LOC_Os09g36930 // LOC_Os05g42330 // LOC_Os04g55800
GO:0043231	C	intracellular membrane-bounded organelle	9	169	2504	24460	0.99	1	// LOC_Os09g28210 // LOC_Os12g24050 // LOC_Os01g13030 // LOC_Os02g40680 // LOC_Os01g16910 // LOC_Os01g14610 // LOC_Os05g49100 // LOC_Os07g08710 // LOC_Os09g38020
GO:0044422	C	organelle part	11	169	1518	24460	0.48	1	// LOC_Os07g08710 // LOC_Os12g24050 // LOC_Os02g57150 // LOC_Os02g40680 // LOC_Os01g16910 // LOC_Os02g36850 // LOC_Os06g01850 // LOC_Os01g18050 // LOC_Os09g38020 // LOC_Os01g43580 // LOC_Os07g10660
GO:0043227	C	membrane-bounded organelle	10	169	2519	24460	0.98	1	// LOC_Os09g28210 // LOC_Os12g24050 // LOC_Os01g13030 // LOC_Os02g40680 // LOC_Os01g16910 // LOC_Os01g14610 // LOC_Os05g49100 // LOC_Os07g08710 // LOC_Os09g38020 // LOC_Os06g01850
GO:0031224	C	intrinsic to membrane	7	169	748	24460	0.26	1	// LOC_Os08g43320 // LOC_Os06g12370 // LOC_Os07g03910 // LOC_Os02g57720 // LOC_Os09g36930 // LOC_Os05g42330 // LOC_Os04g55800
GO:0005634	C	nucleus	8	169	2173	24460	0.99	1	// LOC_Os09g28210 // LOC_Os12g24050 // LOC_Os01g13030 // LOC_Os02g40680 // LOC_Os01g14610 // LOC_Os05g49100 // LOC_Os07g08710 // LOC_Os09g38020
GO:0044446	C	intracellular organelle part	11	169	1518	24460	0.48	1	// LOC_Os07g08710 // LOC_Os12g24050 // LOC_Os02g57150 // LOC_Os02g40680 // LOC_Os01g16910 // LOC_Os02g36850 // LOC_Os06g01850 // LOC_Os01g18050 // LOC_Os09g38020 // LOC_Os01g43580 // LOC_Os07g10660

## Sheet: S2downoverWT7
GO_acc	term_type	Term	queryitem	querytotal	bgitem	bgtotal	pvalue	FDR	entries
GO:0006468	P	protein amino acid phosphorylation	6	46	1584	24460	0.075	0.75	// LOC_Os02g42620 // LOC_Os03g21620 // LOC_Os01g49614 // LOC_Os07g36544 // LOC_Os10g04860 // LOC_Os01g02310
GO:0016310	P	phosphorylation	7	46	1761	24460	0.045	0.75	// LOC_Os12g34094 // LOC_Os02g42620 // LOC_Os03g21620 // LOC_Os01g49614 // LOC_Os07g36544 // LOC_Os10g04860 // LOC_Os01g02310
GO:0006810	P	transport	6	46	1639	24460	0.086	0.75	// LOC_Os06g12310 // LOC_Os06g15910 // LOC_Os06g05160 // LOC_Os01g74490 // LOC_Os07g23720 // LOC_Os12g12934
GO:0006796	P	phosphate metabolic process	7	46	1879	24460	0.06	0.75	// LOC_Os12g34094 // LOC_Os02g42620 // LOC_Os03g21620 // LOC_Os01g49614 // LOC_Os07g36544 // LOC_Os10g04860 // LOC_Os01g02310
GO:0044281	P	small molecule metabolic process	5	46	1079	24460	0.052	0.75	// LOC_Os06g36560 // LOC_Os01g18860 // LOC_Os03g20420 // LOC_Os03g50490 // LOC_Os03g18130
GO:0006793	P	phosphorus metabolic process	7	46	1879	24460	0.06	0.75	// LOC_Os12g34094 // LOC_Os02g42620 // LOC_Os03g21620 // LOC_Os01g49614 // LOC_Os07g36544 // LOC_Os10g04860 // LOC_Os01g02310
GO:0051234	P	establishment of localization	6	46	1639	24460	0.086	0.75	// LOC_Os06g12310 // LOC_Os06g15910 // LOC_Os06g05160 // LOC_Os01g74490 // LOC_Os07g23720 // LOC_Os12g12934
GO:0051179	P	localization	6	46	1658	24460	0.089	0.75	// LOC_Os06g12310 // LOC_Os06g15910 // LOC_Os06g05160 // LOC_Os01g74490 // LOC_Os07g23720 // LOC_Os12g12934
GO:0043687	P	post-translational protein modification	6	46	1818	24460	0.12	0.93	// LOC_Os02g42620 // LOC_Os03g21620 // LOC_Os01g49614 // LOC_Os07g36544 // LOC_Os10g04860 // LOC_Os01g02310
GO:0044267	P	cellular protein metabolic process	6	46	2983	24460	0.5	1	// LOC_Os02g42620 // LOC_Os03g21620 // LOC_Os01g49614 // LOC_Os07g36544 // LOC_Os10g04860 // LOC_Os01g02310
GO:0009987	P	cellular process	18	46	12363	24460	0.96	1	// LOC_Os08g30910 // LOC_Os02g43130 // LOC_Os02g42620 // LOC_Os03g21620 // LOC_Os12g34094 // LOC_Os01g49614 // LOC_Os02g18070 // LOC_Os10g04860 // LOC_Os06g36560 // LOC_Os01g52270 // LOC_Os03g20420 // LOC_Os03g50490 // LOC_Os03g18130 // LOC_Os07g36544 // LOC_Os01g18860 // LOC_Os07g10850 // LOC_Os09g23350 // LOC_Os01g02310
GO:0044260	P	cellular macromolecule metabolic process	8	46	9405	24460	1	1	// LOC_Os02g42620 // LOC_Os03g21620 // LOC_Os01g49614 // LOC_Os10g04860 // LOC_Os06g36560 // LOC_Os07g36544 // LOC_Os07g10850 // LOC_Os01g02310
GO:0044238	P	primary metabolic process	16	46	12303	24460	0.99	1	// LOC_Os06g38450 // LOC_Os02g42620 // LOC_Os03g21620 // LOC_Os01g49614 // LOC_Os03g53860 // LOC_Os10g04860 // LOC_Os06g36560 // LOC_Os05g11910 // LOC_Os03g20420 // LOC_Os03g50490 // LOC_Os03g18130 // LOC_Os07g36544 // LOC_Os11g27329 // LOC_Os07g10850 // LOC_Os09g23350 // LOC_Os01g02310
GO:0019538	P	protein metabolic process	8	46	6115	24460	0.92	1	// LOC_Os06g38450 // LOC_Os02g42620 // LOC_Os03g21620 // LOC_Os01g49614 // LOC_Os07g36544 // LOC_Os11g27329 // LOC_Os10g04860 // LOC_Os01g02310
GO:0006464	P	protein modification process	6	46	1997	24460	0.17	1	// LOC_Os02g42620 // LOC_Os03g21620 // LOC_Os01g49614 // LOC_Os07g36544 // LOC_Os10g04860 // LOC_Os01g02310
GO:0043170	P	macromolecule metabolic process	10	46	10789	24460	1	1	// LOC_Os06g38450 // LOC_Os02g42620 // LOC_Os03g21620 // LOC_Os01g49614 // LOC_Os10g04860 // LOC_Os06g36560 // LOC_Os07g36544 // LOC_Os11g27329 // LOC_Os07g10850 // LOC_Os01g02310
GO:0043412	P	macromolecule modification	6	46	2046	24460	0.18	1	// LOC_Os02g42620 // LOC_Os03g21620 // LOC_Os01g49614 // LOC_Os07g36544 // LOC_Os10g04860 // LOC_Os01g02310
GO:0008152	P	metabolic process	21	46	14088	24460	0.96	1	// LOC_Os06g36560 // LOC_Os06g38450 // LOC_Os02g42620 // LOC_Os04g53210 // LOC_Os03g21620 // LOC_Os12g34094 // LOC_Os01g49614 // LOC_Os03g53860 // LOC_Os10g04860 // LOC_Os07g46980 // LOC_Os05g11910 // LOC_Os03g20420 // LOC_Os11g27329 // LOC_Os03g18130 // LOC_Os07g36544 // LOC_Os12g08760 // LOC_Os01g18860 // LOC_Os01g02310 // LOC_Os07g10850 // LOC_Os09g23350 // LOC_Os03g50490
GO:0044237	P	cellular metabolic process	14	46	10813	24460	0.98	1	// LOC_Os12g34094 // LOC_Os02g42620 // LOC_Os03g21620 // LOC_Os01g49614 // LOC_Os10g04860 // LOC_Os06g36560 // LOC_Os03g20420 // LOC_Os03g50490 // LOC_Os03g18130 // LOC_Os07g36544 // LOC_Os01g18860 // LOC_Os07g10850 // LOC_Os09g23350 // LOC_Os01g02310
GO:0001883	F	purine nucleoside binding	13	46	3210	24460	0.0051	0.14	// LOC_Os02g43130 // LOC_Os02g42620 // LOC_Os03g21620 // LOC_Os01g49614 // LOC_Os10g04860 // LOC_Os01g52270 // LOC_Os07g36544 // LOC_Os11g47970 // LOC_Os01g18860 // LOC_Os04g36720 // LOC_Os02g18070 // LOC_Os07g09420 // LOC_Os01g02310
GO:0000166	F	nucleotide binding	14	46	3794	24460	0.0082	0.14	// LOC_Os02g43130 // LOC_Os02g42620 // LOC_Os04g53210 // LOC_Os03g21620 // LOC_Os01g49614 // LOC_Os10g04860 // LOC_Os01g52270 // LOC_Os07g36544 // LOC_Os11g47970 // LOC_Os01g18860 // LOC_Os04g36720 // LOC_Os02g18070 // LOC_Os07g09420 // LOC_Os01g02310
GO:0001882	F	nucleoside binding	13	46	3220	24460	0.0053	0.14	// LOC_Os02g43130 // LOC_Os02g42620 // LOC_Os03g21620 // LOC_Os01g49614 // LOC_Os10g04860 // LOC_Os01g52270 // LOC_Os07g36544 // LOC_Os11g47970 // LOC_Os01g18860 // LOC_Os04g36720 // LOC_Os02g18070 // LOC_Os07g09420 // LOC_Os01g02310
GO:0017076	F	purine nucleotide binding	13	46	3394	24460	0.0082	0.14	// LOC_Os02g43130 // LOC_Os02g42620 // LOC_Os03g21620 // LOC_Os01g49614 // LOC_Os10g04860 // LOC_Os01g52270 // LOC_Os07g36544 // LOC_Os11g47970 // LOC_Os01g18860 // LOC_Os04g36720 // LOC_Os02g18070 // LOC_Os07g09420 // LOC_Os01g02310
GO:0005524	F	ATP binding	12	46	3055	24460	0.0094	0.14	// LOC_Os02g43130 // LOC_Os02g42620 // LOC_Os03g21620 // LOC_Os01g49614 // LOC_Os10g04860 // LOC_Os01g52270 // LOC_Os07g36544 // LOC_Os11g47970 // LOC_Os01g18860 // LOC_Os02g18070 // LOC_Os07g09420 // LOC_Os01g02310
GO:0030554	F	adenyl nucleotide binding	13	46	3210	24460	0.0051	0.14	// LOC_Os02g43130 // LOC_Os02g42620 // LOC_Os03g21620 // LOC_Os01g49614 // LOC_Os10g04860 // LOC_Os01g52270 // LOC_Os07g36544 // LOC_Os11g47970 // LOC_Os01g18860 // LOC_Os04g36720 // LOC_Os02g18070 // LOC_Os07g09420 // LOC_Os01g02310
GO:0032559	F	adenyl ribonucleotide binding	12	46	3058	24460	0.0095	0.14	// LOC_Os02g43130 // LOC_Os02g42620 // LOC_Os03g21620 // LOC_Os01g49614 // LOC_Os10g04860 // LOC_Os01g52270 // LOC_Os07g36544 // LOC_Os11g47970 // LOC_Os01g18860 // LOC_Os02g18070 // LOC_Os07g09420 // LOC_Os01g02310
GO:0032555	F	purine ribonucleotide binding	12	46	3238	24460	0.015	0.17	// LOC_Os02g43130 // LOC_Os02g42620 // LOC_Os03g21620 // LOC_Os01g49614 // LOC_Os10g04860 // LOC_Os01g52270 // LOC_Os07g36544 // LOC_Os11g47970 // LOC_Os01g18860 // LOC_Os02g18070 // LOC_Os07g09420 // LOC_Os01g02310
GO:0032553	F	ribonucleotide binding	12	46	3238	24460	0.015	0.17	// LOC_Os02g43130 // LOC_Os02g42620 // LOC_Os03g21620 // LOC_Os01g49614 // LOC_Os10g04860 // LOC_Os01g52270 // LOC_Os07g36544 // LOC_Os11g47970 // LOC_Os01g18860 // LOC_Os02g18070 // LOC_Os07g09420 // LOC_Os01g02310
GO:0005215	F	transporter activity	5	46	1110	24460	0.057	0.6	// LOC_Os06g12310 // LOC_Os06g15910 // LOC_Os12g12934 // LOC_Os06g05160 // LOC_Os07g23720
GO:0004672	F	protein kinase activity	6	46	1587	24460	0.076	0.73	// LOC_Os02g42620 // LOC_Os03g21620 // LOC_Os01g49614 // LOC_Os07g36544 // LOC_Os10g04860 // LOC_Os01g02310
GO:0016773	F	phosphotransferase activity, alcohol group as acceptor	6	46	1738	24460	0.11	0.89	// LOC_Os02g42620 // LOC_Os03g21620 // LOC_Os01g49614 // LOC_Os07g36544 // LOC_Os10g04860 // LOC_Os01g02310
GO:0016301	F	kinase activity	6	46	1756	24460	0.11	0.89	// LOC_Os02g42620 // LOC_Os03g21620 // LOC_Os01g49614 // LOC_Os07g36544 // LOC_Os10g04860 // LOC_Os01g02310
GO:0004674	F	protein serine/threonine kinase activity	5	46	1424	24460	0.13	0.9	// LOC_Os01g49614 // LOC_Os02g42620 // LOC_Os03g21620 // LOC_Os01g02310 // LOC_Os07g36544
GO:0004713	F	protein tyrosine kinase activity	5	46	1426	24460	0.13	0.9	// LOC_Os01g49614 // LOC_Os02g42620 // LOC_Os03g21620 // LOC_Os01g02310 // LOC_Os07g36544
GO:0005488	F	binding	30	46	16899	24460	0.77	1	// LOC_Os11g47970 // LOC_Os08g19420 // LOC_Os01g52270 // LOC_Os02g20190 // LOC_Os04g45890 // LOC_Os02g43130 // LOC_Os02g42620 // LOC_Os01g49614 // LOC_Os06g36560 // LOC_Os07g14150 // LOC_Os07g36544 // LOC_Os05g36310 // LOC_Os07g23720 // LOC_Os01g18860 // LOC_Os10g09850 // LOC_Os05g50460 // LOC_Os08g30910 // LOC_Os04g53210 // LOC_Os11g30370 // LOC_Os04g51580 // LOC_Os01g74490 // LOC_Os04g16970 // …
GO:0043167	F	ion binding	10	46	5845	24460	0.69	1	// LOC_Os08g30910 // LOC_Os06g36560 // LOC_Os04g36720 // LOC_Os07g14150 // LOC_Os01g74490 // LOC_Os04g16970 // LOC_Os05g36310 // LOC_Os10g09850 // LOC_Os04g45890 // LOC_Os10g04860
GO:0016491	F	oxidoreductase activity	6	46	1995	24460	0.17	1	// LOC_Os06g36560 // LOC_Os04g53210 // LOC_Os12g34094 // LOC_Os07g46980 // LOC_Os04g36720 // LOC_Os10g04860
GO:0016740	F	transferase activity	9	46	6033	24460	0.83	1	// LOC_Os08g30910 // LOC_Os02g42620 // LOC_Os03g21620 // LOC_Os01g49614 // LOC_Os08g19420 // LOC_Os07g36544 // LOC_Os01g18860 // LOC_Os10g04860 // LOC_Os01g02310
GO:0046872	F	metal ion binding	10	46	5637	24460	0.64	1	// LOC_Os08g30910 // LOC_Os06g36560 // LOC_Os04g36720 // LOC_Os07g14150 // LOC_Os01g74490 // LOC_Os04g16970 // LOC_Os05g36310 // LOC_Os10g09850 // LOC_Os04g45890 // LOC_Os10g04860
GO:0016787	F	hydrolase activity	8	46	6088	24460	0.92	1	// LOC_Os06g38450 // LOC_Os02g43130 // LOC_Os05g11910 // LOC_Os03g20420 // LOC_Os07g14150 // LOC_Os03g53860 // LOC_Os11g27329 // LOC_Os07g09420
GO:0005515	F	protein binding	6	46	2836	24460	0.45	1	// LOC_Os04g51580 // LOC_Os08g19420 // LOC_Os02g20190 // LOC_Os04g16970 // LOC_Os05g36310 // LOC_Os07g23720
GO:0043169	F	cation binding	10	46	5841	24460	0.69	1	// LOC_Os08g30910 // LOC_Os06g36560 // LOC_Os04g36720 // LOC_Os07g14150 // LOC_Os01g74490 // LOC_Os04g16970 // LOC_Os05g36310 // LOC_Os10g09850 // LOC_Os04g45890 // LOC_Os10g04860
GO:0003824	F	catalytic activity	26	46	13462	24460	0.48	1	// LOC_Os06g38450 // LOC_Os08g19420 // LOC_Os03g20420 // LOC_Os02g43130 // LOC_Os02g42620 // LOC_Os01g49614 // LOC_Os06g36560 // LOC_Os07g14150 // LOC_Os07g09420 // LOC_Os03g18130 // LOC_Os07g36544 // LOC_Os11g27329 // LOC_Os07g46980 // LOC_Os03g53860 // LOC_Os08g30910 // LOC_Os12g08760 // LOC_Os04g53210 // LOC_Os05g11910 // LOC_Os01g18860 // LOC_Os09g23350 // LOC_Os01g02310 // LOC_Os12g34094 // …
GO:0046914	F	transition metal ion binding	8	46	4946	24460	0.74	1	// LOC_Os08g30910 // LOC_Os06g36560 // LOC_Os04g36720 // LOC_Os07g14150 // LOC_Os04g16970 // LOC_Os05g36310 // LOC_Os04g45890 // LOC_Os10g04860
GO:0016772	F	transferase activity, transferring phosphorus-containing groups	6	46	4672	24460	0.9	1	// LOC_Os02g42620 // LOC_Os03g21620 // LOC_Os01g49614 // LOC_Os07g36544 // LOC_Os10g04860 // LOC_Os01g02310
GO:0008270	F	zinc ion binding	5	46	3877	24460	0.87	1	// LOC_Os05g36310 // LOC_Os07g14150 // LOC_Os04g45890 // LOC_Os08g30910 // LOC_Os04g16970
GO:0031224	C	intrinsic to membrane	6	46	748	24460	0.0027	0.02	// LOC_Os06g12310 // LOC_Os01g65880 // LOC_Os09g31478 // LOC_Os06g05160 // LOC_Os04g36720 // LOC_Os07g23720
GO:0016021	C	integral to membrane	6	46	727	24460	0.0024	0.02	// LOC_Os06g12310 // LOC_Os01g65880 // LOC_Os09g31478 // LOC_Os06g05160 // LOC_Os04g36720 // LOC_Os07g23720
GO:0044425	C	membrane part	6	46	1006	24460	0.011	0.055	// LOC_Os06g12310 // LOC_Os01g65880 // LOC_Os09g31478 // LOC_Os06g05160 // LOC_Os04g36720 // LOC_Os07g23720
GO:0016020	C	membrane	8	46	2185	24460	0.05	0.18	// LOC_Os06g12310 // LOC_Os01g65880 // LOC_Os06g15910 // LOC_Os09g31478 // LOC_Os06g05160 // LOC_Os04g36720 // LOC_Os07g23720 // LOC_Os12g12934
GO:0005623	C	cell	12	46	6353	24460	0.55	1	// LOC_Os06g12310 // LOC_Os02g43130 // LOC_Os01g65880 // LOC_Os08g30910 // LOC_Os06g15910 // LOC_Os11g30370 // LOC_Os09g31478 // LOC_Os06g05160 // LOC_Os06g36560 // LOC_Os04g36720 // LOC_Os07g23720 // LOC_Os12g12934
GO:0044464	C	cell part	12	46	6353	24460	0.55	1	// LOC_Os06g12310 // LOC_Os02g43130 // LOC_Os01g65880 // LOC_Os08g30910 // LOC_Os06g15910 // LOC_Os11g30370 // LOC_Os09g31478 // LOC_Os06g05160 // LOC_Os06g36560 // LOC_Os04g36720 // LOC_Os07g23720 // LOC_Os12g12934

## Sheet: O2upoverWT7
GO_acc	term_type	Term	queryitem	querytotal	bgitem	bgtotal	pvalue	FDR	entries
GO:0051179	P	localization	410	3569	1658	24460	1.9e-21	5.5e-18	// LOC_Os01g20830 // LOC_Os01g65380 // LOC_Os05g01560 // LOC_Os06g29844 // LOC_Os04g53490 // LOC_Os07g03910 // LOC_Os11g47130 // LOC_Os11g02369 // LOC_Os03g01320 // LOC_Os01g19770 // LOC_Os08g15170 // LOC_Os10g33420 // LOC_Os10g38870 // LOC_Os01g52160 // LOC_Os05g40010 // LOC_Os02g46460 // LOC_Os01g49640 // LOC_Os03g60530 // LOC_Os03g17800 // LOC_Os02g37280 // LOC_Os02g55134 // LOC_Os12g03950 // …
GO:0051234	P	establishment of localization	403	3569	1639	24460	1e-20	1e-17	// LOC_Os01g20830 // LOC_Os01g65380 // LOC_Os05g01560 // LOC_Os06g29844 // LOC_Os04g53490 // LOC_Os07g03910 // LOC_Os11g47130 // LOC_Os11g02369 // LOC_Os03g01320 // LOC_Os01g19770 // LOC_Os08g15170 // LOC_Os10g33420 // LOC_Os10g38870 // LOC_Os01g52160 // LOC_Os05g40010 // LOC_Os02g46460 // LOC_Os01g49640 // LOC_Os03g60530 // LOC_Os03g17800 // LOC_Os02g37280 // LOC_Os02g55134 // LOC_Os12g03950 // …
GO:0006810	P	transport	403	3569	1639	24460	1e-20	1e-17	// LOC_Os01g20830 // LOC_Os01g65380 // LOC_Os05g01560 // LOC_Os06g29844 // LOC_Os04g53490 // LOC_Os07g03910 // LOC_Os11g47130 // LOC_Os11g02369 // LOC_Os03g01320 // LOC_Os01g19770 // LOC_Os08g15170 // LOC_Os10g33420 // LOC_Os10g38870 // LOC_Os01g52160 // LOC_Os05g40010 // LOC_Os02g46460 // LOC_Os01g49640 // LOC_Os03g60530 // LOC_Os03g17800 // LOC_Os02g37280 // LOC_Os02g55134 // LOC_Os12g03950 // …
GO:0044281	P	small molecule metabolic process	268	3569	1079	24460	2e-14	1.5e-11	// LOC_Os04g56400 // LOC_Os03g15050 // LOC_Os03g56869 // LOC_Os09g32760 // LOC_Os08g40110 // LOC_Os03g60509 // LOC_Os05g41640 // LOC_Os10g05220 // LOC_Os07g42960 // LOC_Os02g11070 // LOC_Os01g46570 // LOC_Os03g02690 // LOC_Os05g01560 // LOC_Os03g27040 // LOC_Os04g39420 // LOC_Os02g19924 // LOC_Os01g46980 // LOC_Os02g50350 // LOC_Os01g62900 // LOC_Os04g33300 // LOC_Os05g49290 // LOC_Os05g06300 // …
GO:0006811	P	ion transport	137	3569	450	24460	7.3e-13	4.2e-10	// LOC_Os04g39350 // LOC_Os02g30650 // LOC_Os01g20830 // LOC_Os08g31410 // LOC_Os05g27100 // LOC_Os05g01560 // LOC_Os03g27040 // LOC_Os04g32850 // LOC_Os09g09830 // LOC_Os01g58000 // LOC_Os07g43040 // LOC_Os09g27580 // LOC_Os09g34900 // LOC_Os07g23720 // LOC_Os08g15170 // LOC_Os03g06090 // LOC_Os10g38870 // LOC_Os02g10290 // LOC_Os05g10940 // LOC_Os10g38276 // LOC_Os10g38274 // LOC_Os12g25200 // …
GO:0006796	P	phosphate metabolic process	398	3569	1879	24460	6.5e-12	2.7e-09	// LOC_Os06g16070 // LOC_Os08g07774 // LOC_Os02g49310 // LOC_Os05g01560 // LOC_Os12g34320 // LOC_Os02g40200 // LOC_Os12g40419 // LOC_Os03g12470 // LOC_Os04g12540 // LOC_Os02g46090 // LOC_Os11g01140 // LOC_Os01g57420 // LOC_Os03g10950 // LOC_Os11g36150 // LOC_Os07g35004 // LOC_Os08g15170 // LOC_Os05g46040 // LOC_Os12g12260 // LOC_Os03g41460 // LOC_Os07g36544 // LOC_Os03g27990 // LOC_Os09g39320 // …
GO:0006793	P	phosphorus metabolic process	398	3569	1879	24460	6.5e-12	2.7e-09	// LOC_Os06g16070 // LOC_Os08g07774 // LOC_Os02g49310 // LOC_Os05g01560 // LOC_Os12g34320 // LOC_Os02g40200 // LOC_Os12g40419 // LOC_Os03g12470 // LOC_Os04g12540 // LOC_Os02g46090 // LOC_Os11g01140 // LOC_Os01g57420 // LOC_Os03g10950 // LOC_Os11g36150 // LOC_Os07g35004 // LOC_Os08g15170 // LOC_Os05g46040 // LOC_Os12g12260 // LOC_Os03g41460 // LOC_Os07g36544 // LOC_Os03g27990 // LOC_Os09g39320 // …
GO:0043687	P	post-translational protein modification	386	3569	1818	24460	1.1e-11	3.9e-09	// LOC_Os06g16070 // LOC_Os02g33680 // LOC_Os08g07774 // LOC_Os02g49310 // LOC_Os12g34320 // LOC_Os02g40200 // LOC_Os12g40419 // LOC_Os03g12470 // LOC_Os04g12540 // LOC_Os02g46090 // LOC_Os06g37620 // LOC_Os03g10950 // LOC_Os11g36150 // LOC_Os07g35004 // LOC_Os05g46040 // LOC_Os05g39090 // LOC_Os06g30970 // LOC_Os03g41460 // LOC_Os07g36544 // LOC_Os03g27990 // LOC_Os06g16410 // LOC_Os09g39320 // …
GO:0030001	P	metal ion transport	83	3569	225	24460	1.4e-11	4.4e-09	// LOC_Os04g39350 // LOC_Os03g37840 // LOC_Os03g08070 // LOC_Os08g36420 // LOC_Os03g02070 // LOC_Os05g07210 // LOC_Os02g37300 // LOC_Os05g39540 // LOC_Os07g47100 // LOC_Os01g56420 // LOC_Os01g20830 // LOC_Os09g24310 // LOC_Os02g37330 // LOC_Os06g45940 // LOC_Os06g48810 // LOC_Os07g48130 // LOC_Os02g57240 // LOC_Os05g27100 // LOC_Os02g32814 // LOC_Os08g10480 // LOC_Os12g01530 // LOC_Os06g37010 // …
GO:0016310	P	phosphorylation	373	3569	1761	24460	3.3e-11	9.5e-09	// LOC_Os06g16070 // LOC_Os08g07774 // LOC_Os02g49310 // LOC_Os05g01560 // LOC_Os12g34320 // LOC_Os02g40200 // LOC_Os12g40419 // LOC_Os03g12470 // LOC_Os04g12540 // LOC_Os02g46090 // LOC_Os06g37620 // LOC_Os01g57420 // LOC_Os11g36150 // LOC_Os07g35004 // LOC_Os08g15170 // LOC_Os12g12260 // LOC_Os03g41460 // LOC_Os07g36544 // LOC_Os03g27990 // LOC_Os09g39320 // LOC_Os08g15090 // LOC_Os11g12530 // …
GO:0006812	P	cation transport	118	3569	390	24460	3.9e-11	1e-08	// LOC_Os04g39350 // LOC_Os02g30650 // LOC_Os01g20830 // LOC_Os05g27100 // LOC_Os05g01560 // LOC_Os03g27040 // LOC_Os04g32850 // LOC_Os09g09830 // LOC_Os01g58000 // LOC_Os07g43040 // LOC_Os09g27580 // LOC_Os09g34900 // LOC_Os07g23720 // LOC_Os08g15170 // LOC_Os03g06090 // LOC_Os10g38870 // LOC_Os02g10290 // LOC_Os05g10940 // LOC_Os10g38276 // LOC_Os10g38274 // LOC_Os06g48720 // LOC_Os01g64890 // …
GO:0006468	P	protein amino acid phosphorylation	340	3569	1584	24460	7.1e-11	1.7e-08	// LOC_Os04g34270 // LOC_Os07g35630 // LOC_Os01g68870 // LOC_Os01g49614 // LOC_Os06g16070 // LOC_Os07g18230 // LOC_Os06g17285 // LOC_Os06g47650 // LOC_Os05g07090 // LOC_Os03g17700 // LOC_Os03g43440 // LOC_Os04g52140 // LOC_Os08g07774 // LOC_Os10g05250 // LOC_Os05g42210 // LOC_Os11g03840 // LOC_Os12g02200 // LOC_Os04g33500 // LOC_Os02g50480 // LOC_Os06g45020 // LOC_Os07g40550 // LOC_Os12g34320 // …
GO:0044267	P	cellular protein metabolic process	575	3569	2983	24460	1.1e-10	2.4e-08	// LOC_Os08g40610 // LOC_Os06g16070 // LOC_Os02g33680 // LOC_Os01g38229 // LOC_Os01g04030 // LOC_Os08g07774 // LOC_Os01g57100 // LOC_Os01g39810 // LOC_Os12g34320 // LOC_Os02g40200 // LOC_Os01g49900 // LOC_Os07g09040 // LOC_Os12g40419 // LOC_Os03g12470 // LOC_Os04g12540 // LOC_Os02g46090 // LOC_Os06g37620 // LOC_Os03g10950 // LOC_Os11g36150 // LOC_Os07g35004 // LOC_Os12g03090 // LOC_Os03g59720 // …
GO:0006464	P	protein modification process	409	3569	1997	24460	1.5e-10	3.2e-08	// LOC_Os06g16070 // LOC_Os02g33680 // LOC_Os08g07774 // LOC_Os02g49310 // LOC_Os01g39810 // LOC_Os12g34320 // LOC_Os02g40200 // LOC_Os12g40419 // LOC_Os03g12470 // LOC_Os04g12540 // LOC_Os02g46090 // LOC_Os06g37620 // LOC_Os03g10950 // LOC_Os11g36150 // LOC_Os07g35004 // LOC_Os05g46040 // LOC_Os05g39090 // LOC_Os06g30970 // LOC_Os03g41460 // LOC_Os07g36544 // LOC_Os03g27990 // LOC_Os06g16410 // …
GO:0005975	P	carbohydrate metabolic process	208	3569	864	24460	2e-10	3.8e-08	// LOC_Os08g41100 // LOC_Os07g22930 // LOC_Os02g57990 // LOC_Os01g03710 // LOC_Os03g56869 // LOC_Os05g46520 // LOC_Os09g08120 // LOC_Os05g41640 // LOC_Os09g31270 // LOC_Os03g57880 // LOC_Os03g52730 // LOC_Os04g39610 // LOC_Os02g32660 // LOC_Os03g44810 // LOC_Os10g28120 // LOC_Os03g12840 // LOC_Os09g26800 // LOC_Os05g30350 // LOC_Os08g40680 // LOC_Os05g36270 // LOC_Os10g28080 // LOC_Os03g15050 // …
GO:0043412	P	macromolecule modification	415	3569	2046	24460	3.3e-10	5.9e-08	// LOC_Os06g16070 // LOC_Os02g33680 // LOC_Os08g07774 // LOC_Os02g49310 // LOC_Os01g39810 // LOC_Os12g34320 // LOC_Os02g40200 // LOC_Os12g40419 // LOC_Os03g12470 // LOC_Os04g12540 // LOC_Os02g46090 // LOC_Os06g37620 // LOC_Os03g10950 // LOC_Os11g36150 // LOC_Os07g35004 // LOC_Os05g46040 // LOC_Os05g39090 // LOC_Os06g30970 // LOC_Os03g41460 // LOC_Os07g36544 // LOC_Os03g27990 // LOC_Os06g16410 // …
GO:0015979	P	photosynthesis	46	3569	100	24460	2.4e-09	4.1e-07	// LOC_Os01g17170 // LOC_Os07g25430 // LOC_Os08g25900 // LOC_Os06g39708 // LOC_Os07g05365 // LOC_Os04g38410 // LOC_Os07g05360 // LOC_Os01g64960 // LOC_Os12g08770 // LOC_Os03g39610 // LOC_Os04g59440 // LOC_Os06g04150 // LOC_Os01g41710 // LOC_Os03g56670 // LOC_Os03g36540 // LOC_Os01g31690 // LOC_Os07g38960 // LOC_Os01g59090 // LOC_Os08g44680 // LOC_Os03g59640 // LOC_Os12g17320 // LOC_Os01g70820 // …
GO:0006066	P	alcohol metabolic process	69	3569	199	24460	5.6e-09	9e-07	// LOC_Os05g51670 // LOC_Os06g14510 // LOC_Os05g50380 // LOC_Os01g47080 // LOC_Os07g49520 // LOC_Os12g05110 // LOC_Os01g70170 // LOC_Os03g56869 // LOC_Os10g13550 // LOC_Os03g52460 // LOC_Os05g41640 // LOC_Os03g20420 // LOC_Os08g45180 // LOC_Os08g25734 // LOC_Os06g40190 // LOC_Os06g04510 // LOC_Os05g49880 // LOC_Os06g45710 // LOC_Os11g03780 // LOC_Os05g09500 // LOC_Os06g14740 // LOC_Os02g38840 // …
GO:0044262	P	cellular carbohydrate metabolic process	103	3569	379	24460	6.9e-08	1.1e-05	// LOC_Os02g57990 // LOC_Os03g56869 // LOC_Os05g41640 // LOC_Os04g39610 // LOC_Os03g12840 // LOC_Os03g15050 // LOC_Os05g08370 // LOC_Os01g09570 // LOC_Os04g53310 // LOC_Os09g20390 // LOC_Os01g02880 // LOC_Os04g57890 // LOC_Os05g48750 // LOC_Os04g39420 // LOC_Os08g25720 // LOC_Os04g38600 // LOC_Os02g37590 // LOC_Os04g24140 // LOC_Os06g40640 // LOC_Os12g07290 // LOC_Os01g53910 // LOC_Os07g10770 // …
GO:0016052	P	carbohydrate catabolic process	50	3569	135	24460	1.3e-07	1.9e-05	// LOC_Os06g14510 // LOC_Os08g41100 // LOC_Os01g47080 // LOC_Os06g13720 // LOC_Os01g70170 // LOC_Os03g56869 // LOC_Os10g30550 // LOC_Os05g41640 // LOC_Os10g39680 // LOC_Os06g04510 // LOC_Os05g49880 // LOC_Os06g45710 // LOC_Os03g22790 // LOC_Os05g09500 // LOC_Os06g14740 // LOC_Os02g39330 // LOC_Os06g51060 // LOC_Os07g49520 // LOC_Os06g36560 // LOC_Os07g41280 // LOC_Os03g21260 // LOC_Os12g43630 // …
GO:0005996	P	monosaccharide metabolic process	53	3569	151	24460	2.3e-07	3.1e-05	// LOC_Os05g51670 // LOC_Os06g14510 // LOC_Os01g47080 // LOC_Os06g13720 // LOC_Os01g70170 // LOC_Os03g56869 // LOC_Os10g13550 // LOC_Os03g52460 // LOC_Os05g41640 // LOC_Os03g20420 // LOC_Os08g45180 // LOC_Os08g25734 // LOC_Os06g04510 // LOC_Os05g49880 // LOC_Os06g45710 // LOC_Os11g03780 // LOC_Os05g09500 // LOC_Os06g14740 // LOC_Os02g38840 // LOC_Os04g51880 // LOC_Os05g50380 // LOC_Os07g41280 // …
GO:0019318	P	hexose metabolic process	49	3569	134	24460	2.4e-07	3.2e-05	// LOC_Os05g51670 // LOC_Os06g14510 // LOC_Os01g47080 // LOC_Os06g13720 // LOC_Os01g70170 // LOC_Os03g56869 // LOC_Os10g13550 // LOC_Os03g52460 // LOC_Os05g41640 // LOC_Os08g25734 // LOC_Os06g04510 // LOC_Os05g49880 // LOC_Os06g45710 // LOC_Os05g09500 // LOC_Os06g14740 // LOC_Os02g38840 // LOC_Os04g51880 // LOC_Os05g50380 // LOC_Os07g41280 // LOC_Os03g21260 // LOC_Os12g43630 // LOC_Os10g42100 // …
GO:0006006	P	glucose metabolic process	43	3569	112	24460	4.5e-07	5.6e-05	// LOC_Os06g14510 // LOC_Os01g47080 // LOC_Os06g13720 // LOC_Os01g70170 // LOC_Os03g56869 // LOC_Os10g13550 // LOC_Os03g52460 // LOC_Os05g41640 // LOC_Os08g25734 // LOC_Os06g04510 // LOC_Os05g49880 // LOC_Os06g45710 // LOC_Os05g09500 // LOC_Os06g14740 // LOC_Os02g38840 // LOC_Os05g50380 // LOC_Os07g41280 // LOC_Os03g21260 // LOC_Os12g43630 // LOC_Os10g42100 // LOC_Os02g01510 // LOC_Os07g49520 // …
GO:0065007	P	biological regulation	411	3569	2175	24460	5e-07	6e-05	// LOC_Os04g45810 // LOC_Os06g35960 // LOC_Os08g38590 // LOC_Os01g47760 // LOC_Os02g49440 // LOC_Os05g45410 // LOC_Os06g19630 // LOC_Os05g04640 // LOC_Os09g38670 // LOC_Os03g29240 // LOC_Os11g01140 // LOC_Os01g48446 // LOC_Os09g27830 // LOC_Os01g48700 // LOC_Os05g41780 // LOC_Os12g12260 // LOC_Os05g09020 // LOC_Os06g30970 // LOC_Os09g31300 // LOC_Os01g46580 // LOC_Os02g32590 // LOC_Os08g15090 // …
GO:0044282	P	small molecule catabolic process	50	3569	143	24460	5.4e-07	6.3e-05	// LOC_Os06g14510 // LOC_Os01g47080 // LOC_Os06g13720 // LOC_Os06g01360 // LOC_Os01g70170 // LOC_Os03g56869 // LOC_Os10g30550 // LOC_Os05g41640 // LOC_Os12g33610 // LOC_Os06g04510 // LOC_Os05g49880 // LOC_Os06g04070 // LOC_Os06g45710 // LOC_Os06g24704 // LOC_Os05g09500 // LOC_Os06g14740 // LOC_Os07g49520 // LOC_Os06g36560 // LOC_Os07g41280 // LOC_Os03g21260 // LOC_Os12g43630 // LOC_Os10g42100 // …
GO:0050789	P	regulation of biological process	395	3569	2081	24460	5.8e-07	6.5e-05	// LOC_Os04g45810 // LOC_Os06g35960 // LOC_Os08g38590 // LOC_Os01g47760 // LOC_Os02g49440 // LOC_Os05g45410 // LOC_Os06g19630 // LOC_Os05g04640 // LOC_Os09g38670 // LOC_Os03g29240 // LOC_Os11g01140 // LOC_Os01g48446 // LOC_Os09g27830 // LOC_Os01g48700 // LOC_Os05g41780 // LOC_Os12g12260 // LOC_Os05g09020 // LOC_Os06g30970 // LOC_Os09g31300 // LOC_Os01g46580 // LOC_Os02g32590 // LOC_Os08g15090 // …
GO:0042592	P	homeostatic process	48	3569	136	24460	7.3e-07	7.1e-05	// LOC_Os01g13480 // LOC_Os01g68480 // LOC_Os08g44400 // LOC_Os06g44910 // LOC_Os01g22520 // LOC_Os07g47100 // LOC_Os07g48510 // LOC_Os12g08730 // LOC_Os05g10930 // LOC_Os01g47760 // LOC_Os07g46410 // LOC_Os10g34170 // LOC_Os02g57380 // LOC_Os12g01530 // LOC_Os05g48930 // LOC_Os03g29240 // LOC_Os03g59170 // LOC_Os03g24030 // LOC_Os02g56850 // LOC_Os09g38670 // LOC_Os01g07950 // LOC_Os03g21000 // …
GO:0050794	P	regulation of cellular process	378	3569	1983	24460	7.2e-07	7.1e-05	// LOC_Os04g45810 // LOC_Os06g35960 // LOC_Os08g38590 // LOC_Os01g47760 // LOC_Os02g49440 // LOC_Os05g45410 // LOC_Os06g19630 // LOC_Os05g04640 // LOC_Os09g38670 // LOC_Os03g29240 // LOC_Os11g01140 // LOC_Os01g48446 // LOC_Os09g27830 // LOC_Os01g48700 // LOC_Os05g41780 // LOC_Os12g12260 // LOC_Os05g09020 // LOC_Os01g53220 // LOC_Os09g31300 // LOC_Os01g46580 // LOC_Os02g32590 // LOC_Os08g15090 // …
GO:0044275	P	cellular carbohydrate catabolic process	39	3569	98	24460	7.4e-07	7.1e-05	// LOC_Os06g14510 // LOC_Os01g47080 // LOC_Os06g13720 // LOC_Os01g70170 // LOC_Os03g56869 // LOC_Os10g30550 // LOC_Os05g41640 // LOC_Os06g04510 // LOC_Os05g49880 // LOC_Os06g45710 // LOC_Os05g09500 // LOC_Os06g14740 // LOC_Os07g49520 // LOC_Os06g36560 // LOC_Os07g41280 // LOC_Os03g21260 // LOC_Os12g43630 // LOC_Os10g42100 // LOC_Os04g24140 // LOC_Os01g09570 // LOC_Os01g74000 // LOC_Os12g05110 // …
GO:0046164	P	alcohol catabolic process	39	3569	98	24460	7.4e-07	7.1e-05	// LOC_Os06g14510 // LOC_Os01g47080 // LOC_Os06g13720 // LOC_Os01g70170 // LOC_Os03g56869 // LOC_Os10g30550 // LOC_Os05g41640 // LOC_Os06g04510 // LOC_Os05g49880 // LOC_Os06g45710 // LOC_Os05g09500 // LOC_Os06g14740 // LOC_Os07g49520 // LOC_Os06g36560 // LOC_Os07g41280 // LOC_Os03g21260 // LOC_Os12g43630 // LOC_Os10g42100 // LOC_Os04g24140 // LOC_Os01g09570 // LOC_Os01g74000 // LOC_Os12g05110 // …
GO:0065008	P	regulation of biological quality	55	3569	169	24460	9.7e-07	9.1e-05	// LOC_Os01g13480 // LOC_Os01g68480 // LOC_Os08g44400 // LOC_Os01g46580 // LOC_Os06g44910 // LOC_Os01g22520 // LOC_Os07g47100 // LOC_Os02g51370 // LOC_Os07g48510 // LOC_Os12g08730 // LOC_Os10g34170 // LOC_Os01g47760 // LOC_Os05g10930 // LOC_Os02g40500 // LOC_Os02g57380 // LOC_Os01g07950 // LOC_Os11g35360 // LOC_Os05g48930 // LOC_Os03g29240 // LOC_Os03g59170 // LOC_Os03g24030 // LOC_Os02g56850 // …
GO:0045454	P	cell redox homeostasis	42	3569	114	24460	1.4e-06	0.00013	// LOC_Os01g13480 // LOC_Os01g68480 // LOC_Os08g44400 // LOC_Os06g44910 // LOC_Os01g22520 // LOC_Os07g48510 // LOC_Os11g09280 // LOC_Os05g10930 // LOC_Os01g47760 // LOC_Os10g34170 // LOC_Os02g57380 // LOC_Os01g07950 // LOC_Os05g48930 // LOC_Os03g29240 // LOC_Os03g59170 // LOC_Os03g24030 // LOC_Os02g56850 // LOC_Os07g46410 // LOC_Os03g21000 // LOC_Os09g27830 // LOC_Os12g07650 // LOC_Os07g06600 // …
GO:0050896	P	response to stimulus	213	3569	1022	24460	1.8e-06	0.00016	// LOC_Os03g22330 // LOC_Os05g30220 // LOC_Os11g45750 // LOC_Os01g57450 // LOC_Os06g09660 // LOC_Os02g18070 // LOC_Os08g07774 // LOC_Os01g23380 // LOC_Os11g27430 // LOC_Os04g42784 // LOC_Os04g53120 // LOC_Os02g30150 // LOC_Os06g29844 // LOC_Os01g33684 // LOC_Os01g72910 // LOC_Os02g44870 // LOC_Os02g47650 // LOC_Os11g26780 // LOC_Os01g07110 // LOC_Os05g19270 // LOC_Os01g32780 // LOC_Os02g44500 // …
GO:0044255	P	cellular lipid metabolic process	65	3569	221	24460	2e-06	0.00017	// LOC_Os06g24704 // LOC_Os02g45660 // LOC_Os01g09220 // LOC_Os03g02710 // LOC_Os03g28420 // LOC_Os09g32760 // LOC_Os03g24160 // LOC_Os04g57440 // LOC_Os08g43170 // LOC_Os04g59540 // LOC_Os01g40070 // LOC_Os07g09190 // LOC_Os06g40190 // LOC_Os02g39160 // LOC_Os01g39810 // LOC_Os07g42420 // LOC_Os02g17390 // LOC_Os07g10490 // LOC_Os01g69080 // LOC_Os03g49800 // LOC_Os05g49900 // LOC_Os12g34890 // …
GO:0019725	P	cellular homeostasis	45	3569	129	24460	2.1e-06	0.00017	// LOC_Os01g13480 // LOC_Os01g68480 // LOC_Os08g44400 // LOC_Os06g44910 // LOC_Os01g22520 // LOC_Os07g48510 // LOC_Os12g08730 // LOC_Os05g10930 // LOC_Os01g47760 // LOC_Os07g46410 // LOC_Os10g34170 // LOC_Os02g57380 // LOC_Os12g01530 // LOC_Os05g48930 // LOC_Os03g29240 // LOC_Os03g59170 // LOC_Os03g24030 // LOC_Os02g56850 // LOC_Os09g38670 // LOC_Os01g07950 // LOC_Os03g21000 // LOC_Os09g27830 // …
GO:0044283	P	small molecule biosynthetic process	80	3569	297	24460	2.5e-06	0.0002	// LOC_Os06g14510 // LOC_Os04g56400 // LOC_Os04g08350 // LOC_Os05g38570 // LOC_Os03g15050 // LOC_Os03g50510 // LOC_Os02g36340 // LOC_Os03g28420 // LOC_Os06g44460 // LOC_Os09g32760 // LOC_Os02g12900 // LOC_Os12g34890 // LOC_Os04g42520 // LOC_Os09g12290 // LOC_Os07g42960 // LOC_Os12g02370 // LOC_Os06g04070 // LOC_Os03g02690 // LOC_Os07g30150 // LOC_Os05g31290 // LOC_Os07g42420 // LOC_Os07g49390 // …
GO:0019320	P	hexose catabolic process	36	3569	92	24460	2.6e-06	0.0002	// LOC_Os06g14510 // LOC_Os06g04510 // LOC_Os06g13720 // LOC_Os01g70170 // LOC_Os03g56869 // LOC_Os10g30550 // LOC_Os05g41640 // LOC_Os01g47080 // LOC_Os05g49880 // LOC_Os06g45710 // LOC_Os05g09500 // LOC_Os06g14740 // LOC_Os07g49520 // LOC_Os07g41280 // LOC_Os03g21260 // LOC_Os12g43630 // LOC_Os10g42100 // LOC_Os04g24140 // LOC_Os01g09570 // LOC_Os12g05110 // LOC_Os04g02900 // LOC_Os01g09460 // …
GO:0046365	P	monosaccharide catabolic process	36	3569	92	24460	2.6e-06	0.0002	// LOC_Os06g14510 // LOC_Os06g04510 // LOC_Os06g13720 // LOC_Os01g70170 // LOC_Os03g56869 // LOC_Os10g30550 // LOC_Os05g41640 // LOC_Os01g47080 // LOC_Os05g49880 // LOC_Os06g45710 // LOC_Os05g09500 // LOC_Os06g14740 // LOC_Os07g49520 // LOC_Os07g41280 // LOC_Os03g21260 // LOC_Os12g43630 // LOC_Os10g42100 // LOC_Os04g24140 // LOC_Os01g09570 // LOC_Os12g05110 // LOC_Os04g02900 // LOC_Os01g09460 // …
GO:0006007	P	glucose catabolic process	36	3569	92	24460	2.6e-06	0.0002	// LOC_Os06g14510 // LOC_Os06g04510 // LOC_Os06g13720 // LOC_Os01g70170 // LOC_Os03g56869 // LOC_Os10g30550 // LOC_Os05g41640 // LOC_Os01g47080 // LOC_Os05g49880 // LOC_Os06g45710 // LOC_Os05g09500 // LOC_Os06g14740 // LOC_Os07g49520 // LOC_Os07g41280 // LOC_Os03g21260 // LOC_Os12g43630 // LOC_Os10g42100 // LOC_Os04g24140 // LOC_Os01g09570 // LOC_Os12g05110 // LOC_Os04g02900 // LOC_Os01g09460 // …
GO:0006629	P	lipid metabolic process	117	3569	492	24460	3e-06	0.00022	// LOC_Os01g22660 // LOC_Os09g32760 // LOC_Os01g11650 // LOC_Os01g66360 // LOC_Os03g52010 // LOC_Os01g40070 // LOC_Os01g39810 // LOC_Os06g06290 // LOC_Os02g48560 // LOC_Os05g49900 // LOC_Os05g49290 // LOC_Os05g06300 // LOC_Os04g56240 // LOC_Os01g11620 // LOC_Os03g49770 // LOC_Os10g33420 // LOC_Os09g23740 // LOC_Os05g48750 // LOC_Os02g01920 // LOC_Os02g50690 // LOC_Os02g57110 // LOC_Os02g11070 // …
GO:0043436	P	oxoacid metabolic process	116	3569	490	24460	4e-06	0.00027	// LOC_Os04g56400 // LOC_Os09g32760 // LOC_Os08g40110 // LOC_Os08g44210 // LOC_Os07g42960 // LOC_Os03g02690 // LOC_Os05g49900 // LOC_Os01g62900 // LOC_Os04g33300 // LOC_Os05g49290 // LOC_Os05g06300 // LOC_Os03g18130 // LOC_Os04g53230 // LOC_Os05g38150 // LOC_Os06g13660 // LOC_Os02g08410 // LOC_Os03g58040 // LOC_Os03g02570 // LOC_Os01g52260 // LOC_Os02g11070 // LOC_Os08g04560 // LOC_Os06g05130 // …
GO:0019752	P	carboxylic acid metabolic process	116	3569	490	24460	4e-06	0.00027	// LOC_Os04g56400 // LOC_Os09g32760 // LOC_Os08g40110 // LOC_Os08g44210 // LOC_Os07g42960 // LOC_Os03g02690 // LOC_Os05g49900 // LOC_Os01g62900 // LOC_Os04g33300 // LOC_Os05g49290 // LOC_Os05g06300 // LOC_Os03g18130 // LOC_Os04g53230 // LOC_Os05g38150 // LOC_Os06g13660 // LOC_Os02g08410 // LOC_Os03g58040 // LOC_Os03g02570 // LOC_Os01g52260 // LOC_Os02g11070 // LOC_Os08g04560 // LOC_Os06g05130 // …
GO:0042180	P	cellular ketone metabolic process	117	3569	496	24460	4.2e-06	0.00028	// LOC_Os04g56400 // LOC_Os09g32760 // LOC_Os08g40110 // LOC_Os08g44210 // LOC_Os07g42960 // LOC_Os03g02690 // LOC_Os05g49900 // LOC_Os01g62900 // LOC_Os04g33300 // LOC_Os05g49290 // LOC_Os05g06300 // LOC_Os03g18130 // LOC_Os04g53230 // LOC_Os05g38150 // LOC_Os06g13660 // LOC_Os02g08410 // LOC_Os03g58040 // LOC_Os03g02570 // LOC_Os01g52260 // LOC_Os02g11070 // LOC_Os01g47350 // LOC_Os08g04560 // …
GO:0006082	P	organic acid metabolic process	116	3569	491	24460	4.3e-06	0.00028	// LOC_Os04g56400 // LOC_Os09g32760 // LOC_Os08g40110 // LOC_Os08g44210 // LOC_Os07g42960 // LOC_Os03g02690 // LOC_Os05g49900 // LOC_Os01g62900 // LOC_Os04g33300 // LOC_Os05g49290 // LOC_Os05g06300 // LOC_Os03g18130 // LOC_Os04g53230 // LOC_Os05g38150 // LOC_Os06g13660 // LOC_Os02g08410 // LOC_Os03g58040 // LOC_Os03g02570 // LOC_Os01g52260 // LOC_Os02g11070 // LOC_Os08g04560 // LOC_Os06g05130 // …
GO:0034641	P	cellular nitrogen compound metabolic process	112	3569	473	24460	5.7e-06	0.00037	// LOC_Os04g56400 // LOC_Os03g56869 // LOC_Os08g40110 // LOC_Os07g42960 // LOC_Os03g02690 // LOC_Os02g50350 // LOC_Os01g62900 // LOC_Os04g33300 // LOC_Os03g20700 // LOC_Os03g18130 // LOC_Os07g08030 // LOC_Os04g53230 // LOC_Os05g38150 // LOC_Os06g13660 // LOC_Os02g08410 // LOC_Os03g58040 // LOC_Os03g02570 // LOC_Os01g52260 // LOC_Os06g40080 // LOC_Os04g24140 // LOC_Os02g36340 // LOC_Os01g48960 // …
GO:0044271	P	cellular nitrogen compound biosynthetic process	65	3569	232	24460	7.5e-06	0.00047	// LOC_Os01g17170 // LOC_Os04g56400 // LOC_Os01g44050 // LOC_Os03g50510 // LOC_Os06g44460 // LOC_Os02g15870 // LOC_Os02g12900 // LOC_Os04g42520 // LOC_Os09g12290 // LOC_Os07g42960 // LOC_Os04g56710 // LOC_Os07g20544 // LOC_Os06g04070 // LOC_Os06g04150 // LOC_Os07g30150 // LOC_Os05g18780 // LOC_Os07g49390 // LOC_Os10g41480 // LOC_Os03g02690 // LOC_Os02g50350 // LOC_Os01g62900 // LOC_Os04g33300 // …
GO:0006091	P	generation of precursor metabolites and energy	80	3569	308	24460	7.9e-06	0.00049	// LOC_Os06g14510 // LOC_Os05g50380 // LOC_Os01g47080 // LOC_Os06g39708 // LOC_Os06g13720 // LOC_Os06g45710 // LOC_Os04g38410 // LOC_Os01g09570 // LOC_Os03g52460 // LOC_Os01g16900 // LOC_Os01g64960 // LOC_Os10g10500 // LOC_Os08g25734 // LOC_Os06g04510 // LOC_Os04g59440 // LOC_Os11g07020 // LOC_Os05g01560 // LOC_Os01g11054 // LOC_Os01g41710 // LOC_Os05g09500 // LOC_Os06g14740 // LOC_Os10g39880 // …
GO:0008610	P	lipid biosynthetic process	46	3569	151	24460	2.9e-05	0.0017	// LOC_Os02g45660 // LOC_Os03g02710 // LOC_Os03g28420 // LOC_Os09g32760 // LOC_Os01g66360 // LOC_Os08g43170 // LOC_Os02g39160 // LOC_Os01g39810 // LOC_Os02g58790 // LOC_Os02g55910 // LOC_Os07g10490 // LOC_Os07g42420 // LOC_Os07g36190 // LOC_Os05g49900 // LOC_Os12g34890 // LOC_Os05g49290 // LOC_Os09g34960 // LOC_Os12g17320 // LOC_Os04g36800 // LOC_Os05g33840 // LOC_Os02g43090 // LOC_Os03g09250 // …
GO:0055086	P	nucleobase, nucleoside and nucleotide metabolic process	71	3569	275	24460	2.9e-05	0.0017	// LOC_Os06g02210 // LOC_Os03g08070 // LOC_Os02g17320 // LOC_Os01g70170 // LOC_Os03g56869 // LOC_Os12g36194 // LOC_Os10g05220 // LOC_Os04g42520 // LOC_Os10g10500 // LOC_Os07g09340 // LOC_Os01g43020 // LOC_Os03g49220 // LOC_Os01g46570 // LOC_Os05g01560 // LOC_Os01g72240 // LOC_Os03g27040 // LOC_Os04g51610 // LOC_Os06g14740 // LOC_Os04g02670 // LOC_Os05g41580 // LOC_Os03g52660 // LOC_Os10g21230 // …
GO:0051186	P	cofactor metabolic process	44	3569	142	24460	3e-05	0.0017	// LOC_Os05g49300 // LOC_Os06g46900 // LOC_Os01g44050 // LOC_Os01g17170 // LOC_Os01g70170 // LOC_Os03g56869 // LOC_Os02g15870 // LOC_Os08g44210 // LOC_Os04g56710 // LOC_Os06g04150 // LOC_Os01g11054 // LOC_Os06g14740 // LOC_Os01g16900 // LOC_Os03g20700 // LOC_Os11g07916 // LOC_Os12g16200 // LOC_Os07g41280 // LOC_Os03g59640 // LOC_Os02g04170 // LOC_Os07g08030 // LOC_Os12g17070 // LOC_Os09g27420 // …
GO:0009628	P	response to abiotic stimulus	25	3569	60	24460	3.7e-05	0.0021	// LOC_Os03g43990 // LOC_Os08g03650 // LOC_Os07g42940 // LOC_Os12g02530 // LOC_Os12g39630 // LOC_Os11g26760 // LOC_Os02g44870 // LOC_Os11g26780 // LOC_Os11g02610 // LOC_Os03g19590 // LOC_Os04g35240 // LOC_Os03g27280 // LOC_Os07g36230 // LOC_Os03g41460 // LOC_Os12g39380 // LOC_Os01g12580 // LOC_Os03g41350 // LOC_Os03g10880 // LOC_Os02g38120 // LOC_Os11g26750 // LOC_Os02g34600 // LOC_Os11g02620 // …
GO:0009056	P	catabolic process	101	3569	438	24460	4e-05	0.0022	// LOC_Os08g41100 // LOC_Os07g11070 // LOC_Os03g56869 // LOC_Os05g41640 // LOC_Os02g46650 // LOC_Os01g40070 // LOC_Os01g04950 // LOC_Os08g43540 // LOC_Os01g09570 // LOC_Os04g53230 // LOC_Os10g33420 // LOC_Os01g02880 // LOC_Os06g41980 // LOC_Os06g02360 // LOC_Os01g62490 // LOC_Os08g25720 // LOC_Os06g40080 // LOC_Os04g24140 // LOC_Os06g40640 // LOC_Os10g07270 // LOC_Os01g53910 // LOC_Os01g63190 // …
GO:0046483	P	heterocycle metabolic process	84	3569	349	24460	5e-05	0.0027	// LOC_Os01g17170 // LOC_Os03g08070 // LOC_Os10g10500 // LOC_Os01g44050 // LOC_Os02g05730 // LOC_Os01g58000 // LOC_Os04g55040 // LOC_Os02g15870 // LOC_Os12g36194 // LOC_Os10g28370 // LOC_Os04g42520 // LOC_Os07g09340 // LOC_Os08g23150 // LOC_Os08g45180 // LOC_Os04g56710 // LOC_Os03g49220 // LOC_Os01g46570 // LOC_Os06g04150 // LOC_Os05g01560 // LOC_Os07g30150 // LOC_Os03g27040 // LOC_Os06g48720 // …
GO:0006096	P	glycolysis	28	3569	74	24460	5.3e-05	0.0028	// LOC_Os06g14510 // LOC_Os06g04510 // LOC_Os06g13720 // LOC_Os01g09570 // LOC_Os10g30550 // LOC_Os05g41640 // LOC_Os01g47080 // LOC_Os05g49880 // LOC_Os06g45710 // LOC_Os05g09500 // LOC_Os06g14740 // LOC_Os07g49520 // LOC_Os12g43630 // LOC_Os10g42100 // LOC_Os12g05110 // LOC_Os04g02900 // LOC_Os01g09460 // LOC_Os01g02880 // LOC_Os04g39420 // LOC_Os10g26570 // LOC_Os08g25720 // LOC_Os02g01510 // …
GO:0046394	P	carboxylic acid biosynthetic process	55	3569	203	24460	7.7e-05	0.004	// LOC_Os04g56400 // LOC_Os03g50510 // LOC_Os03g28420 // LOC_Os06g44460 // LOC_Os09g32760 // LOC_Os03g63330 // LOC_Os12g34890 // LOC_Os09g12290 // LOC_Os07g42960 // LOC_Os07g20544 // LOC_Os07g42420 // LOC_Os03g02690 // LOC_Os07g49390 // LOC_Os10g41480 // LOC_Os05g49900 // LOC_Os01g62900 // LOC_Os04g33300 // LOC_Os02g39570 // LOC_Os05g49290 // LOC_Os05g49800 // LOC_Os03g18130 // LOC_Os04g31070 // …
GO:0016053	P	organic acid biosynthetic process	55	3569	203	24460	7.7e-05	0.004	// LOC_Os04g56400 // LOC_Os03g50510 // LOC_Os03g28420 // LOC_Os06g44460 // LOC_Os09g32760 // LOC_Os03g63330 // LOC_Os12g34890 // LOC_Os09g12290 // LOC_Os07g42960 // LOC_Os07g20544 // LOC_Os07g42420 // LOC_Os03g02690 // LOC_Os07g49390 // LOC_Os10g41480 // LOC_Os05g49900 // LOC_Os01g62900 // LOC_Os04g33300 // LOC_Os02g39570 // LOC_Os05g49290 // LOC_Os05g49800 // LOC_Os03g18130 // LOC_Os04g31070 // …
GO:0008299	P	isoprenoid biosynthetic process	19	3569	41	24460	0.0001	0.0052	// LOC_Os04g56230 // LOC_Os07g39270 // LOC_Os02g45660 // LOC_Os09g34960 // LOC_Os03g02710 // LOC_Os02g02520 // LOC_Os01g50760 // LOC_Os07g09190 // LOC_Os01g66360 // LOC_Os08g43170 // LOC_Os02g01920 // LOC_Os12g17320 // LOC_Os08g09370 // LOC_Os09g31970 // LOC_Os02g39160 // LOC_Os07g36190 // LOC_Os05g46580 // LOC_Os05g33840 // LOC_Os07g10490
GO:0006720	P	isoprenoid metabolic process	19	3569	41	24460	0.0001	0.0052	// LOC_Os04g56230 // LOC_Os07g39270 // LOC_Os02g45660 // LOC_Os09g34960 // LOC_Os03g02710 // LOC_Os02g02520 // LOC_Os01g50760 // LOC_Os07g09190 // LOC_Os01g66360 // LOC_Os08g43170 // LOC_Os02g01920 // LOC_Os12g17320 // LOC_Os08g09370 // LOC_Os09g31970 // LOC_Os02g39160 // LOC_Os07g36190 // LOC_Os05g46580 // LOC_Os05g33840 // LOC_Os07g10490
GO:0006950	P	response to stress	175	3569	883	24460	0.00015	0.0073	// LOC_Os03g22330 // LOC_Os05g30220 // LOC_Os11g45750 // LOC_Os01g57450 // LOC_Os02g18070 // LOC_Os08g07774 // LOC_Os01g23380 // LOC_Os11g27430 // LOC_Os04g42784 // LOC_Os04g53120 // LOC_Os02g30150 // LOC_Os01g33684 // LOC_Os01g72910 // LOC_Os02g44870 // LOC_Os02g47650 // LOC_Os11g26780 // LOC_Os01g07110 // LOC_Os05g19270 // LOC_Os01g32780 // LOC_Os02g44500 // LOC_Os01g07590 // LOC_Os11g39190 // …
GO:0009765	P	photosynthesis, light harvesting	12	3569	18	24460	0.00017	0.0081	// LOC_Os06g21590 // LOC_Os01g41710 // LOC_Os02g10390 // LOC_Os11g13890 // LOC_Os09g26810 // LOC_Os07g37240 // LOC_Os07g38960 // LOC_Os04g38410 // LOC_Os03g39610 // LOC_Os01g64960 // LOC_Os04g59440 // LOC_Os07g37550
GO:0006753	P	nucleoside phosphate metabolic process	62	3569	247	24460	0.00017	0.0081	// LOC_Os03g08070 // LOC_Os10g10500 // LOC_Os01g70170 // LOC_Os03g56869 // LOC_Os12g36194 // LOC_Os07g09340 // LOC_Os01g43020 // LOC_Os03g49220 // LOC_Os01g46570 // LOC_Os05g01560 // LOC_Os01g72240 // LOC_Os03g27040 // LOC_Os04g51610 // LOC_Os06g14740 // LOC_Os04g02670 // LOC_Os05g41580 // LOC_Os03g52660 // LOC_Os10g21230 // LOC_Os01g46980 // LOC_Os02g50350 // LOC_Os01g58000 // LOC_Os07g41280 // …
GO:0009117	P	nucleotide metabolic process	62	3569	247	24460	0.00017	0.0081	// LOC_Os03g08070 // LOC_Os10g10500 // LOC_Os01g70170 // LOC_Os03g56869 // LOC_Os12g36194 // LOC_Os07g09340 // LOC_Os01g43020 // LOC_Os03g49220 // LOC_Os01g46570 // LOC_Os05g01560 // LOC_Os01g72240 // LOC_Os03g27040 // LOC_Os04g51610 // LOC_Os06g14740 // LOC_Os04g02670 // LOC_Os05g41580 // LOC_Os03g52660 // LOC_Os10g21230 // LOC_Os01g46980 // LOC_Os02g50350 // LOC_Os01g58000 // LOC_Os07g41280 // …
GO:0006457	P	protein folding	46	3569	167	24460	0.00021	0.0095	// LOC_Os09g31486 // LOC_Os05g43170 // LOC_Os06g44160 // LOC_Os01g38229 // LOC_Os01g66980 // LOC_Os01g53020 // LOC_Os08g06460 // LOC_Os08g42850 // LOC_Os05g03630 // LOC_Os04g57880 // LOC_Os01g67054 // LOC_Os03g20730 // LOC_Os05g48810 // LOC_Os05g45350 // LOC_Os08g40919 // LOC_Os07g09040 // LOC_Os04g32950 // LOC_Os08g39140 // LOC_Os02g02550 // LOC_Os05g46620 // LOC_Os01g62610 // LOC_Os06g09679 // …
GO:0015833	P	peptide transport	32	3569	101	24460	0.00025	0.011	// LOC_Os11g18100 // LOC_Os01g65130 // LOC_Os01g65110 // LOC_Os05g35650 // LOC_Os10g02260 // LOC_Os01g04950 // LOC_Os06g49250 // LOC_Os01g65169 // LOC_Os03g13274 // LOC_Os01g37590 // LOC_Os04g59480 // LOC_Os03g13250 // LOC_Os01g65210 // LOC_Os01g01360 // LOC_Os01g65100 // LOC_Os10g42900 // LOC_Os06g49210 // LOC_Os03g48180 // LOC_Os03g60850 // LOC_Os06g15370 // LOC_Os02g46460 // LOC_Os06g38294 // …
GO:0006857	P	oligopeptide transport	32	3569	101	24460	0.00025	0.011	// LOC_Os11g18100 // LOC_Os01g65130 // LOC_Os01g65110 // LOC_Os05g35650 // LOC_Os10g02260 // LOC_Os01g04950 // LOC_Os06g49250 // LOC_Os01g65169 // LOC_Os03g13274 // LOC_Os01g37590 // LOC_Os04g59480 // LOC_Os03g13250 // LOC_Os01g65210 // LOC_Os01g01360 // LOC_Os01g65100 // LOC_Os10g42900 // LOC_Os06g49210 // LOC_Os03g48180 // LOC_Os03g60850 // LOC_Os06g15370 // LOC_Os02g46460 // LOC_Os06g38294 // …
GO:0055114	P	oxidation reduction	63	3569	261	24460	0.00038	0.017	// LOC_Os03g59220 // LOC_Os08g01760 // LOC_Os04g31040 // LOC_Os06g39708 // LOC_Os01g25820 // LOC_Os06g13720 // LOC_Os01g74000 // LOC_Os03g13390 // LOC_Os12g12560 // LOC_Os09g32640 // LOC_Os10g29470 // LOC_Os01g61880 // LOC_Os02g57240 // LOC_Os08g35210 // LOC_Os09g23550 // LOC_Os09g26660 // LOC_Os06g01850 // LOC_Os07g10490 // LOC_Os10g37330 // LOC_Os01g52500 // LOC_Os03g41510 // LOC_Os05g45210 // …
GO:0044248	P	cellular catabolic process	75	3569	326	24460	0.00039	0.017	// LOC_Os06g14510 // LOC_Os01g16900 // LOC_Os01g47080 // LOC_Os06g13720 // LOC_Os06g01360 // LOC_Os01g70170 // LOC_Os03g56869 // LOC_Os10g30550 // LOC_Os07g41280 // LOC_Os05g41640 // LOC_Os02g46650 // LOC_Os01g70920 // LOC_Os12g33610 // LOC_Os01g35040 // LOC_Os05g49880 // LOC_Os06g04070 // LOC_Os08g41630 // LOC_Os06g45710 // LOC_Os06g24704 // LOC_Os06g04510 // LOC_Os05g09500 // LOC_Os06g14740 // …
GO:0019219	P	regulation of nucleobase, nucleoside, nucleotide and nucleic acid metabolic process	286	3569	1582	24460	0.00041	0.017	// LOC_Os07g48450 // LOC_Os12g37970 // LOC_Os04g45810 // LOC_Os03g58620 // LOC_Os04g21950 // LOC_Os01g64790 // LOC_Os08g38590 // LOC_Os08g41960 // LOC_Os03g12370 // LOC_Os07g48596 // LOC_Os05g45410 // LOC_Os08g38210 // LOC_Os06g19630 // LOC_Os07g25150 // LOC_Os04g23440 // LOC_Os12g01449 // LOC_Os11g02540 // LOC_Os06g06900 // LOC_Os03g08500 // LOC_Os09g35910 // LOC_Os05g51850 // LOC_Os11g01140 // …
GO:0051171	P	regulation of nitrogen compound metabolic process	286	3569	1582	24460	0.00041	0.017	// LOC_Os07g48450 // LOC_Os12g37970 // LOC_Os04g45810 // LOC_Os03g58620 // LOC_Os04g21950 // LOC_Os01g64790 // LOC_Os08g38590 // LOC_Os08g41960 // LOC_Os03g12370 // LOC_Os07g48596 // LOC_Os05g45410 // LOC_Os08g38210 // LOC_Os06g19630 // LOC_Os07g25150 // LOC_Os04g23440 // LOC_Os12g01449 // LOC_Os11g02540 // LOC_Os06g06900 // LOC_Os03g08500 // LOC_Os09g35910 // LOC_Os05g51850 // LOC_Os11g01140 // …
GO:0009057	P	macromolecule catabolic process	72	3569	312	24460	0.00046	0.019	// LOC_Os06g14510 // LOC_Os08g41100 // LOC_Os08g33540 // LOC_Os01g47080 // LOC_Os06g13720 // LOC_Os07g11070 // LOC_Os01g70170 // LOC_Os03g56869 // LOC_Os10g30550 // LOC_Os07g41280 // LOC_Os05g41640 // LOC_Os02g46650 // LOC_Os01g70920 // LOC_Os06g12370 // LOC_Os10g39680 // LOC_Os04g02900 // LOC_Os01g35040 // LOC_Os05g49880 // LOC_Os06g45710 // LOC_Os03g22790 // LOC_Os07g08030 // LOC_Os06g04510 // …
GO:0045449	P	regulation of transcription	284	3569	1576	24460	0.00051	0.021	// LOC_Os07g48450 // LOC_Os12g37970 // LOC_Os04g45810 // LOC_Os03g58620 // LOC_Os04g21950 // LOC_Os01g64790 // LOC_Os08g38590 // LOC_Os08g41960 // LOC_Os03g12370 // LOC_Os07g48596 // LOC_Os05g45410 // LOC_Os08g38210 // LOC_Os06g19630 // LOC_Os07g25150 // LOC_Os04g23440 // LOC_Os12g01449 // LOC_Os11g02540 // LOC_Os06g06900 // LOC_Os03g08500 // LOC_Os09g35910 // LOC_Os05g51850 // LOC_Os11g01140 // …
GO:0042221	P	response to chemical stimulus	71	3569	308	24460	0.00052	0.021	// LOC_Os08g02110 // LOC_Os03g50450 // LOC_Os08g44870 // LOC_Os09g36750 // LOC_Os06g09660 // LOC_Os10g02040 // LOC_Os04g46960 // LOC_Os01g31980 // LOC_Os02g48290 // LOC_Os04g51300 // LOC_Os02g14440 // LOC_Os03g37490 // LOC_Os02g05730 // LOC_Os03g37470 // LOC_Os06g48950 // LOC_Os03g55410 // LOC_Os01g73170 // LOC_Os07g46410 // LOC_Os11g26760 // LOC_Os10g20470 // LOC_Os02g44870 // LOC_Os08g41090 // …
GO:0009308	P	amine metabolic process	90	3569	414	24460	0.00054	0.021	// LOC_Os08g41100 // LOC_Os04g56400 // LOC_Os08g40110 // LOC_Os07g42960 // LOC_Os03g02690 // LOC_Os07g49110 // LOC_Os03g12890 // LOC_Os01g62900 // LOC_Os04g33300 // LOC_Os03g18130 // LOC_Os04g53230 // LOC_Os05g38150 // LOC_Os06g13660 // LOC_Os02g08410 // LOC_Os03g58040 // LOC_Os03g02570 // LOC_Os01g52260 // LOC_Os01g48960 // LOC_Os11g14950 // LOC_Os04g40040 // LOC_Os02g41630 // LOC_Os06g36880 // …
GO:0031323	P	regulation of cellular metabolic process	293	3569	1639	24460	0.00064	0.025	// LOC_Os07g48450 // LOC_Os12g37970 // LOC_Os04g45810 // LOC_Os03g58620 // LOC_Os04g21950 // LOC_Os01g64790 // LOC_Os08g38590 // LOC_Os08g41960 // LOC_Os03g12370 // LOC_Os07g48596 // LOC_Os05g45410 // LOC_Os08g38210 // LOC_Os06g19630 // LOC_Os07g25150 // LOC_Os04g23440 // LOC_Os12g01449 // LOC_Os11g02540 // LOC_Os06g06900 // LOC_Os03g08500 // LOC_Os09g35910 // LOC_Os05g51850 // LOC_Os02g45170 // …
GO:0019684	P	photosynthesis, light reaction	18	3569	45	24460	0.00065	0.025	// LOC_Os06g21590 // LOC_Os01g41710 // LOC_Os02g10390 // LOC_Os11g13890 // LOC_Os09g26810 // LOC_Os07g37240 // LOC_Os01g31690 // LOC_Os09g04680 // LOC_Os04g38410 // LOC_Os07g38960 // LOC_Os01g64960 // LOC_Os08g35420 // LOC_Os03g39610 // LOC_Os06g39708 // LOC_Os04g59440 // LOC_Os10g39880 // LOC_Os10g21310 // LOC_Os07g37550
GO:0006778	P	porphyrin metabolic process	13	3569	26	24460	0.00073	0.028	// LOC_Os01g17170 // LOC_Os02g51080 // LOC_Os01g44050 // LOC_Os12g17070 // LOC_Os03g36540 // LOC_Os02g19440 // LOC_Os03g20700 // LOC_Os03g59640 // LOC_Os05g28200 // LOC_Os01g18320 // LOC_Os10g28370 // LOC_Os06g04150 // LOC_Os06g40080
GO:0008652	P	cellular amino acid biosynthetic process	36	3569	129	24460	0.00078	0.03	// LOC_Os04g56400 // LOC_Os03g50510 // LOC_Os06g44460 // LOC_Os03g63330 // LOC_Os09g12290 // LOC_Os07g42960 // LOC_Os07g20544 // LOC_Os03g02690 // LOC_Os07g49390 // LOC_Os10g41480 // LOC_Os01g62900 // LOC_Os04g33300 // LOC_Os02g39570 // LOC_Os05g49800 // LOC_Os03g18130 // LOC_Os03g06200 // LOC_Os04g08350 // LOC_Os10g40360 // LOC_Os03g50490 // LOC_Os05g38150 // LOC_Os02g08410 // LOC_Os02g12900 // …
GO:0019222	P	regulation of metabolic process	304	3569	1715	24460	0.00081	0.03	// LOC_Os07g48450 // LOC_Os12g37970 // LOC_Os04g45810 // LOC_Os03g58620 // LOC_Os04g21950 // LOC_Os01g64790 // LOC_Os08g38590 // LOC_Os08g41960 // LOC_Os02g55250 // LOC_Os03g12370 // LOC_Os07g48596 // LOC_Os05g38550 // LOC_Os05g45410 // LOC_Os08g38210 // LOC_Os06g19630 // LOC_Os07g25150 // LOC_Os04g23440 // LOC_Os12g01449 // LOC_Os11g02540 // LOC_Os06g06900 // LOC_Os03g08500 // LOC_Os09g35910 // …
GO:0000041	P	transition metal ion transport	15	3569	34	24460	0.00081	0.03	// LOC_Os05g07210 // LOC_Os04g33900 // LOC_Os02g06480 // LOC_Os01g56420 // LOC_Os02g10290 // LOC_Os06g36450 // LOC_Os05g10940 // LOC_Os07g12890 // LOC_Os05g39540 // LOC_Os08g10630 // LOC_Os02g55134 // LOC_Os05g39560 // LOC_Os06g37010 // LOC_Os12g01530 // LOC_Os11g01530
GO:0023052	P	signaling	103	3569	495	24460	0.00083	0.03	// LOC_Os04g34270 // LOC_Os03g43440 // LOC_Os04g54110 // LOC_Os11g05540 // LOC_Os05g45840 // LOC_Os01g66680 // LOC_Os05g42210 // LOC_Os11g03840 // LOC_Os06g35814 // LOC_Os12g43550 // LOC_Os06g06960 // LOC_Os12g34320 // LOC_Os08g43380 // LOC_Os05g27530 // LOC_Os03g20720 // LOC_Os11g01140 // LOC_Os01g57420 // LOC_Os04g34360 // LOC_Os02g02840 // LOC_Os12g12260 // LOC_Os07g36544 // LOC_Os04g54070 // …
GO:0080090	P	regulation of primary metabolic process	297	3569	1673	24460	0.00085	0.031	// LOC_Os07g48450 // LOC_Os12g37970 // LOC_Os04g45810 // LOC_Os03g58620 // LOC_Os04g21950 // LOC_Os01g64790 // LOC_Os08g38590 // LOC_Os08g41960 // LOC_Os02g55250 // LOC_Os03g12370 // LOC_Os07g48596 // LOC_Os05g38550 // LOC_Os05g45410 // LOC_Os08g38210 // LOC_Os06g19630 // LOC_Os07g25150 // LOC_Os04g23440 // LOC_Os12g01449 // LOC_Os11g02540 // LOC_Os06g06900 // LOC_Os03g08500 // LOC_Os09g35910 // …
GO:0006725	P	cellular aromatic compound metabolic process	40	3569	150	24460	0.00087	0.031	// LOC_Os12g33610 // LOC_Os06g01360 // LOC_Os04g56710 // LOC_Os02g15870 // LOC_Os02g07160 // LOC_Os04g42520 // LOC_Os08g23150 // LOC_Os07g42960 // LOC_Os09g36800 // LOC_Os12g02370 // LOC_Os01g72240 // LOC_Os05g18780 // LOC_Os07g49390 // LOC_Os11g14040 // LOC_Os10g41480 // LOC_Os01g65680 // LOC_Os02g50350 // LOC_Os03g60509 // LOC_Os07g30150 // LOC_Os06g26234 // LOC_Os08g35860 // LOC_Os05g32390 // …
GO:0033013	P	tetrapyrrole metabolic process	15	3569	35	24460	0.001	0.036	// LOC_Os08g41990 // LOC_Os10g28370 // LOC_Os02g51080 // LOC_Os01g44050 // LOC_Os01g17170 // LOC_Os12g17070 // LOC_Os03g36540 // LOC_Os02g19440 // LOC_Os03g20700 // LOC_Os03g59640 // LOC_Os05g28200 // LOC_Os01g18320 // LOC_Os10g35840 // LOC_Os06g04150 // LOC_Os06g40080
GO:0006519	P	cellular amino acid and derivative metabolic process	87	3569	408	24460	0.0011	0.037	// LOC_Os04g56400 // LOC_Os08g40110 // LOC_Os07g42960 // LOC_Os03g02690 // LOC_Os02g19924 // LOC_Os03g12890 // LOC_Os01g62900 // LOC_Os04g33300 // LOC_Os03g18130 // LOC_Os04g53230 // LOC_Os05g38150 // LOC_Os06g13660 // LOC_Os12g16200 // LOC_Os02g08410 // LOC_Os01g12560 // LOC_Os03g58040 // LOC_Os03g02570 // LOC_Os01g52260 // LOC_Os08g04560 // LOC_Os01g48960 // LOC_Os11g02440 // LOC_Os09g36800 // …
GO:0033036	P	macromolecule localization	87	3569	408	24460	0.0011	0.037	// LOC_Os03g01320 // LOC_Os06g07200 // LOC_Os08g30480 // LOC_Os12g43550 // LOC_Os05g27530 // LOC_Os03g01810 // LOC_Os01g66980 // LOC_Os11g02369 // LOC_Os01g19770 // LOC_Os05g48020 // LOC_Os02g02840 // LOC_Os07g13950 // LOC_Os02g21250 // LOC_Os07g41330 // LOC_Os11g47710 // LOC_Os05g02060 // LOC_Os10g36170 // LOC_Os01g49640 // LOC_Os01g12900 // LOC_Os03g60530 // LOC_Os01g16030 // LOC_Os03g01300 // …
GO:0055085	P	transmembrane transport	54	3569	227	24460	0.0013	0.042	// LOC_Os09g09520 // LOC_Os12g32940 // LOC_Os08g44870 // LOC_Os07g39350 // LOC_Os07g03910 // LOC_Os04g55040 // LOC_Os03g64150 // LOC_Os03g24860 // LOC_Os10g10500 // LOC_Os12g32760 // LOC_Os03g37470 // LOC_Os03g42830 // LOC_Os05g01560 // LOC_Os06g29844 // LOC_Os10g20470 // LOC_Os12g25160 // LOC_Os03g52660 // LOC_Os10g21230 // LOC_Os01g46980 // LOC_Os04g30490 // LOC_Os07g33310 // LOC_Os10g21236 // …
GO:0015995	P	chlorophyll biosynthetic process	7	3569	8	24460	0.0014	0.045	// LOC_Os01g17170 // LOC_Os02g51080 // LOC_Os03g36540 // LOC_Os03g20700 // LOC_Os03g59640 // LOC_Os05g28200 // LOC_Os06g04150
GO:0006829	P	zinc ion transport	7	3569	8	24460	0.0014	0.045	// LOC_Os05g07210 // LOC_Os05g10940 // LOC_Os07g12890 // LOC_Os05g39540 // LOC_Os05g39560 // LOC_Os08g10630 // LOC_Os06g37010
GO:0015994	P	chlorophyll metabolic process	8	3569	11	24460	0.0014	0.046	// LOC_Os01g17170 // LOC_Os02g51080 // LOC_Os03g36540 // LOC_Os03g20700 // LOC_Os03g59640 // LOC_Os05g28200 // LOC_Os10g28370 // LOC_Os06g04150
GO:0010556	P	regulation of macromolecule biosynthetic process	285	3569	1616	24460	0.0015	0.046	// LOC_Os07g48450 // LOC_Os12g37970 // LOC_Os04g45810 // LOC_Os03g58620 // LOC_Os04g21950 // LOC_Os01g64790 // LOC_Os08g38590 // LOC_Os08g41960 // LOC_Os03g12370 // LOC_Os07g48596 // LOC_Os05g45410 // LOC_Os08g38210 // LOC_Os06g19630 // LOC_Os07g25150 // LOC_Os04g23440 // LOC_Os12g01449 // LOC_Os11g02540 // LOC_Os06g06900 // LOC_Os03g08500 // LOC_Os09g35910 // LOC_Os05g51850 // LOC_Os11g01140 // …
GO:0015672	P	monovalent inorganic cation transport	46	3569	186	24460	0.0014	0.046	// LOC_Os03g37840 // LOC_Os10g10500 // LOC_Os04g55040 // LOC_Os07g47100 // LOC_Os06g45940 // LOC_Os06g48810 // LOC_Os07g48130 // LOC_Os02g57240 // LOC_Os05g01560 // LOC_Os06g14030 // LOC_Os02g09150 // LOC_Os08g37600 // LOC_Os10g21230 // LOC_Os06g15910 // LOC_Os01g58000 // LOC_Os10g21236 // LOC_Os07g23720 // LOC_Os09g27580 // LOC_Os12g07140 // LOC_Os09g34900 // LOC_Os01g70490 // LOC_Os08g15170 // …
GO:0009889	P	regulation of biosynthetic process	285	3569	1616	24460	0.0015	0.046	// LOC_Os07g48450 // LOC_Os12g37970 // LOC_Os04g45810 // LOC_Os03g58620 // LOC_Os04g21950 // LOC_Os01g64790 // LOC_Os08g38590 // LOC_Os08g41960 // LOC_Os03g12370 // LOC_Os07g48596 // LOC_Os05g45410 // LOC_Os08g38210 // LOC_Os06g19630 // LOC_Os07g25150 // LOC_Os04g23440 // LOC_Os12g01449 // LOC_Os11g02540 // LOC_Os06g06900 // LOC_Os03g08500 // LOC_Os09g35910 // LOC_Os05g51850 // LOC_Os11g01140 // …
GO:0006631	P	fatty acid metabolic process	25	3569	81	24460	0.0015	0.046	// LOC_Os03g28420 // LOC_Os09g32760 // LOC_Os02g17390 // LOC_Os07g42420 // LOC_Os06g24704 // LOC_Os01g69080 // LOC_Os05g49900 // LOC_Os12g34890 // LOC_Os05g49290 // LOC_Os05g06300 // LOC_Os04g36800 // LOC_Os01g58380 // LOC_Os02g43090 // LOC_Os06g39750 // LOC_Os04g31070 // LOC_Os02g11070 // LOC_Os11g39220 // LOC_Os06g05130 // LOC_Os09g36860 // LOC_Os05g36000 // LOC_Os11g31900 // LOC_Os05g31290 // …
GO:0060255	P	regulation of macromolecule metabolic process	298	3569	1697	24460	0.0015	0.046	// LOC_Os07g48450 // LOC_Os12g37970 // LOC_Os04g45810 // LOC_Os03g58620 // LOC_Os04g21950 // LOC_Os01g64790 // LOC_Os08g38590 // LOC_Os08g41960 // LOC_Os02g55250 // LOC_Os03g12370 // LOC_Os07g48596 // LOC_Os05g38550 // LOC_Os05g45410 // LOC_Os08g38210 // LOC_Os06g19630 // LOC_Os07g25150 // LOC_Os04g23440 // LOC_Os12g01449 // LOC_Os11g02540 // LOC_Os06g06900 // LOC_Os03g08500 // LOC_Os09g35910 // …
GO:0031326	P	regulation of cellular biosynthetic process	285	3569	1616	24460	0.0015	0.046	// LOC_Os07g48450 // LOC_Os12g37970 // LOC_Os04g45810 // LOC_Os03g58620 // LOC_Os04g21950 // LOC_Os01g64790 // LOC_Os08g38590 // LOC_Os08g41960 // LOC_Os03g12370 // LOC_Os07g48596 // LOC_Os05g45410 // LOC_Os08g38210 // LOC_Os06g19630 // LOC_Os07g25150 // LOC_Os04g23440 // LOC_Os12g01449 // LOC_Os11g02540 // LOC_Os06g06900 // LOC_Os03g08500 // LOC_Os09g35910 // LOC_Os05g51850 // LOC_Os11g01140 // …
GO:0032787	P	monocarboxylic acid metabolic process	32	3569	115	24460	0.0015	0.047	// LOC_Os06g14510 // LOC_Os06g01630 // LOC_Os04g40990 // LOC_Os03g28420 // LOC_Os09g32760 // LOC_Os08g44210 // LOC_Os04g56710 // LOC_Os02g17390 // LOC_Os07g42420 // LOC_Os06g24704 // LOC_Os01g69080 // LOC_Os05g49900 // LOC_Os12g34890 // LOC_Os05g49290 // LOC_Os05g06300 // LOC_Os03g15050 // LOC_Os04g36800 // LOC_Os01g58380 // LOC_Os02g43090 // LOC_Os06g39750 // LOC_Os04g31070 // LOC_Os09g27420 // …
GO:0009116	P	nucleoside metabolic process	18	3569	50	24460	0.0017	0.051	// LOC_Os07g30150 // LOC_Os12g36194 // LOC_Os02g17320 // LOC_Os05g06920 // LOC_Os02g40010 // LOC_Os09g31970 // LOC_Os05g38170 // LOC_Os02g50350 // LOC_Os01g52530 // LOC_Os10g05220 // LOC_Os04g42520 // LOC_Os06g41360 // LOC_Os07g42160 // LOC_Os09g27050 // LOC_Os06g10520 // LOC_Os05g34450 // LOC_Os06g02210 // LOC_Os01g72240
GO:0051188	P	cofactor biosynthetic process	27	3569	92	24460	0.0018	0.054	// LOC_Os05g49300 // LOC_Os06g46900 // LOC_Os01g44050 // LOC_Os01g17170 // LOC_Os02g15870 // LOC_Os04g56710 // LOC_Os06g04150 // LOC_Os11g07916 // LOC_Os12g16200 // LOC_Os03g20700 // LOC_Os03g59640 // LOC_Os02g04170 // LOC_Os12g17070 // LOC_Os12g30030 // LOC_Os09g27420 // LOC_Os01g12560 // LOC_Os03g36540 // LOC_Os05g28200 // LOC_Os04g35060 // LOC_Os06g10520 // LOC_Os01g18320 // LOC_Os01g47350 // …
GO:0006779	P	porphyrin biosynthetic process	11	3569	22	24460	0.0018	0.054	// LOC_Os01g17170 // LOC_Os02g51080 // LOC_Os01g44050 // LOC_Os12g17070 // LOC_Os03g36540 // LOC_Os02g19440 // LOC_Os03g20700 // LOC_Os03g59640 // LOC_Os05g28200 // LOC_Os01g18320 // LOC_Os06g04150
GO:0044265	P	cellular macromolecule catabolic process	57	3569	248	24460	0.0018	0.054	// LOC_Os06g14510 // LOC_Os01g47080 // LOC_Os06g13720 // LOC_Os07g11070 // LOC_Os01g70170 // LOC_Os03g56869 // LOC_Os10g30550 // LOC_Os07g41280 // LOC_Os05g41640 // LOC_Os02g46650 // LOC_Os01g70920 // LOC_Os01g35040 // LOC_Os05g49880 // LOC_Os06g45710 // LOC_Os06g04510 // LOC_Os05g09500 // LOC_Os06g14740 // LOC_Os08g43540 // LOC_Os07g49520 // LOC_Os09g36830 // LOC_Os06g36560 // LOC_Os04g55850 // …
GO:0042440	P	pigment metabolic process	13	3569	30	24460	0.002	0.058	// LOC_Os01g17170 // LOC_Os02g51080 // LOC_Os07g10490 // LOC_Os02g40010 // LOC_Os06g40080 // LOC_Os03g36540 // LOC_Os04g42520 // LOC_Os03g20700 // LOC_Os03g59640 // LOC_Os05g28200 // LOC_Os10g28370 // LOC_Os06g04150 // LOC_Os07g30150
GO:0010468	P	regulation of gene expression	286	3569	1638	24460	0.0024	0.068	// LOC_Os07g48450 // LOC_Os12g37970 // LOC_Os04g45810 // LOC_Os03g58620 // LOC_Os04g21950 // LOC_Os01g64790 // LOC_Os08g38590 // LOC_Os08g41960 // LOC_Os03g12370 // LOC_Os07g48596 // LOC_Os05g45410 // LOC_Os08g38210 // LOC_Os06g19630 // LOC_Os07g25150 // LOC_Os04g23440 // LOC_Os12g01449 // LOC_Os11g02540 // LOC_Os06g06900 // LOC_Os03g08500 // LOC_Os09g35910 // LOC_Os05g51850 // LOC_Os11g01140 // …
GO:0033014	P	tetrapyrrole biosynthetic process	13	3569	31	24460	0.0025	0.071	// LOC_Os08g41990 // LOC_Os02g51080 // LOC_Os01g44050 // LOC_Os01g17170 // LOC_Os12g17070 // LOC_Os03g36540 // LOC_Os02g19440 // LOC_Os03g20700 // LOC_Os03g59640 // LOC_Os05g28200 // LOC_Os01g18320 // LOC_Os10g35840 // LOC_Os06g04150
GO:0006820	P	anion transport	17	3569	48	24460	0.0026	0.072	// LOC_Os01g40570 // LOC_Os12g25200 // LOC_Os02g38020 // LOC_Os10g30790 // LOC_Os08g20570 // LOC_Os12g37840 // LOC_Os01g16910 // LOC_Os03g09940 // LOC_Os02g57620 // LOC_Os01g08020 // LOC_Os02g35190 // LOC_Os04g10750 // LOC_Os08g31410 // LOC_Os02g48880 // LOC_Os06g05160 // LOC_Os04g55800 // LOC_Os10g31040
GO:0006520	P	cellular amino acid metabolic process	71	3569	332	24460	0.0028	0.077	// LOC_Os04g56400 // LOC_Os12g33610 // LOC_Os01g54020 // LOC_Os03g25500 // LOC_Os06g01360 // LOC_Os03g50880 // LOC_Os06g44460 // LOC_Os08g40110 // LOC_Os04g45970 // LOC_Os09g12290 // LOC_Os08g23150 // LOC_Os07g42960 // LOC_Os03g51080 // LOC_Os07g20544 // LOC_Os06g04070 // LOC_Os10g37180 // LOC_Os05g26660 // LOC_Os04g51400 // LOC_Os10g36210 // LOC_Os06g14740 // LOC_Os11g14040 // LOC_Os10g41480 // …
GO:0018130	P	heterocycle biosynthetic process	24	3569	81	24460	0.0029	0.079	// LOC_Os01g17170 // LOC_Os01g44050 // LOC_Os02g15870 // LOC_Os04g42520 // LOC_Os04g56710 // LOC_Os06g04150 // LOC_Os07g30150 // LOC_Os05g18780 // LOC_Os01g62900 // LOC_Os03g20700 // LOC_Os03g59640 // LOC_Os05g32390 // LOC_Os05g38150 // LOC_Os12g17070 // LOC_Os03g36540 // LOC_Os05g28200 // LOC_Os01g18320 // LOC_Os10g35840 // LOC_Os02g35200 // LOC_Os08g41990 // LOC_Os02g51080 // LOC_Os02g19440 // …
GO:0006350	P	transcription	294	3569	1698	24460	0.0031	0.085	// LOC_Os07g48450 // LOC_Os12g37970 // LOC_Os04g45810 // LOC_Os03g58620 // LOC_Os04g21950 // LOC_Os01g64790 // LOC_Os08g38590 // LOC_Os08g41960 // LOC_Os03g12370 // LOC_Os07g48596 // LOC_Os05g45410 // LOC_Os08g38210 // LOC_Os06g19630 // LOC_Os07g25150 // LOC_Os04g23440 // LOC_Os12g01449 // LOC_Os11g02540 // LOC_Os06g06900 // LOC_Os03g08500 // LOC_Os09g35910 // LOC_Os05g51850 // LOC_Os11g01140 // …
GO:0009309	P	amine biosynthetic process	37	3569	149	24460	0.0037	0.1	// LOC_Os04g56400 // LOC_Os03g50510 // LOC_Os06g44460 // LOC_Os03g63330 // LOC_Os09g12290 // LOC_Os07g42960 // LOC_Os07g20544 // LOC_Os06g04070 // LOC_Os03g02690 // LOC_Os07g49390 // LOC_Os10g41480 // LOC_Os01g62900 // LOC_Os04g33300 // LOC_Os02g39570 // LOC_Os05g49800 // LOC_Os03g18130 // LOC_Os03g06200 // LOC_Os04g08350 // LOC_Os10g40360 // LOC_Os03g50490 // LOC_Os05g38150 // LOC_Os02g08410 // …
GO:0019751	P	polyol metabolic process	12	3569	29	24460	0.004	0.11	// LOC_Os04g32320 // LOC_Os03g12840 // LOC_Os10g42550 // LOC_Os03g51610 // LOC_Os01g74000 // LOC_Os03g09250 // LOC_Os06g36560 // LOC_Os05g41590 // LOC_Os02g26720 // LOC_Os02g37590 // LOC_Os03g40670 // LOC_Os04g39610
GO:0043648	P	dicarboxylic acid metabolic process	18	3569	56	24460	0.0046	0.12	// LOC_Os07g43700 // LOC_Os07g49390 // LOC_Os01g54030 // LOC_Os03g02570 // LOC_Os01g52500 // LOC_Os10g41480 // LOC_Os02g08410 // LOC_Os12g43630 // LOC_Os03g02690 // LOC_Os09g36800 // LOC_Os01g09320 // LOC_Os07g42960 // LOC_Os08g33720 // LOC_Os05g49880 // LOC_Os06g42560 // LOC_Os10g35960 // LOC_Os03g56280 // LOC_Os03g27230
GO:0006108	P	malate metabolic process	9	3569	18	24460	0.0047	0.12	// LOC_Os07g43700 // LOC_Os01g54030 // LOC_Os01g52500 // LOC_Os08g33720 // LOC_Os01g09320 // LOC_Os12g43630 // LOC_Os05g49880 // LOC_Os10g35960 // LOC_Os03g56280
GO:0019748	P	secondary metabolic process	19	3569	61	24460	0.0049	0.13	// LOC_Os05g49070 // LOC_Os06g14740 // LOC_Os02g45660 // LOC_Os01g63190 // LOC_Os01g70170 // LOC_Os03g56869 // LOC_Os03g60509 // LOC_Os07g09190 // LOC_Os01g53910 // LOC_Os11g02440 // LOC_Os07g41280 // LOC_Os01g62490 // LOC_Os02g04170 // LOC_Os02g39160 // LOC_Os12g02370 // LOC_Os05g33840 // LOC_Os07g10490 // LOC_Os07g08030 // LOC_Os04g24140
GO:0046148	P	pigment biosynthetic process	11	3569	26	24460	0.005	0.13	// LOC_Os01g17170 // LOC_Os02g51080 // LOC_Os07g10490 // LOC_Os02g40010 // LOC_Os03g36540 // LOC_Os04g42520 // LOC_Os03g20700 // LOC_Os03g59640 // LOC_Os05g28200 // LOC_Os06g04150 // LOC_Os07g30150
GO:0042493	P	response to drug	20	3569	66	24460	0.005	0.13	// LOC_Os10g20470 // LOC_Os06g29950 // LOC_Os07g31884 // LOC_Os03g42830 // LOC_Os01g49120 // LOC_Os03g11734 // LOC_Os11g03240 // LOC_Os12g25160 // LOC_Os04g30490 // LOC_Os07g33310 // LOC_Os03g64150 // LOC_Os01g31980 // LOC_Os03g37490 // LOC_Os07g01750 // LOC_Os01g69010 // LOC_Os03g37470 // LOC_Os08g44870 // LOC_Os06g29844 // LOC_Os12g03950 // LOC_Os11g03484
GO:0015893	P	drug transport	20	3569	66	24460	0.005	0.13	// LOC_Os10g20470 // LOC_Os06g29950 // LOC_Os07g31884 // LOC_Os03g42830 // LOC_Os01g49120 // LOC_Os03g11734 // LOC_Os11g03240 // LOC_Os12g25160 // LOC_Os04g30490 // LOC_Os07g33310 // LOC_Os03g64150 // LOC_Os01g31980 // LOC_Os03g37490 // LOC_Os07g01750 // LOC_Os01g69010 // LOC_Os03g37470 // LOC_Os08g44870 // LOC_Os06g29844 // LOC_Os12g03950 // LOC_Os11g03484
GO:0008104	P	protein localization	64	3569	302	24460	0.0051	0.13	// LOC_Os01g61030 // LOC_Os02g46510 // LOC_Os05g19040 // LOC_Os03g60870 // LOC_Os06g44374 // LOC_Os06g07200 // LOC_Os06g51510 // LOC_Os08g30480 // LOC_Os05g43390 // LOC_Os03g02390 // LOC_Os12g37360 // LOC_Os10g23100 // LOC_Os12g43550 // LOC_Os03g01810 // LOC_Os05g42330 // LOC_Os07g13950 // LOC_Os03g13860 // LOC_Os01g25110 // LOC_Os05g27530 // LOC_Os07g45300 // LOC_Os02g50860 // LOC_Os01g05800 // …
GO:0009165	P	nucleotide biosynthetic process	47	3569	207	24460	0.0053	0.13	// LOC_Os03g08070 // LOC_Os10g10500 // LOC_Os04g55040 // LOC_Os12g36194 // LOC_Os07g09340 // LOC_Os01g43020 // LOC_Os03g49220 // LOC_Os01g46570 // LOC_Os05g01560 // LOC_Os01g72240 // LOC_Os03g27040 // LOC_Os04g51610 // LOC_Os05g41580 // LOC_Os03g52660 // LOC_Os10g21230 // LOC_Os01g46980 // LOC_Os02g50350 // LOC_Os01g58000 // LOC_Os10g21236 // LOC_Os07g43040 // LOC_Os12g44150 // LOC_Os12g07140 // …
GO:0044106	P	cellular amine metabolic process	75	3569	366	24460	0.0054	0.13	// LOC_Os04g56400 // LOC_Os12g33610 // LOC_Os01g54020 // LOC_Os03g25500 // LOC_Os06g01360 // LOC_Os03g50880 // LOC_Os06g44460 // LOC_Os08g40110 // LOC_Os04g45970 // LOC_Os09g12290 // LOC_Os09g37100 // LOC_Os07g42960 // LOC_Os03g51080 // LOC_Os06g40190 // LOC_Os07g20544 // LOC_Os06g04070 // LOC_Os10g37180 // LOC_Os05g26660 // LOC_Os04g51400 // LOC_Os10g36210 // LOC_Os06g14740 // LOC_Os11g14040 // …
GO:0007264	P	small GTPase mediated signal transduction	30	3569	118	24460	0.0064	0.16	// LOC_Os03g60870 // LOC_Os05g45840 // LOC_Os12g37360 // LOC_Os10g23100 // LOC_Os12g43550 // LOC_Os03g13860 // LOC_Os08g43380 // LOC_Os05g27530 // LOC_Os03g20720 // LOC_Os02g50860 // LOC_Os01g37800 // LOC_Os05g01490 // LOC_Os10g30520 // LOC_Os02g02840 // LOC_Os02g37420 // LOC_Os03g59600 // LOC_Os01g47730 // LOC_Os05g46000 // LOC_Os09g35860 // LOC_Os02g49980 // LOC_Os06g35814 // LOC_Os06g12790 // …
GO:0006855	P	multidrug transport	19	3569	63	24460	0.0064	0.16	// LOC_Os10g20470 // LOC_Os06g29950 // LOC_Os07g31884 // LOC_Os03g42830 // LOC_Os01g49120 // LOC_Os03g11734 // LOC_Os11g03240 // LOC_Os12g25160 // LOC_Os04g30490 // LOC_Os07g33310 // LOC_Os03g64150 // LOC_Os01g31980 // LOC_Os07g01750 // LOC_Os01g69010 // LOC_Os03g37470 // LOC_Os08g44870 // LOC_Os06g29844 // LOC_Os03g37490 // LOC_Os11g03484
GO:0009415	P	response to water	7	3569	12	24460	0.0067	0.16	// LOC_Os01g12580 // LOC_Os11g26750 // LOC_Os11g26780 // LOC_Os11g26790 // LOC_Os02g44870 // LOC_Os11g26570 // LOC_Os11g26760
GO:0023046	P	signaling process	66	3569	318	24460	0.0067	0.16	// LOC_Os07g48090 // LOC_Os05g43840 // LOC_Os03g43440 // LOC_Os11g05540 // LOC_Os05g45840 // LOC_Os03g25400 // LOC_Os02g50860 // LOC_Os03g12350 // LOC_Os08g34240 // LOC_Os07g46450 // LOC_Os12g37360 // LOC_Os09g36520 // LOC_Os10g34170 // LOC_Os10g23100 // LOC_Os12g43550 // LOC_Os11g04720 // LOC_Os03g13860 // LOC_Os08g43380 // LOC_Os05g27530 // LOC_Os05g04550 // LOC_Os06g35160 // LOC_Os05g26820 // …
GO:0023060	P	signal transmission	66	3569	318	24460	0.0067	0.16	// LOC_Os07g48090 // LOC_Os05g43840 // LOC_Os03g43440 // LOC_Os11g05540 // LOC_Os05g45840 // LOC_Os03g25400 // LOC_Os02g50860 // LOC_Os03g12350 // LOC_Os08g34240 // LOC_Os07g46450 // LOC_Os12g37360 // LOC_Os09g36520 // LOC_Os10g34170 // LOC_Os10g23100 // LOC_Os12g43550 // LOC_Os11g04720 // LOC_Os03g13860 // LOC_Os08g43380 // LOC_Os05g27530 // LOC_Os05g04550 // LOC_Os06g35160 // LOC_Os05g26820 // …
GO:0051252	P	regulation of RNA metabolic process	148	3569	809	24460	0.0067	0.16	// LOC_Os04g45810 // LOC_Os01g64790 // LOC_Os08g38590 // LOC_Os08g41960 // LOC_Os03g12370 // LOC_Os05g45410 // LOC_Os06g19630 // LOC_Os03g08500 // LOC_Os09g35910 // LOC_Os05g51850 // LOC_Os11g01140 // LOC_Os07g01970 // LOC_Os01g66890 // LOC_Os05g41780 // LOC_Os03g06630 // LOC_Os05g43920 // LOC_Os01g53220 // LOC_Os02g51330 // LOC_Os07g44950 // LOC_Os09g36440 // LOC_Os01g72330 // LOC_Os05g36160 // …
GO:0009416	P	response to light stimulus	12	3569	32	24460	0.0074	0.17	// LOC_Os03g43990 // LOC_Os08g03650 // LOC_Os12g02530 // LOC_Os11g02620 // LOC_Os12g39380 // LOC_Os03g41350 // LOC_Os07g36230 // LOC_Os03g19590 // LOC_Os04g40100 // LOC_Os02g38120 // LOC_Os03g10880 // LOC_Os11g02610
GO:0006098	P	pentose-phosphate shunt	8	3569	16	24460	0.0076	0.17	// LOC_Os06g14740 // LOC_Os01g70170 // LOC_Os03g56869 // LOC_Os01g53910 // LOC_Os07g41280 // LOC_Os05g49070 // LOC_Os07g08030 // LOC_Os04g24140
GO:0006739	P	NADP metabolic process	8	3569	16	24460	0.0076	0.17	// LOC_Os06g14740 // LOC_Os01g70170 // LOC_Os03g56869 // LOC_Os01g53910 // LOC_Os07g41280 // LOC_Os05g49070 // LOC_Os07g08030 // LOC_Os04g24140
GO:0009314	P	response to radiation	12	3569	32	24460	0.0074	0.17	// LOC_Os03g43990 // LOC_Os08g03650 // LOC_Os12g02530 // LOC_Os11g02620 // LOC_Os12g39380 // LOC_Os03g41350 // LOC_Os07g36230 // LOC_Os03g19590 // LOC_Os04g40100 // LOC_Os02g38120 // LOC_Os03g10880 // LOC_Os11g02610
GO:0006740	P	NADPH regeneration	8	3569	16	24460	0.0076	0.17	// LOC_Os06g14740 // LOC_Os01g70170 // LOC_Os03g56869 // LOC_Os01g53910 // LOC_Os07g41280 // LOC_Os05g49070 // LOC_Os07g08030 // LOC_Os04g24140
GO:0045184	P	establishment of protein localization	61	3569	291	24460	0.0075	0.17	// LOC_Os01g61030 // LOC_Os02g46510 // LOC_Os05g19040 // LOC_Os03g60870 // LOC_Os06g44374 // LOC_Os06g07200 // LOC_Os06g51510 // LOC_Os08g30480 // LOC_Os05g43390 // LOC_Os03g02390 // LOC_Os12g37360 // LOC_Os10g23100 // LOC_Os12g43550 // LOC_Os03g01810 // LOC_Os05g42330 // LOC_Os07g13950 // LOC_Os03g13860 // LOC_Os01g25110 // LOC_Os05g27530 // LOC_Os07g45300 // LOC_Os02g50860 // LOC_Os11g47130 // …
GO:0006020	P	inositol metabolic process	6	3569	9	24460	0.0076	0.17	// LOC_Os03g12840 // LOC_Os10g42550 // LOC_Os03g51610 // LOC_Os06g36560 // LOC_Os02g26720 // LOC_Os03g09250
GO:0015031	P	protein transport	61	3569	291	24460	0.0075	0.17	// LOC_Os01g61030 // LOC_Os02g46510 // LOC_Os05g19040 // LOC_Os03g60870 // LOC_Os06g44374 // LOC_Os06g07200 // LOC_Os06g51510 // LOC_Os08g30480 // LOC_Os05g43390 // LOC_Os03g02390 // LOC_Os12g37360 // LOC_Os10g23100 // LOC_Os12g43550 // LOC_Os03g01810 // LOC_Os05g42330 // LOC_Os07g13950 // LOC_Os03g13860 // LOC_Os01g25110 // LOC_Os05g27530 // LOC_Os07g45300 // LOC_Os02g50860 // LOC_Os11g47130 // …
GO:0019362	P	pyridine nucleotide metabolic process	10	3569	24	24460	0.008	0.17	// LOC_Os06g14740 // LOC_Os04g35060 // LOC_Os01g70170 // LOC_Os03g56869 // LOC_Os01g53910 // LOC_Os07g41280 // LOC_Os02g04170 // LOC_Os05g49070 // LOC_Os07g08030 // LOC_Os04g24140
GO:0006813	P	potassium ion transport	17	3569	55	24460	0.0079	0.17	// LOC_Os07g23720 // LOC_Os03g37840 // LOC_Os07g01810 // LOC_Os03g21890 // LOC_Os06g14030 // LOC_Os03g37830 // LOC_Os06g15910 // LOC_Os07g48130 // LOC_Os09g21000 // LOC_Os02g14840 // LOC_Os07g01214 // LOC_Os09g27580 // LOC_Os06g45940 // LOC_Os06g48810 // LOC_Os08g10550 // LOC_Os02g57240 // LOC_Os01g70490
GO:0006633	P	fatty acid biosynthetic process	19	3569	65	24460	0.0084	0.18	// LOC_Os06g05130 // LOC_Os06g39750 // LOC_Os03g28420 // LOC_Os02g11070 // LOC_Os09g36860 // LOC_Os08g23810 // LOC_Os05g49900 // LOC_Os05g36000 // LOC_Os12g34890 // LOC_Os05g49290 // LOC_Os05g31290 // LOC_Os07g12150 // LOC_Os11g31900 // LOC_Os09g32760 // LOC_Os04g31070 // LOC_Os04g36800 // LOC_Os07g42420 // LOC_Os02g43090 // LOC_Os09g10600
GO:0006732	P	coenzyme metabolic process	26	3569	100	24460	0.0084	0.18	// LOC_Os06g46900 // LOC_Os01g70170 // LOC_Os03g56869 // LOC_Os02g15870 // LOC_Os08g44210 // LOC_Os04g56710 // LOC_Os06g14740 // LOC_Os01g16900 // LOC_Os01g11054 // LOC_Os07g41280 // LOC_Os02g04170 // LOC_Os07g08030 // LOC_Os12g16200 // LOC_Os09g27420 // LOC_Os04g40310 // LOC_Os01g12560 // LOC_Os04g35060 // LOC_Os06g10520 // LOC_Os05g34450 // LOC_Os01g47350 // LOC_Os04g24140 // LOC_Os02g35200 // …
GO:0034621	P	cellular macromolecular complex subunit organization	36	3569	153	24460	0.0085	0.18	// LOC_Os07g36140 // LOC_Os07g11070 // LOC_Os11g47130 // LOC_Os09g23730 // LOC_Os01g06010 // LOC_Os01g61920 // LOC_Os09g38020 // LOC_Os11g35360 // LOC_Os10g39410 // LOC_Os07g36250 // LOC_Os01g59150 // LOC_Os06g04030 // LOC_Os05g51850 // LOC_Os05g31020 // LOC_Os03g58470 // LOC_Os01g05630 // LOC_Os09g26340 // LOC_Os05g37160 // LOC_Os07g36130 // LOC_Os05g38740 // LOC_Os04g18090 // LOC_Os01g71270 // …
GO:0016051	P	carbohydrate biosynthetic process	29	3569	116	24460	0.0087	0.18	// LOC_Os06g14510 // LOC_Os07g22930 // LOC_Os02g57990 // LOC_Os04g35030 // LOC_Os03g52460 // LOC_Os01g54620 // LOC_Os08g25734 // LOC_Os07g41360 // LOC_Os10g20090 // LOC_Os08g06380 // LOC_Os07g49110 // LOC_Os05g50380 // LOC_Os12g03720 // LOC_Os03g15050 // LOC_Os05g08370 // LOC_Os03g09250 // LOC_Os04g53310 // LOC_Os06g08620 // LOC_Os07g24190 // LOC_Os09g20390 // LOC_Os02g51070 // LOC_Os03g40270 // …
GO:0006355	P	regulation of transcription, DNA-dependent	146	3569	806	24460	0.0093	0.19	// LOC_Os04g45810 // LOC_Os01g64790 // LOC_Os08g38590 // LOC_Os08g41960 // LOC_Os03g12370 // LOC_Os05g45410 // LOC_Os06g19630 // LOC_Os03g08500 // LOC_Os09g35910 // LOC_Os05g51850 // LOC_Os11g01140 // LOC_Os07g01970 // LOC_Os01g66890 // LOC_Os05g41780 // LOC_Os03g06630 // LOC_Os05g43920 // LOC_Os01g53220 // LOC_Os02g51330 // LOC_Os07g44950 // LOC_Os09g36440 // LOC_Os01g72330 // LOC_Os05g36160 // …
GO:0007165	P	signal transduction	56	3569	268	24460	0.011	0.22	// LOC_Os07g48090 // LOC_Os05g43840 // LOC_Os03g43440 // LOC_Os11g05540 // LOC_Os05g45840 // LOC_Os03g25400 // LOC_Os02g50860 // LOC_Os08g34240 // LOC_Os07g46450 // LOC_Os12g37360 // LOC_Os09g36520 // LOC_Os10g34170 // LOC_Os10g23100 // LOC_Os12g43550 // LOC_Os03g13860 // LOC_Os08g43380 // LOC_Os05g27530 // LOC_Os05g04550 // LOC_Os06g35160 // LOC_Os05g26820 // LOC_Os03g20720 // LOC_Os02g40454 // …
GO:0044036	P	cell wall macromolecule metabolic process	15	3569	48	24460	0.011	0.23	// LOC_Os10g38040 // LOC_Os03g01990 // LOC_Os06g41980 // LOC_Os09g21210 // LOC_Os02g39330 // LOC_Os06g51060 // LOC_Os04g41620 // LOC_Os11g37950 // LOC_Os03g49250 // LOC_Os08g41100 // LOC_Os10g39700 // LOC_Os10g39680 // LOC_Os04g41680 // LOC_Os11g37970 // LOC_Os07g49110
GO:0009142	P	nucleoside triphosphate biosynthetic process	37	3569	163	24460	0.012	0.24	// LOC_Os03g08070 // LOC_Os10g10500 // LOC_Os04g55040 // LOC_Os12g36194 // LOC_Os04g51610 // LOC_Os05g01560 // LOC_Os03g27040 // LOC_Os07g09340 // LOC_Os05g41580 // LOC_Os03g52660 // LOC_Os10g21230 // LOC_Os01g46980 // LOC_Os01g58000 // LOC_Os10g21236 // LOC_Os07g43040 // LOC_Os12g44150 // LOC_Os12g07140 // LOC_Os08g15170 // LOC_Os01g41610 // LOC_Os12g34108 // LOC_Os12g04220 // LOC_Os03g17070 // …
GO:0009145	P	purine nucleoside triphosphate biosynthetic process	37	3569	163	24460	0.012	0.24	// LOC_Os03g08070 // LOC_Os10g10500 // LOC_Os04g55040 // LOC_Os12g36194 // LOC_Os04g51610 // LOC_Os05g01560 // LOC_Os03g27040 // LOC_Os07g09340 // LOC_Os05g41580 // LOC_Os03g52660 // LOC_Os10g21230 // LOC_Os01g46980 // LOC_Os01g58000 // LOC_Os10g21236 // LOC_Os07g43040 // LOC_Os12g44150 // LOC_Os12g07140 // LOC_Os08g15170 // LOC_Os01g41610 // LOC_Os12g34108 // LOC_Os12g04220 // LOC_Os03g17070 // …
GO:0009206	P	purine ribonucleoside triphosphate biosynthetic process	37	3569	163	24460	0.012	0.24	// LOC_Os03g08070 // LOC_Os10g10500 // LOC_Os04g55040 // LOC_Os12g36194 // LOC_Os04g51610 // LOC_Os05g01560 // LOC_Os03g27040 // LOC_Os07g09340 // LOC_Os05g41580 // LOC_Os03g52660 // LOC_Os10g21230 // LOC_Os01g46980 // LOC_Os01g58000 // LOC_Os10g21236 // LOC_Os07g43040 // LOC_Os12g44150 // LOC_Os12g07140 // LOC_Os08g15170 // LOC_Os01g41610 // LOC_Os12g34108 // LOC_Os12g04220 // LOC_Os03g17070 // …
GO:0009201	P	ribonucleoside triphosphate biosynthetic process	37	3569	163	24460	0.012	0.24	// LOC_Os03g08070 // LOC_Os10g10500 // LOC_Os04g55040 // LOC_Os12g36194 // LOC_Os04g51610 // LOC_Os05g01560 // LOC_Os03g27040 // LOC_Os07g09340 // LOC_Os05g41580 // LOC_Os03g52660 // LOC_Os10g21230 // LOC_Os01g46980 // LOC_Os01g58000 // LOC_Os10g21236 // LOC_Os07g43040 // LOC_Os12g44150 // LOC_Os12g07140 // LOC_Os08g15170 // LOC_Os01g41610 // LOC_Os12g34108 // LOC_Os12g04220 // LOC_Os03g17070 // …
GO:0006754	P	ATP biosynthetic process	36	3569	158	24460	0.013	0.25	// LOC_Os03g08070 // LOC_Os10g10500 // LOC_Os04g55040 // LOC_Os04g51610 // LOC_Os05g01560 // LOC_Os03g27040 // LOC_Os07g09340 // LOC_Os05g41580 // LOC_Os03g52660 // LOC_Os10g21230 // LOC_Os01g46980 // LOC_Os01g58000 // LOC_Os10g21236 // LOC_Os07g43040 // LOC_Os12g44150 // LOC_Os12g07140 // LOC_Os08g15170 // LOC_Os01g41610 // LOC_Os12g34108 // LOC_Os12g04220 // LOC_Os03g17070 // LOC_Os03g48310 // …
GO:0008037	P	cell recognition	25	3569	99	24460	0.013	0.25	// LOC_Os04g34270 // LOC_Os04g54110 // LOC_Os04g34330 // LOC_Os04g34250 // LOC_Os11g10290 // LOC_Os01g66680 // LOC_Os05g42210 // LOC_Os11g03840 // LOC_Os07g36590 // LOC_Os12g34320 // LOC_Os06g06960 // LOC_Os04g15580 // LOC_Os01g57560 // LOC_Os12g03640 // LOC_Os04g01310 // LOC_Os04g34320 // LOC_Os07g36544 // LOC_Os04g54070 // LOC_Os01g48000 // LOC_Os01g57480 // LOC_Os01g47820 // LOC_Os04g34360 // …
GO:0009856	P	pollination	25	3569	99	24460	0.013	0.25	// LOC_Os04g34270 // LOC_Os04g54110 // LOC_Os04g34330 // LOC_Os04g34250 // LOC_Os11g10290 // LOC_Os01g66680 // LOC_Os05g42210 // LOC_Os11g03840 // LOC_Os07g36590 // LOC_Os12g34320 // LOC_Os06g06960 // LOC_Os04g15580 // LOC_Os01g57560 // LOC_Os12g03640 // LOC_Os04g01310 // LOC_Os04g34320 // LOC_Os07g36544 // LOC_Os04g54070 // LOC_Os01g48000 // LOC_Os01g57480 // LOC_Os01g47820 // LOC_Os04g34360 // …
GO:0048544	P	recognition of pollen	25	3569	99	24460	0.013	0.25	// LOC_Os04g34270 // LOC_Os04g54110 // LOC_Os04g34330 // LOC_Os04g34250 // LOC_Os11g10290 // LOC_Os01g66680 // LOC_Os05g42210 // LOC_Os11g03840 // LOC_Os07g36590 // LOC_Os12g34320 // LOC_Os06g06960 // LOC_Os04g15580 // LOC_Os01g57560 // LOC_Os12g03640 // LOC_Os04g01310 // LOC_Os04g34320 // LOC_Os07g36544 // LOC_Os04g54070 // LOC_Os01g48000 // LOC_Os01g57480 // LOC_Os01g47820 // LOC_Os04g34360 // …
GO:0009875	P	pollen-pistil interaction	25	3569	99	24460	0.013	0.25	// LOC_Os04g34270 // LOC_Os04g54110 // LOC_Os04g34330 // LOC_Os04g34250 // LOC_Os11g10290 // LOC_Os01g66680 // LOC_Os05g42210 // LOC_Os11g03840 // LOC_Os07g36590 // LOC_Os12g34320 // LOC_Os06g06960 // LOC_Os04g15580 // LOC_Os01g57560 // LOC_Os12g03640 // LOC_Os04g01310 // LOC_Os04g34320 // LOC_Os07g36544 // LOC_Os04g54070 // LOC_Os01g48000 // LOC_Os01g57480 // LOC_Os01g47820 // LOC_Os04g34360 // …
GO:0007242	P	intracellular signaling cascade	36	3569	159	24460	0.014	0.26	// LOC_Os03g60870 // LOC_Os05g45840 // LOC_Os12g37360 // LOC_Os09g36520 // LOC_Os10g34170 // LOC_Os10g23100 // LOC_Os12g43550 // LOC_Os03g13860 // LOC_Os08g43380 // LOC_Os05g27530 // LOC_Os03g20720 // LOC_Os02g50860 // LOC_Os01g37800 // LOC_Os05g01490 // LOC_Os10g30520 // LOC_Os02g02840 // LOC_Os02g37420 // LOC_Os03g59600 // LOC_Os12g12260 // LOC_Os01g47730 // LOC_Os03g19590 // LOC_Os05g46000 // …
GO:0009199	P	ribonucleoside triphosphate metabolic process	37	3569	165	24460	0.014	0.26	// LOC_Os03g08070 // LOC_Os10g10500 // LOC_Os04g55040 // LOC_Os12g36194 // LOC_Os04g51610 // LOC_Os05g01560 // LOC_Os03g27040 // LOC_Os07g09340 // LOC_Os05g41580 // LOC_Os03g52660 // LOC_Os10g21230 // LOC_Os01g46980 // LOC_Os01g58000 // LOC_Os10g21236 // LOC_Os07g43040 // LOC_Os12g44150 // LOC_Os12g07140 // LOC_Os08g15170 // LOC_Os01g41610 // LOC_Os12g34108 // LOC_Os12g04220 // LOC_Os03g17070 // …
GO:0009141	P	nucleoside triphosphate metabolic process	37	3569	165	24460	0.014	0.26	// LOC_Os03g08070 // LOC_Os10g10500 // LOC_Os04g55040 // LOC_Os12g36194 // LOC_Os04g51610 // LOC_Os05g01560 // LOC_Os03g27040 // LOC_Os07g09340 // LOC_Os05g41580 // LOC_Os03g52660 // LOC_Os10g21230 // LOC_Os01g46980 // LOC_Os01g58000 // LOC_Os10g21236 // LOC_Os07g43040 // LOC_Os12g44150 // LOC_Os12g07140 // LOC_Os08g15170 // LOC_Os01g41610 // LOC_Os12g34108 // LOC_Os12g04220 // LOC_Os03g17070 // …
GO:0009144	P	purine nucleoside triphosphate metabolic process	37	3569	165	24460	0.014	0.26	// LOC_Os03g08070 // LOC_Os10g10500 // LOC_Os04g55040 // LOC_Os12g36194 // LOC_Os04g51610 // LOC_Os05g01560 // LOC_Os03g27040 // LOC_Os07g09340 // LOC_Os05g41580 // LOC_Os03g52660 // LOC_Os10g21230 // LOC_Os01g46980 // LOC_Os01g58000 // LOC_Os10g21236 // LOC_Os07g43040 // LOC_Os12g44150 // LOC_Os12g07140 // LOC_Os08g15170 // LOC_Os01g41610 // LOC_Os12g34108 // LOC_Os12g04220 // LOC_Os03g17070 // …
GO:0043933	P	macromolecular complex subunit organization	44	3569	204	24460	0.014	0.26	// LOC_Os07g36140 // LOC_Os07g11070 // LOC_Os11g47130 // LOC_Os09g23730 // LOC_Os01g56780 // LOC_Os10g29660 // LOC_Os01g06010 // LOC_Os01g61920 // LOC_Os09g38020 // LOC_Os11g35360 // LOC_Os10g39410 // LOC_Os07g36250 // LOC_Os01g59150 // LOC_Os06g04030 // LOC_Os05g51850 // LOC_Os05g31020 // LOC_Os03g58470 // LOC_Os05g50930 // LOC_Os01g05630 // LOC_Os09g26340 // LOC_Os05g37160 // LOC_Os07g36130 // …
GO:0009205	P	purine ribonucleoside triphosphate metabolic process	37	3569	165	24460	0.014	0.26	// LOC_Os03g08070 // LOC_Os10g10500 // LOC_Os04g55040 // LOC_Os12g36194 // LOC_Os04g51610 // LOC_Os05g01560 // LOC_Os03g27040 // LOC_Os07g09340 // LOC_Os05g41580 // LOC_Os03g52660 // LOC_Os10g21230 // LOC_Os01g46980 // LOC_Os01g58000 // LOC_Os10g21236 // LOC_Os07g43040 // LOC_Os12g44150 // LOC_Os12g07140 // LOC_Os08g15170 // LOC_Os01g41610 // LOC_Os12g34108 // LOC_Os12g04220 // LOC_Os03g17070 // …
GO:0009260	P	ribonucleotide biosynthetic process	40	3569	182	24460	0.014	0.27	// LOC_Os03g08070 // LOC_Os10g10500 // LOC_Os04g55040 // LOC_Os12g36194 // LOC_Os04g51610 // LOC_Os05g01560 // LOC_Os03g27040 // LOC_Os07g09340 // LOC_Os05g41580 // LOC_Os03g52660 // LOC_Os10g21230 // LOC_Os01g46980 // LOC_Os02g50350 // LOC_Os01g58000 // LOC_Os10g21236 // LOC_Os07g43040 // LOC_Os12g44150 // LOC_Os12g07140 // LOC_Os08g15170 // LOC_Os01g41610 // LOC_Os12g34108 // LOC_Os12g04220 // …
GO:0016998	P	cell wall macromolecule catabolic process	14	3569	45	24460	0.014	0.27	// LOC_Os10g38040 // LOC_Os03g01990 // LOC_Os06g41980 // LOC_Os09g21210 // LOC_Os02g39330 // LOC_Os06g51060 // LOC_Os04g41620 // LOC_Os11g37950 // LOC_Os03g49250 // LOC_Os08g41100 // LOC_Os10g39700 // LOC_Os10g39680 // LOC_Os04g41680 // LOC_Os11g37970
GO:0046034	P	ATP metabolic process	36	3569	160	24460	0.015	0.27	// LOC_Os03g08070 // LOC_Os10g10500 // LOC_Os04g55040 // LOC_Os04g51610 // LOC_Os05g01560 // LOC_Os03g27040 // LOC_Os07g09340 // LOC_Os05g41580 // LOC_Os03g52660 // LOC_Os10g21230 // LOC_Os01g46980 // LOC_Os01g58000 // LOC_Os10g21236 // LOC_Os07g43040 // LOC_Os12g44150 // LOC_Os12g07140 // LOC_Os08g15170 // LOC_Os01g41610 // LOC_Os12g34108 // LOC_Os12g04220 // LOC_Os03g17070 // LOC_Os03g48310 // …
GO:0009820	P	alkaloid metabolic process	9	3569	23	24460	0.016	0.28	// LOC_Os06g14740 // LOC_Os01g70170 // LOC_Os03g56869 // LOC_Os01g53910 // LOC_Os07g41280 // LOC_Os02g04170 // LOC_Os05g49070 // LOC_Os07g08030 // LOC_Os04g24140
GO:0006769	P	nicotinamide metabolic process	9	3569	23	24460	0.016	0.28	// LOC_Os06g14740 // LOC_Os01g70170 // LOC_Os03g56869 // LOC_Os01g53910 // LOC_Os07g41280 // LOC_Os02g04170 // LOC_Os05g49070 // LOC_Os07g08030 // LOC_Os04g24140
GO:0046496	P	nicotinamide nucleotide metabolic process	9	3569	23	24460	0.016	0.28	// LOC_Os06g14740 // LOC_Os01g70170 // LOC_Os03g56869 // LOC_Os01g53910 // LOC_Os07g41280 // LOC_Os02g04170 // LOC_Os05g49070 // LOC_Os07g08030 // LOC_Os04g24140
GO:0009112	P	nucleobase metabolic process	8	3569	19	24460	0.016	0.29	// LOC_Os01g64520 // LOC_Os02g40010 // LOC_Os05g38170 // LOC_Os02g50350 // LOC_Os04g42520 // LOC_Os07g30150 // LOC_Os01g72240 // LOC_Os08g15030
GO:0009259	P	ribonucleotide metabolic process	40	3569	184	24460	0.017	0.29	// LOC_Os03g08070 // LOC_Os10g10500 // LOC_Os04g55040 // LOC_Os12g36194 // LOC_Os04g51610 // LOC_Os05g01560 // LOC_Os03g27040 // LOC_Os07g09340 // LOC_Os05g41580 // LOC_Os03g52660 // LOC_Os10g21230 // LOC_Os01g46980 // LOC_Os02g50350 // LOC_Os01g58000 // LOC_Os10g21236 // LOC_Os07g43040 // LOC_Os12g44150 // LOC_Os12g07140 // LOC_Os08g15170 // LOC_Os01g41610 // LOC_Os12g34108 // LOC_Os12g04220 // …
GO:0006351	P	transcription, DNA-dependent	151	3569	855	24460	0.017	0.3	// LOC_Os04g45810 // LOC_Os01g64790 // LOC_Os08g38590 // LOC_Os08g41960 // LOC_Os03g12370 // LOC_Os05g45410 // LOC_Os06g19630 // LOC_Os03g08500 // LOC_Os09g35910 // LOC_Os05g51850 // LOC_Os11g01140 // LOC_Os07g01970 // LOC_Os01g66890 // LOC_Os05g41780 // LOC_Os03g06630 // LOC_Os05g43920 // LOC_Os01g53220 // LOC_Os02g51330 // LOC_Os07g44950 // LOC_Os09g36440 // LOC_Os01g72330 // LOC_Os05g36160 // …
GO:0005976	P	polysaccharide metabolic process	32	3569	140	24460	0.017	0.3	// LOC_Os08g41100 // LOC_Os07g22930 // LOC_Os02g57990 // LOC_Os04g35030 // LOC_Os03g52460 // LOC_Os04g41620 // LOC_Os03g22790 // LOC_Os06g22919 // LOC_Os10g39680 // LOC_Os08g25734 // LOC_Os06g48180 // LOC_Os07g41360 // LOC_Os10g20090 // LOC_Os02g39330 // LOC_Os08g06380 // LOC_Os06g51060 // LOC_Os05g50380 // LOC_Os05g08370 // LOC_Os04g53310 // LOC_Os06g08620 // LOC_Os07g24190 // LOC_Os02g51070 // …
GO:0051704	P	multi-organism process	27	3569	113	24460	0.018	0.31	// LOC_Os04g34270 // LOC_Os04g54110 // LOC_Os04g34330 // LOC_Os04g34250 // LOC_Os11g10290 // LOC_Os01g66680 // LOC_Os05g42210 // LOC_Os11g03840 // LOC_Os07g36590 // LOC_Os12g34320 // LOC_Os06g06960 // LOC_Os04g15580 // LOC_Os01g57560 // LOC_Os12g03640 // LOC_Os04g01310 // LOC_Os04g34320 // LOC_Os07g36544 // LOC_Os04g54070 // LOC_Os01g48000 // LOC_Os01g57480 // LOC_Os01g47820 // LOC_Os11g37970 // …
GO:0032774	P	RNA biosynthetic process	151	3569	857	24460	0.018	0.31	// LOC_Os04g45810 // LOC_Os01g64790 // LOC_Os08g38590 // LOC_Os08g41960 // LOC_Os03g12370 // LOC_Os05g45410 // LOC_Os06g19630 // LOC_Os03g08500 // LOC_Os09g35910 // LOC_Os05g51850 // LOC_Os11g01140 // LOC_Os07g01970 // LOC_Os01g66890 // LOC_Os05g41780 // LOC_Os03g06630 // LOC_Os05g43920 // LOC_Os01g53220 // LOC_Os02g51330 // LOC_Os07g44950 // LOC_Os09g36440 // LOC_Os01g72330 // LOC_Os05g36160 // …
GO:0046395	P	carboxylic acid catabolic process	9	3569	24	24460	0.019	0.33	// LOC_Os10g37180 // LOC_Os02g41630 // LOC_Os06g01360 // LOC_Os10g40360 // LOC_Os06g24704 // LOC_Os12g33610 // LOC_Os11g39220 // LOC_Os06g04070 // LOC_Os04g53230
GO:0016054	P	organic acid catabolic process	9	3569	24	24460	0.019	0.33	// LOC_Os10g37180 // LOC_Os02g41630 // LOC_Os06g01360 // LOC_Os10g40360 // LOC_Os06g24704 // LOC_Os12g33610 // LOC_Os11g39220 // LOC_Os06g04070 // LOC_Os04g53230
GO:0015698	P	inorganic anion transport	11	3569	33	24460	0.02	0.33	// LOC_Os02g38020 // LOC_Os08g20570 // LOC_Os10g30790 // LOC_Os03g09940 // LOC_Os06g05160 // LOC_Os02g35190 // LOC_Os04g10750 // LOC_Os08g31410 // LOC_Os02g48880 // LOC_Os12g25200 // LOC_Os04g55800
GO:0019438	P	aromatic compound biosynthetic process	15	3569	52	24460	0.02	0.33	// LOC_Os02g35200 // LOC_Os05g18780 // LOC_Os07g49390 // LOC_Os10g41480 // LOC_Os02g08410 // LOC_Os02g15870 // LOC_Os03g60509 // LOC_Os11g02440 // LOC_Os09g36800 // LOC_Os07g42960 // LOC_Os04g56710 // LOC_Os12g02370 // LOC_Os06g42560 // LOC_Os05g32390 // LOC_Os03g27230
GO:0006970	P	response to osmotic stress	6	3569	12	24460	0.02	0.34	// LOC_Os03g41460 // LOC_Os02g34600 // LOC_Os07g42940 // LOC_Os03g27280 // LOC_Os04g35240 // LOC_Os12g39630
GO:0006022	P	aminoglycan metabolic process	10	3569	29	24460	0.021	0.35	// LOC_Os11g37950 // LOC_Os02g39330 // LOC_Os06g51060 // LOC_Os04g41620 // LOC_Os08g41100 // LOC_Os10g39700 // LOC_Os10g39680 // LOC_Os04g41680 // LOC_Os11g37970 // LOC_Os07g49110
GO:0034637	P	cellular carbohydrate biosynthetic process	26	3569	110	24460	0.022	0.35	// LOC_Os06g14510 // LOC_Os07g22930 // LOC_Os02g57990 // LOC_Os04g35030 // LOC_Os03g52460 // LOC_Os01g54620 // LOC_Os08g25734 // LOC_Os07g41360 // LOC_Os10g20090 // LOC_Os08g06380 // LOC_Os05g50380 // LOC_Os03g15050 // LOC_Os05g08370 // LOC_Os03g09250 // LOC_Os04g53310 // LOC_Os06g08620 // LOC_Os07g24190 // LOC_Os09g20390 // LOC_Os02g51070 // LOC_Os03g40270 // LOC_Os05g48750 // LOC_Os09g23350 // …
GO:0000271	P	polysaccharide biosynthetic process	19	3569	73	24460	0.022	0.35	// LOC_Os04g53310 // LOC_Os01g54620 // LOC_Os06g08620 // LOC_Os07g24190 // LOC_Os07g41360 // LOC_Os10g20090 // LOC_Os02g57990 // LOC_Os08g06380 // LOC_Os03g52460 // LOC_Os05g50380 // LOC_Os02g51070 // LOC_Os03g40270 // LOC_Os05g48750 // LOC_Os07g10770 // LOC_Os07g22930 // LOC_Os08g25734 // LOC_Os05g08370 // LOC_Os04g35030 // LOC_Os07g49110
GO:0006952	P	defense response	83	3569	442	24460	0.022	0.35	// LOC_Os12g10710 // LOC_Os12g10180 // LOC_Os05g30220 // LOC_Os08g10260 // LOC_Os06g41480 // LOC_Os04g02460 // LOC_Os11g39160 // LOC_Os02g18070 // LOC_Os08g07774 // LOC_Os06g06850 // LOC_Os01g23380 // LOC_Os10g04180 // LOC_Os11g27430 // LOC_Os04g53120 // LOC_Os02g30150 // LOC_Os12g36880 // LOC_Os11g29990 // LOC_Os07g29820 // LOC_Os06g41690 // LOC_Os10g07978 // LOC_Os11g45750 // LOC_Os02g09790 // …
GO:0006733	P	oxidoreduction coenzyme metabolic process	10	3569	29	24460	0.021	0.35	// LOC_Os06g14740 // LOC_Os04g35060 // LOC_Os01g70170 // LOC_Os03g56869 // LOC_Os01g53910 // LOC_Os07g41280 // LOC_Os02g04170 // LOC_Os05g49070 // LOC_Os07g08030 // LOC_Os04g24140
GO:0006163	P	purine nucleotide metabolic process	40	3569	188	24460	0.022	0.35	// LOC_Os03g08070 // LOC_Os10g10500 // LOC_Os04g55040 // LOC_Os12g36194 // LOC_Os03g49220 // LOC_Os04g51610 // LOC_Os05g01560 // LOC_Os03g27040 // LOC_Os07g09340 // LOC_Os05g41580 // LOC_Os03g52660 // LOC_Os10g21230 // LOC_Os01g46980 // LOC_Os03g48310 // LOC_Os01g58000 // LOC_Os10g21236 // LOC_Os07g43040 // LOC_Os12g44150 // LOC_Os12g07140 // LOC_Os08g15170 // LOC_Os01g41610 // LOC_Os12g34108 // …
GO:0022414	P	reproductive process	25	3569	106	24460	0.024	0.39	// LOC_Os04g34270 // LOC_Os04g54110 // LOC_Os04g34330 // LOC_Os04g34250 // LOC_Os11g10290 // LOC_Os01g66680 // LOC_Os05g42210 // LOC_Os11g03840 // LOC_Os07g36590 // LOC_Os12g34320 // LOC_Os06g06960 // LOC_Os04g15580 // LOC_Os01g57560 // LOC_Os12g03640 // LOC_Os04g01310 // LOC_Os04g34320 // LOC_Os07g36544 // LOC_Os04g54070 // LOC_Os01g48000 // LOC_Os01g57480 // LOC_Os01g47820 // LOC_Os04g34360 // …
GO:0006164	P	purine nucleotide biosynthetic process	39	3569	184	24460	0.024	0.39	// LOC_Os03g08070 // LOC_Os10g10500 // LOC_Os04g55040 // LOC_Os12g36194 // LOC_Os03g49220 // LOC_Os04g51610 // LOC_Os05g01560 // LOC_Os03g27040 // LOC_Os07g09340 // LOC_Os05g41580 // LOC_Os03g52660 // LOC_Os10g21230 // LOC_Os01g46980 // LOC_Os03g48310 // LOC_Os01g58000 // LOC_Os10g21236 // LOC_Os07g43040 // LOC_Os12g44150 // LOC_Os12g07140 // LOC_Os08g15170 // LOC_Os01g41610 // LOC_Os12g34108 // …
GO:0009152	P	purine ribonucleotide biosynthetic process	38	3569	179	24460	0.025	0.41	// LOC_Os03g08070 // LOC_Os10g10500 // LOC_Os04g55040 // LOC_Os12g36194 // LOC_Os04g51610 // LOC_Os05g01560 // LOC_Os03g27040 // LOC_Os07g09340 // LOC_Os05g41580 // LOC_Os03g52660 // LOC_Os10g21230 // LOC_Os01g46980 // LOC_Os03g48310 // LOC_Os01g58000 // LOC_Os10g21236 // LOC_Os07g43040 // LOC_Os12g44150 // LOC_Os12g07140 // LOC_Os08g15170 // LOC_Os01g41610 // LOC_Os12g34108 // LOC_Os12g04220 // …
GO:0019321	P	pentose metabolic process	7	3569	17	24460	0.026	0.41	// LOC_Os11g03780 // LOC_Os07g08030 // LOC_Os03g56869 // LOC_Os03g20420 // LOC_Os08g45180 // LOC_Os04g24140 // LOC_Os06g12600
GO:0034622	P	cellular macromolecular complex assembly	31	3569	140	24460	0.026	0.42	// LOC_Os07g36140 // LOC_Os07g11070 // LOC_Os09g23730 // LOC_Os01g06010 // LOC_Os01g61920 // LOC_Os09g38020 // LOC_Os11g35360 // LOC_Os10g39410 // LOC_Os07g08710 // LOC_Os01g59150 // LOC_Os06g04030 // LOC_Os05g51850 // LOC_Os11g47130 // LOC_Os03g58470 // LOC_Os01g05630 // LOC_Os05g37160 // LOC_Os07g36130 // LOC_Os05g38740 // LOC_Os04g18090 // LOC_Os09g26340 // LOC_Os02g57150 // LOC_Os01g05970 // …
GO:0031497	P	chromatin assembly	18	3569	70	24460	0.027	0.42	// LOC_Os10g39410 // LOC_Os07g36130 // LOC_Os01g61920 // LOC_Os05g38740 // LOC_Os04g18090 // LOC_Os06g04030 // LOC_Os06g04020 // LOC_Os09g38020 // LOC_Os09g26340 // LOC_Os07g36140 // LOC_Os05g51850 // LOC_Os01g05970 // LOC_Os09g23730 // LOC_Os03g58470 // LOC_Os01g05630 // LOC_Os01g06010 // LOC_Os07g08710 // LOC_Os05g02300
GO:0006334	P	nucleosome assembly	18	3569	70	24460	0.027	0.42	// LOC_Os10g39410 // LOC_Os07g36130 // LOC_Os01g61920 // LOC_Os05g38740 // LOC_Os04g18090 // LOC_Os06g04030 // LOC_Os06g04020 // LOC_Os09g38020 // LOC_Os09g26340 // LOC_Os07g36140 // LOC_Os05g51850 // LOC_Os01g05970 // LOC_Os09g23730 // LOC_Os03g58470 // LOC_Os01g05630 // LOC_Os01g06010 // LOC_Os07g08710 // LOC_Os05g02300
GO:0033692	P	cellular polysaccharide biosynthetic process	18	3569	70	24460	0.027	0.42	// LOC_Os04g53310 // LOC_Os01g54620 // LOC_Os06g08620 // LOC_Os07g24190 // LOC_Os07g41360 // LOC_Os10g20090 // LOC_Os02g57990 // LOC_Os08g06380 // LOC_Os03g52460 // LOC_Os05g50380 // LOC_Os02g51070 // LOC_Os03g40270 // LOC_Os05g48750 // LOC_Os07g10770 // LOC_Os08g25734 // LOC_Os05g08370 // LOC_Os04g35030 // LOC_Os07g22930
GO:0065004	P	protein-DNA complex assembly	18	3569	70	24460	0.027	0.42	// LOC_Os10g39410 // LOC_Os07g36130 // LOC_Os01g61920 // LOC_Os05g38740 // LOC_Os04g18090 // LOC_Os06g04030 // LOC_Os06g04020 // LOC_Os09g38020 // LOC_Os09g26340 // LOC_Os07g36140 // LOC_Os05g51850 // LOC_Os01g05970 // LOC_Os09g23730 // LOC_Os03g58470 // LOC_Os01g05630 // LOC_Os01g06010 // LOC_Os07g08710 // LOC_Os05g02300
GO:0034728	P	nucleosome organization	18	3569	70	24460	0.027	0.42	// LOC_Os10g39410 // LOC_Os07g36130 // LOC_Os01g61920 // LOC_Os05g38740 // LOC_Os04g18090 // LOC_Os06g04030 // LOC_Os06g04020 // LOC_Os09g38020 // LOC_Os09g26340 // LOC_Os07g36140 // LOC_Os05g51850 // LOC_Os01g05970 // LOC_Os09g23730 // LOC_Os03g58470 // LOC_Os01g05630 // LOC_Os01g06010 // LOC_Os07g08710 // LOC_Os05g02300
GO:0006030	P	chitin metabolic process	9	3569	26	24460	0.028	0.42	// LOC_Os11g37950 // LOC_Os02g39330 // LOC_Os06g51060 // LOC_Os04g41620 // LOC_Os08g41100 // LOC_Os10g39700 // LOC_Os10g39680 // LOC_Os04g41680 // LOC_Os11g37970
GO:0006032	P	chitin catabolic process	9	3569	26	24460	0.028	0.42	// LOC_Os11g37950 // LOC_Os02g39330 // LOC_Os06g51060 // LOC_Os04g41620 // LOC_Os08g41100 // LOC_Os10g39700 // LOC_Os10g39680 // LOC_Os04g41680 // LOC_Os11g37970
GO:0006026	P	aminoglycan catabolic process	9	3569	26	24460	0.028	0.42	// LOC_Os11g37950 // LOC_Os02g39330 // LOC_Os06g51060 // LOC_Os04g41620 // LOC_Os08g41100 // LOC_Os10g39700 // LOC_Os10g39680 // LOC_Os04g41680 // LOC_Os11g37970
GO:0051169	P	nuclear transport	16	3569	60	24460	0.028	0.42	// LOC_Os03g09140 // LOC_Os05g27530 // LOC_Os01g62950 // LOC_Os03g60870 // LOC_Os03g60530 // LOC_Os01g47730 // LOC_Os01g37800 // LOC_Os11g47130 // LOC_Os09g35860 // LOC_Os05g01490 // LOC_Os05g48980 // LOC_Os10g23100 // LOC_Os12g43550 // LOC_Os05g46000 // LOC_Os02g37420 // LOC_Os06g35814
GO:0006913	P	nucleocytoplasmic transport	16	3569	60	24460	0.028	0.42	// LOC_Os03g09140 // LOC_Os05g27530 // LOC_Os01g62950 // LOC_Os03g60870 // LOC_Os03g60530 // LOC_Os01g47730 // LOC_Os01g37800 // LOC_Os11g47130 // LOC_Os09g35860 // LOC_Os05g01490 // LOC_Os05g48980 // LOC_Os10g23100 // LOC_Os12g43550 // LOC_Os05g46000 // LOC_Os02g37420 // LOC_Os06g35814
GO:0009150	P	purine ribonucleotide metabolic process	38	3569	181	24460	0.029	0.43	// LOC_Os03g08070 // LOC_Os10g10500 // LOC_Os04g55040 // LOC_Os12g36194 // LOC_Os04g51610 // LOC_Os05g01560 // LOC_Os03g27040 // LOC_Os07g09340 // LOC_Os05g41580 // LOC_Os03g52660 // LOC_Os10g21230 // LOC_Os01g46980 // LOC_Os03g48310 // LOC_Os01g58000 // LOC_Os10g21236 // LOC_Os07g43040 // LOC_Os12g44150 // LOC_Os12g07140 // LOC_Os08g15170 // LOC_Os01g41610 // LOC_Os12g34108 // LOC_Os12g04220 // …
GO:0071103	P	DNA conformation change	22	3569	92	24460	0.03	0.44	// LOC_Os04g45810 // LOC_Os07g36140 // LOC_Os09g23730 // LOC_Os08g34240 // LOC_Os01g06010 // LOC_Os07g08710 // LOC_Os09g38020 // LOC_Os10g39410 // LOC_Os01g61920 // LOC_Os06g04030 // LOC_Os05g51850 // LOC_Os01g16290 // LOC_Os03g58470 // LOC_Os01g05630 // LOC_Os07g36130 // LOC_Os05g38740 // LOC_Os04g18090 // LOC_Os09g26340 // LOC_Os05g02300 // LOC_Os01g05970 // LOC_Os06g04020 // LOC_Os02g43330
GO:0000003	P	reproduction	28	3569	125	24460	0.03	0.44	// LOC_Os04g34270 // LOC_Os04g54110 // LOC_Os04g34330 // LOC_Os04g34250 // LOC_Os11g10290 // LOC_Os01g66680 // LOC_Os05g42210 // LOC_Os11g03840 // LOC_Os10g40700 // LOC_Os07g36590 // LOC_Os10g40720 // LOC_Os12g34320 // LOC_Os06g06960 // LOC_Os04g15580 // LOC_Os01g57560 // LOC_Os12g03640 // LOC_Os04g01310 // LOC_Os04g34320 // LOC_Os07g36544 // LOC_Os04g54070 // LOC_Os01g48000 // LOC_Os01g57480 // …
GO:0006323	P	DNA packaging	18	3569	71	24460	0.03	0.44	// LOC_Os10g39410 // LOC_Os07g36130 // LOC_Os01g61920 // LOC_Os05g38740 // LOC_Os04g18090 // LOC_Os06g04030 // LOC_Os06g04020 // LOC_Os09g38020 // LOC_Os09g26340 // LOC_Os07g36140 // LOC_Os05g51850 // LOC_Os01g05970 // LOC_Os09g23730 // LOC_Os03g58470 // LOC_Os01g05630 // LOC_Os01g06010 // LOC_Os07g08710 // LOC_Os05g02300
GO:0034404	P	nucleobase, nucleoside and nucleotide biosynthetic process	8	3569	22	24460	0.03	0.44	// LOC_Os02g40010 // LOC_Os05g38170 // LOC_Os02g50350 // LOC_Os04g42520 // LOC_Os07g30150 // LOC_Os10g05220 // LOC_Os01g72240 // LOC_Os08g15030
GO:0034654	P	nucleobase, nucleoside, nucleotide and nucleic acid biosynthetic process	8	3569	22	24460	0.03	0.44	// LOC_Os02g40010 // LOC_Os05g38170 // LOC_Os02g50350 // LOC_Os04g42520 // LOC_Os07g30150 // LOC_Os10g05220 // LOC_Os01g72240 // LOC_Os08g15030
GO:0000272	P	polysaccharide catabolic process	11	3569	36	24460	0.031	0.45	// LOC_Os11g37950 // LOC_Os02g39330 // LOC_Os06g51060 // LOC_Os04g41620 // LOC_Os08g41100 // LOC_Os10g39700 // LOC_Os10g39680 // LOC_Os10g41550 // LOC_Os04g41680 // LOC_Os11g37970 // LOC_Os03g22790
GO:0009069	P	serine family amino acid metabolic process	11	3569	36	24460	0.031	0.45	// LOC_Os10g37180 // LOC_Os01g74650 // LOC_Os03g52840 // LOC_Os06g44460 // LOC_Os02g12900 // LOC_Os01g52260 // LOC_Os11g26860 // LOC_Os06g36880 // LOC_Os03g06200 // LOC_Os04g08350 // LOC_Os04g53230
GO:0007017	P	microtubule-based process	20	3569	82	24460	0.032	0.45	// LOC_Os02g43130 // LOC_Os11g40600 // LOC_Os01g59150 // LOC_Os05g33030 // LOC_Os01g43580 // LOC_Os01g55510 // LOC_Os01g15540 // LOC_Os06g36080 // LOC_Os01g54080 // LOC_Os08g44050 // LOC_Os11g42800 // LOC_Os08g43400 // LOC_Os02g16909 // LOC_Os03g56260 // LOC_Os11g35090 // LOC_Os01g14090 // LOC_Os01g18050 // LOC_Os04g56970 // LOC_Os10g36880 // LOC_Os04g57140
GO:0046488	P	phosphatidylinositol metabolic process	7	3569	18	24460	0.032	0.45	// LOC_Os06g14750 // LOC_Os03g49800 // LOC_Os09g23740 // LOC_Os08g34950 // LOC_Os03g24160 // LOC_Os08g01390 // LOC_Os04g59540
GO:0046486	P	glycerolipid metabolic process	14	3569	51	24460	0.032	0.45	// LOC_Os06g14750 // LOC_Os03g49800 // LOC_Os09g23740 // LOC_Os09g37100 // LOC_Os08g34950 // LOC_Os03g24160 // LOC_Os08g01390 // LOC_Os04g46050 // LOC_Os06g40180 // LOC_Os06g40190 // LOC_Os03g26090 // LOC_Os01g39810 // LOC_Os04g59540 // LOC_Os02g03720
GO:0006814	P	sodium ion transport	7	3569	18	24460	0.032	0.45	// LOC_Os08g37600 // LOC_Os08g39370 // LOC_Os07g47100 // LOC_Os09g29430 // LOC_Os09g34900 // LOC_Os12g33080 // LOC_Os11g42790
GO:0006650	P	glycerophospholipid metabolic process	14	3569	51	24460	0.032	0.45	// LOC_Os06g14750 // LOC_Os03g49800 // LOC_Os09g23740 // LOC_Os09g37100 // LOC_Os08g34950 // LOC_Os03g24160 // LOC_Os08g01390 // LOC_Os04g46050 // LOC_Os06g40180 // LOC_Os06g40190 // LOC_Os03g26090 // LOC_Os01g39810 // LOC_Os04g59540 // LOC_Os02g03720
GO:0007018	P	microtubule-based movement	15	3569	56	24460	0.032	0.45	// LOC_Os02g43130 // LOC_Os01g14090 // LOC_Os01g59150 // LOC_Os05g33030 // LOC_Os01g15540 // LOC_Os06g36080 // LOC_Os01g54080 // LOC_Os11g42800 // LOC_Os08g43400 // LOC_Os03g56260 // LOC_Os11g35090 // LOC_Os01g18050 // LOC_Os01g43580 // LOC_Os10g36880 // LOC_Os04g57140
GO:0006563	P	L-serine metabolic process	9	3569	27	24460	0.033	0.46	// LOC_Os01g74650 // LOC_Os03g52840 // LOC_Os06g44460 // LOC_Os02g12900 // LOC_Os01g52260 // LOC_Os11g26860 // LOC_Os06g36880 // LOC_Os03g06200 // LOC_Os04g08350
GO:0043094	P	cellular metabolic compound salvage	6	3569	14	24460	0.034	0.47	// LOC_Os10g28350 // LOC_Os04g42520 // LOC_Os05g38170 // LOC_Os02g40010 // LOC_Os01g01120 // LOC_Os07g30150
GO:0010467	P	gene expression	413	3569	2581	24460	0.036	0.49	// LOC_Os08g40610 // LOC_Os04g45810 // LOC_Os01g04030 // LOC_Os08g38590 // LOC_Os02g49440 // LOC_Os05g14180 // LOC_Os12g02400 // LOC_Os05g04640 // LOC_Os01g49900 // LOC_Os11g01140 // LOC_Os01g48446 // LOC_Os12g03090 // LOC_Os03g59720 // LOC_Os01g48700 // LOC_Os01g64790 // LOC_Os05g41780 // LOC_Os05g09020 // LOC_Os01g53220 // LOC_Os09g31300 // LOC_Os06g35470 // LOC_Os02g18380 // LOC_Os09g32520 // …
GO:0065003	P	macromolecular complex assembly	39	3569	191	24460	0.037	0.51	// LOC_Os07g36140 // LOC_Os07g11070 // LOC_Os09g23730 // LOC_Os01g56780 // LOC_Os10g29660 // LOC_Os01g06010 // LOC_Os01g61920 // LOC_Os09g38020 // LOC_Os11g35360 // LOC_Os10g39410 // LOC_Os07g08710 // LOC_Os01g59150 // LOC_Os06g04030 // LOC_Os05g51850 // LOC_Os11g47130 // LOC_Os03g58470 // LOC_Os05g50930 // LOC_Os01g05630 // LOC_Os05g37160 // LOC_Os07g36130 // LOC_Os05g38740 // LOC_Os04g18090 // …
GO:0012501	P	programmed cell death	86	3569	475	24460	0.038	0.52	// LOC_Os05g30220 // LOC_Os11g45750 // LOC_Os08g07774 // LOC_Os01g23380 // LOC_Os11g27430 // LOC_Os02g30150 // LOC_Os11g11550 // LOC_Os11g39190 // LOC_Os04g53030 // LOC_Os08g24380 // LOC_Os11g11940 // LOC_Os08g07380 // LOC_Os05g15040 // LOC_Os08g42700 // LOC_Os07g33740 // LOC_Os04g02120 // LOC_Os11g39260 // LOC_Os08g07890 // LOC_Os11g45190 // LOC_Os06g17950 // LOC_Os06g03640 // LOC_Os12g17430 // …
GO:0006915	P	apoptosis	86	3569	475	24460	0.038	0.52	// LOC_Os05g30220 // LOC_Os11g45750 // LOC_Os08g07774 // LOC_Os01g23380 // LOC_Os11g27430 // LOC_Os02g30150 // LOC_Os11g11550 // LOC_Os11g39190 // LOC_Os04g53030 // LOC_Os08g24380 // LOC_Os11g11940 // LOC_Os08g07380 // LOC_Os05g15040 // LOC_Os08g42700 // LOC_Os07g33740 // LOC_Os04g02120 // LOC_Os11g39260 // LOC_Os08g07890 // LOC_Os11g45190 // LOC_Os06g17950 // LOC_Os06g03640 // LOC_Os12g17430 // …
GO:0006790	P	sulfur metabolic process	16	3569	63	24460	0.039	0.52	// LOC_Os02g35200 // LOC_Os10g28350 // LOC_Os03g10500 // LOC_Os04g02050 // LOC_Os01g74650 // LOC_Os12g16200 // LOC_Os04g08350 // LOC_Os02g12900 // LOC_Os03g60090 // LOC_Os01g52260 // LOC_Os05g18780 // LOC_Os02g56850 // LOC_Os07g32570 // LOC_Os06g36880 // LOC_Os01g01120 // LOC_Os05g32390
GO:0009119	P	ribonucleoside metabolic process	9	3569	28	24460	0.039	0.52	// LOC_Os05g06920 // LOC_Os09g31970 // LOC_Os02g50350 // LOC_Os12g36194 // LOC_Os10g05220 // LOC_Os09g27050 // LOC_Os06g10520 // LOC_Os05g34450 // LOC_Os07g42160
GO:0043603	P	cellular amide metabolic process	10	3569	33	24460	0.04	0.54	// LOC_Os06g14740 // LOC_Os02g05730 // LOC_Os01g70170 // LOC_Os03g56869 // LOC_Os01g53910 // LOC_Os07g41280 // LOC_Os02g04170 // LOC_Os05g49070 // LOC_Os07g08030 // LOC_Os04g24140
GO:0030384	P	phosphoinositide metabolic process	11	3569	38	24460	0.041	0.55	// LOC_Os06g14750 // LOC_Os03g49800 // LOC_Os09g23740 // LOC_Os08g34950 // LOC_Os03g24160 // LOC_Os08g01390 // LOC_Os04g46050 // LOC_Os03g26090 // LOC_Os01g39810 // LOC_Os04g59540 // LOC_Os02g03720
GO:0022607	P	cellular component assembly	39	3569	193	24460	0.042	0.56	// LOC_Os07g36140 // LOC_Os07g11070 // LOC_Os09g23730 // LOC_Os01g56780 // LOC_Os10g29660 // LOC_Os01g06010 // LOC_Os01g61920 // LOC_Os09g38020 // LOC_Os11g35360 // LOC_Os10g39410 // LOC_Os07g08710 // LOC_Os01g59150 // LOC_Os06g04030 // LOC_Os05g51850 // LOC_Os11g47130 // LOC_Os03g58470 // LOC_Os05g50930 // LOC_Os01g05630 // LOC_Os05g37160 // LOC_Os07g36130 // LOC_Os05g38740 // LOC_Os04g18090 // …
GO:0009081	P	branched chain family amino acid metabolic process	8	3569	24	24460	0.043	0.57	// LOC_Os06g14740 // LOC_Os03g12890 // LOC_Os03g50510 // LOC_Os02g39570 // LOC_Os05g49800 // LOC_Os11g14950 // LOC_Os02g30630 // LOC_Os04g47190
GO:0015849	P	organic acid transport	10	3569	34	24460	0.047	0.61	// LOC_Os03g14915 // LOC_Os04g35540 // LOC_Os01g11160 // LOC_Os12g42850 // LOC_Os02g57620 // LOC_Os11g05690 // LOC_Os12g06060 // LOC_Os07g46780 // LOC_Os02g47210 // LOC_Os10g31040
GO:0046942	P	carboxylic acid transport	10	3569	34	24460	0.047	0.61	// LOC_Os03g14915 // LOC_Os04g35540 // LOC_Os01g11160 // LOC_Os12g42850 // LOC_Os02g57620 // LOC_Os11g05690 // LOC_Os12g06060 // LOC_Os07g46780 // LOC_Os02g47210 // LOC_Os10g31040
GO:0008219	P	cell death	87	3569	487	24460	0.047	0.61	// LOC_Os05g30220 // LOC_Os11g45750 // LOC_Os08g07774 // LOC_Os01g23380 // LOC_Os11g27430 // LOC_Os02g30150 // LOC_Os11g11550 // LOC_Os11g39190 // LOC_Os04g53030 // LOC_Os08g24380 // LOC_Os11g11940 // LOC_Os08g07380 // LOC_Os05g15040 // LOC_Os08g42700 // LOC_Os07g33740 // LOC_Os04g02120 // LOC_Os11g39260 // LOC_Os08g07890 // LOC_Os11g45190 // LOC_Os06g17950 // LOC_Os06g03640 // LOC_Os12g17430 // …
GO:0016265	P	death	87	3569	487	24460	0.047	0.61	// LOC_Os05g30220 // LOC_Os11g45750 // LOC_Os08g07774 // LOC_Os01g23380 // LOC_Os11g27430 // LOC_Os02g30150 // LOC_Os11g11550 // LOC_Os11g39190 // LOC_Os04g53030 // LOC_Os08g24380 // LOC_Os11g11940 // LOC_Os08g07380 // LOC_Os05g15040 // LOC_Os08g42700 // LOC_Os07g33740 // LOC_Os04g02120 // LOC_Os11g39260 // LOC_Os08g07890 // LOC_Os11g45190 // LOC_Os06g17950 // LOC_Os06g03640 // LOC_Os12g17430 // …
GO:0009250	P	glucan biosynthetic process	16	3569	65	24460	0.048	0.62	// LOC_Os04g53310 // LOC_Os01g54620 // LOC_Os06g08620 // LOC_Os07g24190 // LOC_Os07g41360 // LOC_Os10g20090 // LOC_Os08g06380 // LOC_Os03g52460 // LOC_Os05g50380 // LOC_Os02g51070 // LOC_Os03g40270 // LOC_Os07g10770 // LOC_Os08g25734 // LOC_Os05g08370 // LOC_Os04g35030 // LOC_Os07g22930
GO:0032501	P	multicellular organismal process	32	3569	155	24460	0.049	0.64	// LOC_Os04g34270 // LOC_Os04g54110 // LOC_Os04g34330 // LOC_Os04g34250 // LOC_Os08g23870 // LOC_Os01g66680 // LOC_Os04g51150 // LOC_Os05g42210 // LOC_Os11g03840 // LOC_Os07g36590 // LOC_Os12g34320 // LOC_Os07g36544 // LOC_Os06g06960 // LOC_Os04g15580 // LOC_Os04g34360 // LOC_Os12g03640 // LOC_Os04g01310 // LOC_Os04g34320 // LOC_Os03g19590 // LOC_Os04g54070 // LOC_Os01g48000 // LOC_Os01g57480 // …
GO:0010876	P	lipid localization	23	3569	104	24460	0.051	0.64	// LOC_Os03g01300 // LOC_Os03g01320 // LOC_Os06g49190 // LOC_Os11g02424 // LOC_Os11g02389 // LOC_Os10g40520 // LOC_Os12g02330 // LOC_Os03g50960 // LOC_Os04g35790 // LOC_Os02g24720 // LOC_Os04g52250 // LOC_Os11g02369 // LOC_Os05g40010 // LOC_Os05g47730 // LOC_Os03g20949 // LOC_Os12g02340 // LOC_Os10g20890 // LOC_Os03g50280 // LOC_Os10g36170 // LOC_Os01g49640 // LOC_Os07g30590 // LOC_Os07g07930 // …
GO:0006869	P	lipid transport	23	3569	104	24460	0.051	0.64	// LOC_Os03g01300 // LOC_Os03g01320 // LOC_Os06g49190 // LOC_Os11g02424 // LOC_Os11g02389 // LOC_Os10g40520 // LOC_Os12g02330 // LOC_Os03g50960 // LOC_Os04g35790 // LOC_Os02g24720 // LOC_Os04g52250 // LOC_Os11g02369 // LOC_Os05g40010 // LOC_Os05g47730 // LOC_Os03g20949 // LOC_Os12g02340 // LOC_Os10g20890 // LOC_Os03g50280 // LOC_Os10g36170 // LOC_Os01g49640 // LOC_Os07g30590 // LOC_Os07g07930 // …
GO:0016567	P	protein ubiquitination	21	3569	93	24460	0.051	0.65	// LOC_Os10g41220 // LOC_Os02g50460 // LOC_Os10g40100 // LOC_Os06g06490 // LOC_Os06g16410 // LOC_Os09g39620 // LOC_Os02g33680 // LOC_Os01g67500 // LOC_Os05g36360 // LOC_Os09g21120 // LOC_Os06g06470 // LOC_Os06g37620 // LOC_Os05g39930 // LOC_Os02g49520 // LOC_Os09g39640 // LOC_Os10g03440 // LOC_Os03g13010 // LOC_Os10g40490 // LOC_Os02g28720 // LOC_Os06g06760 // LOC_Os03g24040
GO:0030243	P	cellulose metabolic process	10	3569	35	24460	0.053	0.67	// LOC_Os01g54620 // LOC_Os06g08620 // LOC_Os07g24190 // LOC_Os07g41360 // LOC_Os10g20090 // LOC_Os08g06380 // LOC_Os03g40270 // LOC_Os07g10770 // LOC_Os04g35030 // LOC_Os05g08370
GO:0030244	P	cellulose biosynthetic process	10	3569	35	24460	0.053	0.67	// LOC_Os01g54620 // LOC_Os06g08620 // LOC_Os07g24190 // LOC_Os07g41360 // LOC_Os10g20090 // LOC_Os08g06380 // LOC_Os03g40270 // LOC_Os07g10770 // LOC_Os04g35030 // LOC_Os05g08370
GO:0009064	P	glutamine family amino acid metabolic process	11	3569	40	24460	0.053	0.67	// LOC_Os04g56400 // LOC_Os05g38150 // LOC_Os03g50880 // LOC_Os01g62900 // LOC_Os01g48960 // LOC_Os03g17120 // LOC_Os03g50490 // LOC_Os03g51080 // LOC_Os06g04070 // LOC_Os10g40360 // LOC_Os09g25610
GO:0016114	P	terpenoid biosynthetic process	5	3569	12	24460	0.055	0.68	// LOC_Os02g39160 // LOC_Os05g33840 // LOC_Os02g45660 // LOC_Os07g09190 // LOC_Os07g10490
GO:0032446	P	protein modification by small protein conjugation	21	3569	94	24460	0.055	0.68	// LOC_Os10g41220 // LOC_Os02g50460 // LOC_Os10g40100 // LOC_Os06g06490 // LOC_Os06g16410 // LOC_Os09g39620 // LOC_Os02g33680 // LOC_Os01g67500 // LOC_Os05g36360 // LOC_Os09g21120 // LOC_Os06g06470 // LOC_Os06g37620 // LOC_Os05g39930 // LOC_Os02g49520 // LOC_Os09g39640 // LOC_Os10g03440 // LOC_Os03g13010 // LOC_Os10g40490 // LOC_Os02g28720 // LOC_Os06g06760 // LOC_Os03g24040
GO:0006721	P	terpenoid metabolic process	5	3569	12	24460	0.055	0.68	// LOC_Os02g39160 // LOC_Os05g33840 // LOC_Os02g45660 // LOC_Os07g09190 // LOC_Os07g10490
GO:0070647	P	protein modification by small protein conjugation or removal	21	3569	94	24460	0.055	0.68	// LOC_Os10g41220 // LOC_Os02g50460 // LOC_Os10g40100 // LOC_Os06g06490 // LOC_Os06g16410 // LOC_Os09g39620 // LOC_Os02g33680 // LOC_Os01g67500 // LOC_Os05g36360 // LOC_Os09g21120 // LOC_Os06g06470 // LOC_Os06g37620 // LOC_Os05g39930 // LOC_Os02g49520 // LOC_Os09g39640 // LOC_Os10g03440 // LOC_Os03g13010 // LOC_Os10g40490 // LOC_Os02g28720 // LOC_Os06g06760 // LOC_Os03g24040
GO:0009072	P	aromatic amino acid family metabolic process	14	3569	56	24460	0.056	0.69	// LOC_Os07g49390 // LOC_Os08g04180 // LOC_Os11g14040 // LOC_Os10g41480 // LOC_Os02g08410 // LOC_Os02g41630 // LOC_Os02g07160 // LOC_Os06g01360 // LOC_Os12g33610 // LOC_Os08g23150 // LOC_Os07g42960 // LOC_Os09g36800 // LOC_Os06g42560 // LOC_Os03g27230
GO:0009310	P	amine catabolic process	7	3569	21	24460	0.057	0.69	// LOC_Os10g37180 // LOC_Os02g41630 // LOC_Os06g01360 // LOC_Os10g40360 // LOC_Os12g33610 // LOC_Os06g04070 // LOC_Os04g53230
GO:0009084	P	glutamine family amino acid biosynthetic process	7	3569	21	24460	0.057	0.69	// LOC_Os04g56400 // LOC_Os05g38150 // LOC_Os10g40360 // LOC_Os01g62900 // LOC_Os01g48960 // LOC_Os03g17120 // LOC_Os03g50490
GO:0009063	P	cellular amino acid catabolic process	7	3569	21	24460	0.057	0.69	// LOC_Os10g37180 // LOC_Os02g41630 // LOC_Os06g01360 // LOC_Os10g40360 // LOC_Os12g33610 // LOC_Os06g04070 // LOC_Os04g53230
GO:0009066	P	aspartate family amino acid metabolic process	8	3569	26	24460	0.06	0.72	// LOC_Os10g28350 // LOC_Os03g02570 // LOC_Os03g60090 // LOC_Os09g12290 // LOC_Os01g49890 // LOC_Os03g18130 // LOC_Os01g01120 // LOC_Os03g02690
GO:0006979	P	response to oxidative stress	38	3569	194	24460	0.061	0.74	// LOC_Os08g02110 // LOC_Os03g50450 // LOC_Os09g36750 // LOC_Os10g02040 // LOC_Os04g46960 // LOC_Os02g48290 // LOC_Os04g51300 // LOC_Os02g14440 // LOC_Os04g59190 // LOC_Os03g55410 // LOC_Os01g73170 // LOC_Os07g46410 // LOC_Os08g41090 // LOC_Os11g18170 // LOC_Os06g48020 // LOC_Os04g39780 // LOC_Os03g24380 // LOC_Os07g48040 // LOC_Os04g21880 // LOC_Os09g29490 // LOC_Os04g59200 // LOC_Os12g02080 // …
GO:0046112	P	nucleobase biosynthetic process	6	3569	17	24460	0.063	0.75	// LOC_Os02g40010 // LOC_Os02g50350 // LOC_Os04g42520 // LOC_Os07g30150 // LOC_Os01g72240 // LOC_Os08g15030
GO:0045859	P	regulation of protein kinase activity	5	3569	13	24460	0.069	0.76	// LOC_Os08g05650 // LOC_Os01g57420 // LOC_Os08g15090 // LOC_Os12g12260 // LOC_Os04g54200
GO:0043241	P	protein complex disassembly	5	3569	13	24460	0.069	0.76	// LOC_Os05g31020 // LOC_Os01g71270 // LOC_Os07g36250 // LOC_Os05g31160 // LOC_Os01g10810
GO:0032147	P	activation of protein kinase activity	5	3569	13	24460	0.069	0.76	// LOC_Os08g05650 // LOC_Os01g57420 // LOC_Os08g15090 // LOC_Os12g12260 // LOC_Os04g54200
GO:0031163	P	metallo-sulfur cluster assembly	5	3569	13	24460	0.069	0.76	// LOC_Os05g49300 // LOC_Os12g30030 // LOC_Os09g30410 // LOC_Os03g20010 // LOC_Os11g07916
GO:0051338	P	regulation of transferase activity	5	3569	13	24460	0.069	0.76	// LOC_Os08g05650 // LOC_Os01g57420 // LOC_Os08g15090 // LOC_Os12g12260 // LOC_Os04g54200
GO:0009082	P	branched chain family amino acid biosynthetic process	5	3569	13	24460	0.069	0.76	// LOC_Os03g50510 // LOC_Os02g30630 // LOC_Os05g49800 // LOC_Os11g14950 // LOC_Os02g39570
GO:0034623	P	cellular macromolecular complex disassembly	5	3569	13	24460	0.069	0.76	// LOC_Os05g31020 // LOC_Os01g71270 // LOC_Os07g36250 // LOC_Os05g31160 // LOC_Os01g10810
GO:0022411	P	cellular component disassembly	5	3569	13	24460	0.069	0.76	// LOC_Os05g31020 // LOC_Os01g71270 // LOC_Os07g36250 // LOC_Os05g31160 // LOC_Os01g10810
GO:0051347	P	positive regulation of transferase activity	5	3569	13	24460	0.069	0.76	// LOC_Os08g05650 // LOC_Os01g57420 // LOC_Os08g15090 // LOC_Os12g12260 // LOC_Os04g54200
GO:0019637	P	organophosphate metabolic process	20	3569	91	24460	0.068	0.76	// LOC_Os06g14750 // LOC_Os03g26090 // LOC_Os01g09220 // LOC_Os05g41590 // LOC_Os09g23740 // LOC_Os01g74000 // LOC_Os09g37100 // LOC_Os04g57440 // LOC_Os08g34950 // LOC_Os03g24160 // LOC_Os08g01390 // LOC_Os01g40070 // LOC_Os04g46050 // LOC_Os06g40180 // LOC_Os06g40190 // LOC_Os03g49800 // LOC_Os01g39810 // LOC_Os04g59540 // LOC_Os03g09250 // LOC_Os02g03720
GO:0033674	P	positive regulation of kinase activity	5	3569	13	24460	0.069	0.76	// LOC_Os08g05650 // LOC_Os01g57420 // LOC_Os08g15090 // LOC_Os12g12260 // LOC_Os04g54200
GO:0043549	P	regulation of kinase activity	5	3569	13	24460	0.069	0.76	// LOC_Os08g05650 // LOC_Os01g57420 // LOC_Os08g15090 // LOC_Os12g12260 // LOC_Os04g54200
GO:0042278	P	purine nucleoside metabolic process	7	3569	22	24460	0.067	0.76	// LOC_Os05g06920 // LOC_Os09g31970 // LOC_Os10g05220 // LOC_Os09g27050 // LOC_Os06g10520 // LOC_Os05g34450 // LOC_Os07g42160
GO:0032984	P	macromolecular complex disassembly	5	3569	13	24460	0.069	0.76	// LOC_Os05g31020 // LOC_Os01g71270 // LOC_Os07g36250 // LOC_Os05g31160 // LOC_Os01g10810
GO:0016226	P	iron-sulfur cluster assembly	5	3569	13	24460	0.069	0.76	// LOC_Os05g49300 // LOC_Os12g30030 // LOC_Os09g30410 // LOC_Os03g20010 // LOC_Os11g07916
GO:0046128	P	purine ribonucleoside metabolic process	7	3569	22	24460	0.067	0.76	// LOC_Os05g06920 // LOC_Os09g31970 // LOC_Os10g05220 // LOC_Os09g27050 // LOC_Os06g10520 // LOC_Os05g34450 // LOC_Os07g42160
GO:0007205	P	activation of protein kinase C activity by G-protein coupled receptor protein signaling pathway	5	3569	13	24460	0.069	0.76	// LOC_Os08g05650 // LOC_Os01g57420 // LOC_Os08g15090 // LOC_Os12g12260 // LOC_Os04g54200
GO:0043624	P	cellular protein complex disassembly	5	3569	13	24460	0.069	0.76	// LOC_Os05g31020 // LOC_Os01g71270 // LOC_Os07g36250 // LOC_Os05g31160 // LOC_Os01g10810
GO:0045860	P	positive regulation of protein kinase activity	5	3569	13	24460	0.069	0.76	// LOC_Os08g05650 // LOC_Os01g57420 // LOC_Os08g15090 // LOC_Os12g12260 // LOC_Os04g54200
GO:0009607	P	response to biotic stimulus	6	3569	18	24460	0.076	0.83	// LOC_Os11g37950 // LOC_Os12g36830 // LOC_Os12g36850 // LOC_Os12g36880 // LOC_Os12g36860 // LOC_Os11g37970
GO:0033865	P	nucleoside bisphosphate metabolic process	6	3569	18	24460	0.076	0.83	// LOC_Os05g06920 // LOC_Os09g31970 // LOC_Os09g27050 // LOC_Os06g10520 // LOC_Os05g34450 // LOC_Os07g42160
GO:0034613	P	cellular protein localization	40	3569	211	24460	0.079	0.86	// LOC_Os01g61030 // LOC_Os02g46510 // LOC_Os05g19040 // LOC_Os03g60870 // LOC_Os06g44374 // LOC_Os06g07200 // LOC_Os06g51510 // LOC_Os08g30480 // LOC_Os05g43390 // LOC_Os12g37360 // LOC_Os10g23100 // LOC_Os12g43550 // LOC_Os01g25110 // LOC_Os05g27530 // LOC_Os07g45300 // LOC_Os01g05800 // LOC_Os11g47130 // LOC_Os01g37800 // LOC_Os05g01490 // LOC_Os03g57310 // LOC_Os02g37420 // LOC_Os07g13950 // …
GO:0070727	P	cellular macromolecule localization	40	3569	211	24460	0.079	0.86	// LOC_Os01g61030 // LOC_Os02g46510 // LOC_Os05g19040 // LOC_Os03g60870 // LOC_Os06g44374 // LOC_Os06g07200 // LOC_Os06g51510 // LOC_Os08g30480 // LOC_Os05g43390 // LOC_Os12g37360 // LOC_Os10g23100 // LOC_Os12g43550 // LOC_Os01g25110 // LOC_Os05g27530 // LOC_Os07g45300 // LOC_Os01g05800 // LOC_Os11g47130 // LOC_Os01g37800 // LOC_Os05g01490 // LOC_Os03g57310 // LOC_Os02g37420 // LOC_Os07g13950 // …
GO:0042325	P	regulation of phosphorylation	5	3569	14	24460	0.084	0.9	// LOC_Os08g05650 // LOC_Os01g57420 // LOC_Os08g15090 // LOC_Os12g12260 // LOC_Os04g54200
GO:0044093	P	positive regulation of molecular function	5	3569	14	24460	0.084	0.9	// LOC_Os08g05650 // LOC_Os01g57420 // LOC_Os08g15090 // LOC_Os12g12260 // LOC_Os04g54200
GO:0006825	P	copper ion transport	5	3569	14	24460	0.084	0.9	// LOC_Os02g06480 // LOC_Os02g55134 // LOC_Os01g56420 // LOC_Os02g10290 // LOC_Os04g33900
GO:0043085	P	positive regulation of catalytic activity	5	3569	14	24460	0.084	0.9	// LOC_Os08g05650 // LOC_Os01g57420 // LOC_Os08g15090 // LOC_Os12g12260 // LOC_Os04g54200
GO:0046907	P	intracellular transport	44	3569	237	24460	0.085	0.91	// LOC_Os01g61030 // LOC_Os02g46510 // LOC_Os05g19040 // LOC_Os03g60870 // LOC_Os06g44374 // LOC_Os06g07200 // LOC_Os06g51510 // LOC_Os08g30480 // LOC_Os05g43390 // LOC_Os08g37370 // LOC_Os12g37360 // LOC_Os10g23100 // LOC_Os12g43550 // LOC_Os01g25110 // LOC_Os10g20240 // LOC_Os05g27530 // LOC_Os07g45300 // LOC_Os09g36976 // LOC_Os11g47130 // LOC_Os01g37800 // LOC_Os05g01490 // LOC_Os03g57310 // …
GO:0016311	P	dephosphorylation	18	3569	83	24460	0.087	0.93	// LOC_Os05g49730 // LOC_Os02g39410 // LOC_Os05g46040 // LOC_Os03g18150 // LOC_Os06g48300 // LOC_Os12g23190 // LOC_Os12g39120 // LOC_Os01g19130 // LOC_Os03g55320 // LOC_Os08g44320 // LOC_Os07g02330 // LOC_Os03g10950 // LOC_Os06g20340 // LOC_Os07g45170 // LOC_Os01g40094 // LOC_Os05g38290 // LOC_Os03g16170 // LOC_Os06g10650
GO:0006518	P	peptide metabolic process	6	3569	19	24460	0.089	0.95	// LOC_Os06g16260 // LOC_Os01g04030 // LOC_Os04g36859 // LOC_Os09g38370 // LOC_Os12g16200 // LOC_Os02g56850
GO:0006886	P	intracellular protein transport	39	3569	208	24460	0.091	0.95	// LOC_Os01g61030 // LOC_Os02g46510 // LOC_Os05g19040 // LOC_Os03g60870 // LOC_Os06g44374 // LOC_Os06g07200 // LOC_Os06g51510 // LOC_Os08g30480 // LOC_Os05g43390 // LOC_Os12g37360 // LOC_Os10g23100 // LOC_Os12g43550 // LOC_Os01g25110 // LOC_Os05g27530 // LOC_Os07g45300 // LOC_Os11g47130 // LOC_Os01g37800 // LOC_Os05g01490 // LOC_Os03g57310 // LOC_Os02g37420 // LOC_Os07g13950 // LOC_Os01g47730 // …
GO:0015674	P	di-, tri-valent inorganic cation transport	7	3569	24	24460	0.091	0.95	// LOC_Os11g01530 // LOC_Os05g41580 // LOC_Os03g42020 // LOC_Os06g36450 // LOC_Os04g51610 // LOC_Os12g01530 // LOC_Os12g04220
GO:0009070	P	serine family amino acid biosynthetic process	7	3569	24	24460	0.091	0.95	// LOC_Os01g74650 // LOC_Os06g44460 // LOC_Os02g12900 // LOC_Os01g52260 // LOC_Os06g36880 // LOC_Os03g06200 // LOC_Os04g08350
GO:0000096	P	sulfur amino acid metabolic process	8	3569	29	24460	0.09	0.95	// LOC_Os10g28350 // LOC_Os01g74650 // LOC_Os02g12900 // LOC_Os03g60090 // LOC_Os01g52260 // LOC_Os06g36880 // LOC_Os01g01120 // LOC_Os04g08350
GO:0009067	P	aspartate family amino acid biosynthetic process	7	3569	24	24460	0.091	0.95	// LOC_Os10g28350 // LOC_Os03g02570 // LOC_Os09g12290 // LOC_Os01g49890 // LOC_Os03g18130 // LOC_Os01g01120 // LOC_Os03g02690
GO:0006644	P	phospholipid metabolic process	18	3569	84	24460	0.094	0.97	// LOC_Os06g14750 // LOC_Os03g26090 // LOC_Os01g09220 // LOC_Os09g23740 // LOC_Os09g37100 // LOC_Os04g57440 // LOC_Os08g34950 // LOC_Os03g24160 // LOC_Os08g01390 // LOC_Os01g40070 // LOC_Os04g46050 // LOC_Os06g40180 // LOC_Os06g40190 // LOC_Os03g49800 // LOC_Os01g39810 // LOC_Os04g59540 // LOC_Os03g09250 // LOC_Os02g03720
GO:0009698	P	phenylpropanoid metabolic process	5	3569	24	24460	0.31	1	// LOC_Os01g63190 // LOC_Os12g02370 // LOC_Os01g62490 // LOC_Os03g60509 // LOC_Os11g02440
GO:0051716	P	cellular response to stimulus	18	3569	161	24460	0.89	1	// LOC_Os03g22330 // LOC_Os07g34598 // LOC_Os08g40450 // LOC_Os08g33340 // LOC_Os01g07110 // LOC_Os02g48290 // LOC_Os05g19270 // LOC_Os01g58690 // LOC_Os06g45330 // LOC_Os04g42784 // LOC_Os07g30240 // LOC_Os03g19590 // LOC_Os12g07650 // LOC_Os04g42290 // LOC_Os06g13020 // LOC_Os02g10990 // LOC_Os07g46410 // LOC_Os02g29464
GO:0000160	P	two-component signal transduction system (phosphorelay)	10	3569	60	24460	0.4	1	// LOC_Os11g01140 // LOC_Os05g09410 // LOC_Os12g04500 // LOC_Os11g04720 // LOC_Os03g12350 // LOC_Os01g72330 // LOC_Os02g35180 // LOC_Os02g55320 // LOC_Os02g50480 // LOC_Os12g01140
GO:0006281	P	DNA repair	15	3569	145	24460	0.92	1	// LOC_Os03g22330 // LOC_Os07g34598 // LOC_Os08g40450 // LOC_Os08g33340 // LOC_Os01g07110 // LOC_Os05g19270 // LOC_Os01g58690 // LOC_Os06g45330 // LOC_Os04g42784 // LOC_Os07g30240 // LOC_Os12g07650 // LOC_Os04g42290 // LOC_Os06g13020 // LOC_Os02g10990 // LOC_Os02g29464
GO:0006278	P	RNA-dependent DNA replication	13	3569	2703	24460	1	1	// LOC_Os06g40240 // LOC_Os04g47660 // LOC_Os05g20430 // LOC_Os12g24050 // LOC_Os04g09840 // LOC_Os07g32650 // LOC_Os12g04880 // LOC_Os11g44750 // LOC_Os02g12320 // LOC_Os04g19114 // LOC_Os09g04960 // LOC_Os01g63150 // LOC_Os06g32890
GO:0006575	P	cellular amino acid derivative metabolic process	15	3569	79	24460	0.21	1	// LOC_Os06g42560 // LOC_Os08g04180 // LOC_Os01g63190 // LOC_Os03g60509 // LOC_Os09g37100 // LOC_Os01g12560 // LOC_Os11g02440 // LOC_Os12g16200 // LOC_Os01g62490 // LOC_Os02g56850 // LOC_Os06g40180 // LOC_Os06g40190 // LOC_Os12g02370 // LOC_Os06g04070 // LOC_Os08g23150
GO:0006576	P	cellular biogenic amine metabolic process	7	3569	43	24460	0.46	1	// LOC_Os06g42560 // LOC_Os08g04180 // LOC_Os09g37100 // LOC_Os08g23150 // LOC_Os06g40180 // LOC_Os06g40190 // LOC_Os06g04070
GO:0019538	P	protein metabolic process	689	3569	6115	24460	1	1	// LOC_Os08g40610 // LOC_Os06g16070 // LOC_Os02g33680 // LOC_Os01g38229 // LOC_Os01g04030 // LOC_Os08g07774 // LOC_Os03g02750 // LOC_Os01g57100 // LOC_Os01g39810 // LOC_Os12g40550 // LOC_Os12g34320 // LOC_Os02g40200 // LOC_Os01g60070 // LOC_Os01g49900 // LOC_Os07g09040 // LOC_Os12g40419 // LOC_Os03g12470 // LOC_Os04g12540 // LOC_Os02g46090 // LOC_Os06g37620 // LOC_Os05g48330 // LOC_Os03g10950 // …
GO:0032318	P	regulation of Ras GTPase activity	5	3569	37	24460	0.63	1	// LOC_Os03g20720 // LOC_Os08g43380 // LOC_Os02g10480 // LOC_Os02g42134 // LOC_Os05g45840
GO:0015992	P	proton transport	22	3569	113	24460	0.13	1	// LOC_Os10g10500 // LOC_Os04g55040 // LOC_Os05g01560 // LOC_Os02g09150 // LOC_Os03g52660 // LOC_Os10g21230 // LOC_Os01g46980 // LOC_Os01g58000 // LOC_Os10g21236 // LOC_Os12g07140 // LOC_Os08g15170 // LOC_Os04g02670 // LOC_Os12g34108 // LOC_Os06g08080 // LOC_Os03g17070 // LOC_Os10g38276 // LOC_Os10g38274 // LOC_Os09g08910 // LOC_Os11g06890 // LOC_Os01g41610 // LOC_Os10g41930 // LOC_Os02g51470
GO:0006887	P	exocytosis	6	3569	59	24460	0.85	1	// LOC_Os06g48330 // LOC_Os09g17810 // LOC_Os01g61180 // LOC_Os08g35470 // LOC_Os02g30230 // LOC_Os02g36619
GO:0042254	P	ribosome biogenesis	6	3569	53	24460	0.78	1	// LOC_Os07g47420 // LOC_Os10g39770 // LOC_Os03g17580 // LOC_Os03g51984 // LOC_Os06g16290 // LOC_Os01g38530
GO:0019400	P	alditol metabolic process	6	3569	20	24460	0.1	1	// LOC_Os04g32320 // LOC_Os05g41590 // LOC_Os01g74000 // LOC_Os02g37590 // LOC_Os03g40670 // LOC_Os04g39610
GO:0032259	P	methylation	5	3569	51	24460	0.86	1	// LOC_Os01g36790 // LOC_Os01g02920 // LOC_Os05g41800 // LOC_Os03g40780 // LOC_Os02g43194
GO:0043413	P	macromolecule glycosylation	10	3569	55	24460	0.31	1	// LOC_Os02g38140 // LOC_Os06g06280 // LOC_Os03g58900 // LOC_Os12g07290 // LOC_Os07g10830 // LOC_Os09g27950 // LOC_Os04g57890 // LOC_Os01g63970 // LOC_Os07g09670 // LOC_Os02g35870
GO:0044042	P	glucan metabolic process	18	3569	95	24460	0.19	1	// LOC_Os04g53310 // LOC_Os01g54620 // LOC_Os06g08620 // LOC_Os07g24190 // LOC_Os07g41360 // LOC_Os10g20090 // LOC_Os08g06380 // LOC_Os03g52460 // LOC_Os05g50380 // LOC_Os02g51070 // LOC_Os03g40270 // LOC_Os06g22919 // LOC_Os07g10770 // LOC_Os08g25734 // LOC_Os05g08370 // LOC_Os04g35030 // LOC_Os07g22930 // LOC_Os06g48180
GO:0015074	P	DNA integration	24	3569	3206	24460	1	1	// LOC_Os08g11150 // LOC_Os12g24050 // LOC_Os07g09760 // LOC_Os09g04960 // LOC_Os10g12010 // LOC_Os02g13910 // LOC_Os11g28210 // LOC_Os08g24320 // LOC_Os04g58610 // LOC_Os03g36279 // LOC_Os04g09840 // LOC_Os02g12120 // LOC_Os02g12320 // LOC_Os08g34300 // LOC_Os03g59190 // LOC_Os10g29650 // LOC_Os12g11730 // LOC_Os04g18770 // LOC_Os06g41690 // LOC_Os01g26240 // LOC_Os02g45040 // LOC_Os06g32890 // …
GO:0006752	P	group transfer coenzyme metabolic process	7	3569	29	24460	0.17	1	// LOC_Os09g31970 // LOC_Os09g27420 // LOC_Os01g12560 // LOC_Os08g44210 // LOC_Os04g56710 // LOC_Os06g10520 // LOC_Os05g34450
GO:0046578	P	regulation of Ras protein signal transduction	5	3569	43	24460	0.75	1	// LOC_Os03g20720 // LOC_Os08g43380 // LOC_Os02g10480 // LOC_Os02g42134 // LOC_Os05g45840
GO:0051641	P	cellular localization	53	3569	307	24460	0.14	1	// LOC_Os01g61030 // LOC_Os02g46510 // LOC_Os05g19040 // LOC_Os03g60870 // LOC_Os06g44374 // LOC_Os06g07200 // LOC_Os06g51510 // LOC_Os08g30480 // LOC_Os05g43390 // LOC_Os08g37370 // LOC_Os09g36976 // LOC_Os12g37360 // LOC_Os10g23100 // LOC_Os12g43550 // LOC_Os02g30230 // LOC_Os01g25110 // LOC_Os10g20240 // LOC_Os05g27530 // LOC_Os07g45300 // LOC_Os01g05800 // LOC_Os11g47130 // LOC_Os01g37800 // …
GO:0051336	P	regulation of hydrolase activity	5	3569	43	24460	0.75	1	// LOC_Os03g20720 // LOC_Os08g43380 // LOC_Os02g10480 // LOC_Os02g42134 // LOC_Os05g45840
GO:0006974	P	response to DNA damage stimulus	15	3569	146	24460	0.93	1	// LOC_Os03g22330 // LOC_Os07g34598 // LOC_Os08g40450 // LOC_Os08g33340 // LOC_Os01g07110 // LOC_Os05g19270 // LOC_Os01g58690 // LOC_Os06g45330 // LOC_Os04g42784 // LOC_Os07g30240 // LOC_Os12g07650 // LOC_Os04g42290 // LOC_Os06g13020 // LOC_Os02g10990 // LOC_Os02g29464
GO:0044257	P	cellular protein catabolic process	15	3569	144	24460	0.92	1	// LOC_Os08g33340 // LOC_Os07g11070 // LOC_Os02g46650 // LOC_Os08g43540 // LOC_Os10g07270 // LOC_Os03g48930 // LOC_Os08g41630 // LOC_Os09g36830 // LOC_Os01g70920 // LOC_Os06g02360 // LOC_Os01g35040 // LOC_Os08g37350 // LOC_Os06g07140 // LOC_Os03g24040 // LOC_Os12g40300
GO:0006333	P	chromatin assembly or disassembly	24	3569	947	24460	1	1	// LOC_Os12g24050 // LOC_Os07g36140 // LOC_Os09g23730 // LOC_Os09g04960 // LOC_Os01g06010 // LOC_Os01g61920 // LOC_Os09g38020 // LOC_Os04g58610 // LOC_Os07g08710 // LOC_Os06g04030 // LOC_Os05g51850 // LOC_Os02g12320 // LOC_Os03g58470 // LOC_Os01g05630 // LOC_Os10g39410 // LOC_Os07g36130 // LOC_Os05g38740 // LOC_Os04g18090 // LOC_Os09g26340 // LOC_Os05g02300 // LOC_Os01g05970 // LOC_Os06g04020 // …
GO:0022402	P	cell cycle process	6	3569	26	24460	0.22	1	// LOC_Os10g33310 // LOC_Os01g34870 // LOC_Os01g07110 // LOC_Os01g07170 // LOC_Os12g41350 // LOC_Os02g40680
GO:0022403	P	cell cycle phase	5	3569	22	24460	0.26	1	// LOC_Os01g07170 // LOC_Os12g41350 // LOC_Os01g34870 // LOC_Os02g40680 // LOC_Os01g07110
GO:0043632	P	modification-dependent macromolecule catabolic process	15	3569	144	24460	0.92	1	// LOC_Os08g33340 // LOC_Os07g11070 // LOC_Os02g46650 // LOC_Os08g43540 // LOC_Os10g07270 // LOC_Os03g48930 // LOC_Os08g41630 // LOC_Os09g36830 // LOC_Os01g70920 // LOC_Os06g02360 // LOC_Os01g35040 // LOC_Os08g37350 // LOC_Os06g07140 // LOC_Os03g24040 // LOC_Os12g40300
GO:0006486	P	protein amino acid glycosylation	10	3569	55	24460	0.31	1	// LOC_Os02g38140 // LOC_Os06g06280 // LOC_Os03g58900 // LOC_Os12g07290 // LOC_Os07g10830 // LOC_Os09g27950 // LOC_Os04g57890 // LOC_Os01g63970 // LOC_Os07g09670 // LOC_Os02g35870
GO:0019740	P	nitrogen utilization	6	3569	22	24460	0.14	1	// LOC_Os08g44000 // LOC_Os03g22780 // LOC_Os02g04510 // LOC_Os03g23980 // LOC_Os05g04220 // LOC_Os01g01660
GO:0000278	P	mitotic cell cycle	5	3569	19	24460	0.18	1	// LOC_Os01g07170 // LOC_Os12g41350 // LOC_Os01g34870 // LOC_Os02g40680 // LOC_Os01g07110
GO:0006461	P	protein complex assembly	20	3569	116	24460	0.28	1	// LOC_Os05g37160 // LOC_Os04g53550 // LOC_Os05g02140 // LOC_Os10g25770 // LOC_Os01g59150 // LOC_Os01g56780 // LOC_Os02g06480 // LOC_Os01g46020 // LOC_Os02g57150 // LOC_Os03g16430 // LOC_Os11g47130 // LOC_Os09g36440 // LOC_Os07g11070 // LOC_Os10g29660 // LOC_Os04g56970 // LOC_Os05g50930 // LOC_Os01g46580 // LOC_Os01g56550 // LOC_Os01g18050 // LOC_Os11g35360
GO:0070085	P	glycosylation	10	3569	55	24460	0.31	1	// LOC_Os02g38140 // LOC_Os06g06280 // LOC_Os03g58900 // LOC_Os12g07290 // LOC_Os07g10830 // LOC_Os09g27950 // LOC_Os04g57890 // LOC_Os01g63970 // LOC_Os07g09670 // LOC_Os02g35870
GO:0051276	P	chromosome organization	29	3569	989	24460	1	1	// LOC_Os12g24050 // LOC_Os08g30910 // LOC_Os09g23730 // LOC_Os01g56780 // LOC_Os09g04960 // LOC_Os01g06010 // LOC_Os01g61920 // LOC_Os09g38020 // LOC_Os04g58610 // LOC_Os07g08710 // LOC_Os06g04030 // LOC_Os07g36140 // LOC_Os05g51850 // LOC_Os02g12320 // LOC_Os03g58470 // LOC_Os01g05630 // LOC_Os10g39410 // LOC_Os07g36130 // LOC_Os05g38740 // LOC_Os04g18090 // LOC_Os01g67740 // LOC_Os09g26340 // …
GO:0006414	P	translational elongation	5	3569	35	24460	0.59	1	// LOC_Os12g02380 // LOC_Os08g02340 // LOC_Os12g35630 // LOC_Os02g32760 // LOC_Os11g02450
GO:0006413	P	translational initiation	5	3569	43	24460	0.75	1	// LOC_Os09g36440 // LOC_Os02g19770 // LOC_Os02g55120 // LOC_Os06g23440 // LOC_Os03g55150
GO:0006412	P	translation	96	3569	683	24460	0.65	1	// LOC_Os08g40610 // LOC_Os01g22490 // LOC_Os08g39500 // LOC_Os12g35630 // LOC_Os04g56480 // LOC_Os05g15350 // LOC_Os07g36250 // LOC_Os01g49900 // LOC_Os02g47140 // LOC_Os11g05370 // LOC_Os06g03790 // LOC_Os03g49710 // LOC_Os12g34045 // LOC_Os12g03090 // LOC_Os03g59720 // LOC_Os06g13660 // LOC_Os07g33997 // LOC_Os09g36440 // LOC_Os11g03400 // LOC_Os03g60100 // LOC_Os07g38300 // LOC_Os10g41470 // …
GO:0009451	P	RNA modification	5	3569	35	24460	0.59	1	// LOC_Os10g05220 // LOC_Os05g19954 // LOC_Os10g30550 // LOC_Os01g35170 // LOC_Os05g43374
GO:0007166	P	cell surface receptor linked signaling pathway	14	3569	74	24460	0.23	1	// LOC_Os02g32990 // LOC_Os12g12260 // LOC_Os12g42520 // LOC_Os01g72240 // LOC_Os04g54200 // LOC_Os02g02540 // LOC_Os08g05650 // LOC_Os01g57420 // LOC_Os06g09930 // LOC_Os06g46670 // LOC_Os12g08170 // LOC_Os08g15090 // LOC_Os12g03640 // LOC_Os05g43650
GO:0044092	P	negative regulation of molecular function	5	3569	48	24460	0.82	1	// LOC_Os05g35740 // LOC_Os01g52750 // LOC_Os06g41880 // LOC_Os01g58280 // LOC_Os03g02750
GO:0009767	P	photosynthetic electron transport chain	5	3569	23	24460	0.28	1	// LOC_Os08g35420 // LOC_Os09g04680 // LOC_Os10g39880 // LOC_Os10g21310 // LOC_Os06g39708
GO:0051056	P	regulation of small GTPase mediated signal transduction	5	3569	43	24460	0.75	1	// LOC_Os03g20720 // LOC_Os08g43380 // LOC_Os02g10480 // LOC_Os02g42134 // LOC_Os05g45840
GO:0010033	P	response to organic substance	5	3569	26	24460	0.36	1	// LOC_Os06g09660 // LOC_Os04g36054 // LOC_Os06g48950 // LOC_Os04g57610 // LOC_Os05g43920
GO:0023051	P	regulation of signaling process	5	3569	49	24460	0.83	1	// LOC_Os03g20720 // LOC_Os08g43380 // LOC_Os02g10480 // LOC_Os02g42134 // LOC_Os05g45840
GO:0006807	P	nitrogen compound metabolic process	577	3569	7115	24460	1	1	// LOC_Os03g22330 // LOC_Os04g45810 // LOC_Os08g38590 // LOC_Os07g42960 // LOC_Os02g49440 // LOC_Os05g45410 // LOC_Os12g02400 // LOC_Os03g02690 // LOC_Os05g01560 // LOC_Os12g01449 // LOC_Os02g07670 // LOC_Os02g50350 // LOC_Os04g33300 // LOC_Os11g01140 // LOC_Os01g48446 // LOC_Os03g18130 // LOC_Os08g15170 // LOC_Os01g48700 // LOC_Os01g64790 // LOC_Os01g63150 // LOC_Os05g41780 // LOC_Os05g09020 // …
GO:0006800	P	oxygen and reactive oxygen species metabolic process	5	3569	16	24460	0.12	1	// LOC_Os08g44770 // LOC_Os05g25850 // LOC_Os07g46990 // LOC_Os07g46410 // LOC_Os02g48290
GO:0006801	P	superoxide metabolic process	5	3569	16	24460	0.12	1	// LOC_Os08g44770 // LOC_Os05g25850 // LOC_Os07g46990 // LOC_Os07g46410 // LOC_Os02g48290
GO:0034660	P	ncRNA metabolic process	21	3569	186	24460	0.89	1	// LOC_Os09g38420 // LOC_Os01g54020 // LOC_Os03g53800 // LOC_Os10g39770 // LOC_Os05g43374 // LOC_Os03g51984 // LOC_Os10g21360 // LOC_Os06g13660 // LOC_Os05g18780 // LOC_Os01g03050 // LOC_Os05g19954 // LOC_Os10g36210 // LOC_Os09g12290 // LOC_Os10g30550 // LOC_Os01g35170 // LOC_Os01g03030 // LOC_Os10g05220 // LOC_Os05g26660 // LOC_Os12g33080 // LOC_Os08g15090 // LOC_Os01g38530
GO:0006808	P	regulation of nitrogen utilization	6	3569	22	24460	0.14	1	// LOC_Os08g44000 // LOC_Os03g22780 // LOC_Os02g04510 // LOC_Os03g23980 // LOC_Os05g04220 // LOC_Os01g01660
GO:0023033	P	signaling pathway	14	3569	76	24460	0.25	1	// LOC_Os02g32990 // LOC_Os12g12260 // LOC_Os12g42520 // LOC_Os01g72240 // LOC_Os04g54200 // LOC_Os02g02540 // LOC_Os08g05650 // LOC_Os01g57420 // LOC_Os06g09930 // LOC_Os06g46670 // LOC_Os12g08170 // LOC_Os08g15090 // LOC_Os12g03640 // LOC_Os05g43650
GO:0051187	P	cofactor catabolic process	5	3569	19	24460	0.18	1	// LOC_Os01g11054 // LOC_Os10g28370 // LOC_Os04g40310 // LOC_Os01g16900 // LOC_Os06g40080
GO:0044260	P	cellular macromolecule metabolic process	1005	3569	9405	24460	1	1	// LOC_Os07g48450 // LOC_Os06g16070 // LOC_Os02g33680 // LOC_Os01g38229 // LOC_Os01g04030 // LOC_Os08g38590 // LOC_Os08g07774 // LOC_Os05g41640 // LOC_Os02g49440 // LOC_Os05g45410 // LOC_Os01g39810 // LOC_Os11g02450 // LOC_Os12g34320 // LOC_Os02g40200 // LOC_Os01g60070 // LOC_Os05g04640 // LOC_Os01g49900 // LOC_Os07g09040 // LOC_Os12g40419 // LOC_Os03g12470 // LOC_Os04g12540 // LOC_Os02g46090 // …
GO:0007186	P	G-protein coupled receptor protein signaling pathway	14	3569	73	24460	0.21	1	// LOC_Os02g32990 // LOC_Os12g12260 // LOC_Os12g42520 // LOC_Os01g72240 // LOC_Os04g54200 // LOC_Os02g02540 // LOC_Os08g05650 // LOC_Os01g57420 // LOC_Os06g09930 // LOC_Os06g46670 // LOC_Os12g08170 // LOC_Os08g15090 // LOC_Os12g03640 // LOC_Os05g43650
GO:0050790	P	regulation of catalytic activity	15	3569	106	24460	0.59	1	// LOC_Os08g43380 // LOC_Os01g58280 // LOC_Os12g12260 // LOC_Os01g52750 // LOC_Os03g20720 // LOC_Os06g41880 // LOC_Os04g54200 // LOC_Os05g45840 // LOC_Os08g05650 // LOC_Os01g57420 // LOC_Os02g42134 // LOC_Os03g02750 // LOC_Os05g35740 // LOC_Os02g10480 // LOC_Os08g15090
GO:0015985	P	energy coupled proton transport, down electrochemical gradient	20	3569	102	24460	0.14	1	// LOC_Os11g06890 // LOC_Os10g10500 // LOC_Os04g02670 // LOC_Os03g17070 // LOC_Os01g41610 // LOC_Os03g52660 // LOC_Os10g21230 // LOC_Os04g55040 // LOC_Os01g58000 // LOC_Os10g21236 // LOC_Os10g41930 // LOC_Os02g51470 // LOC_Os01g46980 // LOC_Os12g07140 // LOC_Os10g38274 // LOC_Os08g15170 // LOC_Os12g34108 // LOC_Os05g01560 // LOC_Os10g38276 // LOC_Os09g08910
GO:0015986	P	ATP synthesis coupled proton transport	20	3569	102	24460	0.14	1	// LOC_Os11g06890 // LOC_Os10g10500 // LOC_Os04g02670 // LOC_Os03g17070 // LOC_Os01g41610 // LOC_Os03g52660 // LOC_Os10g21230 // LOC_Os04g55040 // LOC_Os01g58000 // LOC_Os10g21236 // LOC_Os10g41930 // LOC_Os02g51470 // LOC_Os01g46980 // LOC_Os12g07140 // LOC_Os10g38274 // LOC_Os08g15170 // LOC_Os12g34108 // LOC_Os05g01560 // LOC_Os10g38276 // LOC_Os09g08910
GO:0015980	P	energy derivation by oxidation of organic compounds	12	3569	85	24460	0.59	1	// LOC_Os12g34094 // LOC_Os01g16900 // LOC_Os03g59220 // LOC_Os12g33946 // LOC_Os12g14939 // LOC_Os03g52460 // LOC_Os05g50380 // LOC_Os04g40310 // LOC_Os01g11054 // LOC_Os08g25734 // LOC_Os03g14590 // LOC_Os03g19890
GO:0006511	P	ubiquitin-dependent protein catabolic process	15	3569	144	24460	0.92	1	// LOC_Os08g33340 // LOC_Os07g11070 // LOC_Os02g46650 // LOC_Os08g43540 // LOC_Os10g07270 // LOC_Os03g48930 // LOC_Os08g41630 // LOC_Os09g36830 // LOC_Os01g70920 // LOC_Os06g02360 // LOC_Os01g35040 // LOC_Os08g37350 // LOC_Os06g07140 // LOC_Os03g24040 // LOC_Os12g40300
GO:0070271	P	protein complex biogenesis	20	3569	116	24460	0.28	1	// LOC_Os05g37160 // LOC_Os04g53550 // LOC_Os05g02140 // LOC_Os10g25770 // LOC_Os01g59150 // LOC_Os01g56780 // LOC_Os02g06480 // LOC_Os01g46020 // LOC_Os02g57150 // LOC_Os03g16430 // LOC_Os11g47130 // LOC_Os09g36440 // LOC_Os07g11070 // LOC_Os10g29660 // LOC_Os04g56970 // LOC_Os05g50930 // LOC_Os01g46580 // LOC_Os01g56550 // LOC_Os01g18050 // LOC_Os11g35360
GO:0006730	P	one-carbon metabolic process	8	3569	63	24460	0.7	1	// LOC_Os01g36790 // LOC_Os02g43194 // LOC_Os03g40780 // LOC_Os01g02920 // LOC_Os01g22010 // LOC_Os05g04510 // LOC_Os05g41800 // LOC_Os01g18860
GO:0009311	P	oligosaccharide metabolic process	10	3569	46	24460	0.17	1	// LOC_Os09g20990 // LOC_Os11g12810 // LOC_Os09g20390 // LOC_Os03g22120 // LOC_Os03g26910 // LOC_Os03g28330 // LOC_Os10g37660 // LOC_Os08g34580 // LOC_Os01g69030 // LOC_Os09g23350
GO:0009312	P	oligosaccharide biosynthetic process	5	3569	32	24460	0.52	1	// LOC_Os03g26910 // LOC_Os08g34580 // LOC_Os09g20990 // LOC_Os09g23350 // LOC_Os09g20390
GO:0007049	P	cell cycle	6	3569	30	24460	0.31	1	// LOC_Os10g33310 // LOC_Os01g34870 // LOC_Os01g07110 // LOC_Os01g07170 // LOC_Os12g41350 // LOC_Os02g40680
GO:0051246	P	regulation of protein metabolic process	11	3569	91	24460	0.77	1	// LOC_Os03g50440 // LOC_Os09g12230 // LOC_Os06g30970 // LOC_Os02g02830 // LOC_Os04g58800 // LOC_Os01g03520 // LOC_Os01g12950 // LOC_Os01g13280 // LOC_Os05g38550 // LOC_Os01g06740 // LOC_Os03g57790
GO:0008033	P	tRNA processing	8	3569	56	24460	0.58	1	// LOC_Os05g18780 // LOC_Os05g43374 // LOC_Os10g21360 // LOC_Os10g30550 // LOC_Os01g35170 // LOC_Os05g19954 // LOC_Os10g05220 // LOC_Os08g15090
GO:0009108	P	coenzyme biosynthetic process	11	3569	55	24460	0.21	1	// LOC_Os02g35200 // LOC_Os04g35060 // LOC_Os12g16200 // LOC_Os09g27420 // LOC_Os02g15870 // LOC_Os01g12560 // LOC_Os02g04170 // LOC_Os04g56710 // LOC_Os06g10520 // LOC_Os01g47350 // LOC_Os06g46900
GO:0009100	P	glycoprotein metabolic process	10	3569	55	24460	0.31	1	// LOC_Os02g38140 // LOC_Os06g06280 // LOC_Os03g58900 // LOC_Os12g07290 // LOC_Os07g10830 // LOC_Os09g27950 // LOC_Os04g57890 // LOC_Os01g63970 // LOC_Os07g09670 // LOC_Os02g35870
GO:0009101	P	glycoprotein biosynthetic process	10	3569	55	24460	0.31	1	// LOC_Os02g38140 // LOC_Os06g06280 // LOC_Os03g58900 // LOC_Os12g07290 // LOC_Os07g10830 // LOC_Os09g27950 // LOC_Os04g57890 // LOC_Os01g63970 // LOC_Os07g09670 // LOC_Os02g35870
GO:0006325	P	chromatin organization	27	3569	983	24460	1	1	// LOC_Os12g24050 // LOC_Os08g30910 // LOC_Os09g23730 // LOC_Os01g56780 // LOC_Os09g04960 // LOC_Os01g06010 // LOC_Os01g61920 // LOC_Os09g38020 // LOC_Os04g58610 // LOC_Os07g08710 // LOC_Os06g04030 // LOC_Os07g36140 // LOC_Os05g51850 // LOC_Os02g12320 // LOC_Os03g58470 // LOC_Os01g05630 // LOC_Os10g39410 // LOC_Os07g36130 // LOC_Os05g38740 // LOC_Os04g18090 // LOC_Os09g26340 // LOC_Os02g12380 // …
GO:0006418	P	tRNA aminoacylation for protein translation	8	3569	96	24460	0.96	1	// LOC_Os09g38420 // LOC_Os03g53800 // LOC_Os01g54020 // LOC_Os10g36210 // LOC_Os01g03050 // LOC_Os09g12290 // LOC_Os05g26660 // LOC_Os12g33080
GO:0007265	P	Ras protein signal transduction	5	3569	43	24460	0.75	1	// LOC_Os03g20720 // LOC_Os08g43380 // LOC_Os02g10480 // LOC_Os02g42134 // LOC_Os05g45840
GO:0043623	P	cellular protein complex assembly	12	3569	65	24460	0.27	1	// LOC_Os05g37160 // LOC_Os05g02140 // LOC_Os01g59150 // LOC_Os02g06480 // LOC_Os02g57150 // LOC_Os04g53550 // LOC_Os11g47130 // LOC_Os07g11070 // LOC_Os04g56970 // LOC_Os01g46580 // LOC_Os01g18050 // LOC_Os11g35360
GO:0006996	P	organelle organization	46	3569	1101	24460	1	1	// LOC_Os12g24050 // LOC_Os08g30910 // LOC_Os09g23730 // LOC_Os01g56780 // LOC_Os09g04960 // LOC_Os01g06010 // LOC_Os06g44890 // LOC_Os12g41350 // LOC_Os01g61920 // LOC_Os09g38020 // LOC_Os11g35360 // LOC_Os04g58610 // LOC_Os02g12320 // LOC_Os07g08710 // LOC_Os06g04030 // LOC_Os07g36140 // LOC_Os05g51850 // LOC_Os07g13950 // LOC_Os01g07170 // LOC_Os03g58470 // LOC_Os01g05630 // LOC_Os10g39410 // …
GO:0044237	P	cellular metabolic process	1378	3569	10813	24460	1	1	// LOC_Os08g25900 // LOC_Os08g38590 // LOC_Os08g07774 // LOC_Os01g40070 // LOC_Os12g40419 // LOC_Os02g46090 // LOC_Os05g06300 // LOC_Os01g48446 // LOC_Os03g10950 // LOC_Os01g63150 // LOC_Os12g12260 // LOC_Os10g33420 // LOC_Os02g18380 // LOC_Os03g27990 // LOC_Os05g06490 // LOC_Os04g24140 // LOC_Os03g60100 // LOC_Os06g05130 // LOC_Os10g30520 // LOC_Os01g02560 // LOC_Os03g21230 // LOC_Os07g38300 // …
GO:0006399	P	tRNA metabolic process	18	3569	154	24460	0.84	1	// LOC_Os09g38420 // LOC_Os03g53800 // LOC_Os06g13660 // LOC_Os05g43374 // LOC_Os01g03030 // LOC_Os10g21360 // LOC_Os01g54020 // LOC_Os05g18780 // LOC_Os01g03050 // LOC_Os05g19954 // LOC_Os10g36210 // LOC_Os09g12290 // LOC_Os10g30550 // LOC_Os01g35170 // LOC_Os10g05220 // LOC_Os05g26660 // LOC_Os12g33080 // LOC_Os08g15090
GO:0006259	P	DNA metabolic process	69	3569	4448	24460	1	1	// LOC_Os08g11150 // LOC_Os03g22330 // LOC_Os01g26240 // LOC_Os12g24050 // LOC_Os09g04960 // LOC_Os04g35420 // LOC_Os02g34900 // LOC_Os02g12320 // LOC_Os07g32650 // LOC_Os11g44750 // LOC_Os02g15560 // LOC_Os08g34240 // LOC_Os08g06620 // LOC_Os04g42784 // LOC_Os07g30240 // LOC_Os10g12010 // LOC_Os02g13910 // LOC_Os04g45810 // LOC_Os07g14370 // LOC_Os04g42290 // LOC_Os11g28210 // LOC_Os08g24320 // …
GO:0006396	P	RNA processing	22	3569	196	24460	0.9	1	// LOC_Os01g37050 // LOC_Os12g33956 // LOC_Os03g49430 // LOC_Os10g30550 // LOC_Os01g38530 // LOC_Os05g18780 // LOC_Os05g04940 // LOC_Os10g39770 // LOC_Os05g43374 // LOC_Os10g21360 // LOC_Os06g35470 // LOC_Os05g37520 // LOC_Os02g39700 // LOC_Os05g19954 // LOC_Os10g05220 // LOC_Os03g19560 // LOC_Os08g15090 // LOC_Os10g18150 // LOC_Os05g25400 // LOC_Os03g51984 // LOC_Os01g35170 // LOC_Os03g59550
GO:0019220	P	regulation of phosphate metabolic process	5	3569	15	24460	0.1	1	// LOC_Os08g05650 // LOC_Os01g57420 // LOC_Os08g15090 // LOC_Os12g12260 // LOC_Os04g54200
GO:0006470	P	protein amino acid dephosphorylation	16	3569	76	24460	0.12	1	// LOC_Os05g49730 // LOC_Os02g39410 // LOC_Os05g46040 // LOC_Os03g18150 // LOC_Os06g48300 // LOC_Os12g39120 // LOC_Os01g19130 // LOC_Os03g55320 // LOC_Os08g44320 // LOC_Os07g02330 // LOC_Os03g10950 // LOC_Os06g20340 // LOC_Os07g45170 // LOC_Os01g40094 // LOC_Os05g38290 // LOC_Os03g16170
GO:0009966	P	regulation of signal transduction	5	3569	49	24460	0.83	1	// LOC_Os03g20720 // LOC_Os08g43380 // LOC_Os02g10480 // LOC_Os02g42134 // LOC_Os05g45840
GO:0022900	P	electron transport chain	12	3569	84	24460	0.57	1	// LOC_Os12g34094 // LOC_Os06g39708 // LOC_Os03g59220 // LOC_Os12g33946 // LOC_Os12g14939 // LOC_Os09g04680 // LOC_Os08g35420 // LOC_Os08g01380 // LOC_Os03g19890 // LOC_Os10g39880 // LOC_Os01g64120 // LOC_Os10g21310
GO:0006071	P	glycerol metabolic process	6	3569	20	24460	0.1	1	// LOC_Os04g32320 // LOC_Os05g41590 // LOC_Os01g74000 // LOC_Os02g37590 // LOC_Os03g40670 // LOC_Os04g39610
GO:0006073	P	cellular glucan metabolic process	18	3569	95	24460	0.19	1	// LOC_Os04g53310 // LOC_Os01g54620 // LOC_Os06g08620 // LOC_Os07g24190 // LOC_Os07g41360 // LOC_Os10g20090 // LOC_Os08g06380 // LOC_Os03g52460 // LOC_Os05g50380 // LOC_Os02g51070 // LOC_Os03g40270 // LOC_Os06g22919 // LOC_Os07g10770 // LOC_Os08g25734 // LOC_Os05g08370 // LOC_Os04g35030 // LOC_Os07g22930 // LOC_Os06g48180
GO:0034470	P	ncRNA processing	11	3569	88	24460	0.73	1	// LOC_Os05g18780 // LOC_Os10g39770 // LOC_Os05g43374 // LOC_Os10g21360 // LOC_Os03g51984 // LOC_Os10g30550 // LOC_Os01g35170 // LOC_Os05g19954 // LOC_Os10g05220 // LOC_Os08g15090 // LOC_Os01g38530
GO:0000097	P	sulfur amino acid biosynthetic process	7	3569	27	24460	0.13	1	// LOC_Os10g28350 // LOC_Os01g74650 // LOC_Os02g12900 // LOC_Os01g52260 // LOC_Os06g36880 // LOC_Os01g01120 // LOC_Os04g08350
GO:0006605	P	protein targeting	6	3569	49	24460	0.72	1	// LOC_Os07g13950 // LOC_Os06g06870 // LOC_Os06g44374 // LOC_Os02g08180 // LOC_Os05g43390 // LOC_Os11g47130
GO:0016192	P	vesicle-mediated transport	23	3569	197	24460	0.87	1	// LOC_Os03g58840 // LOC_Os02g46510 // LOC_Os06g07200 // LOC_Os06g51510 // LOC_Os08g30480 // LOC_Os06g50120 // LOC_Os02g30230 // LOC_Os01g25110 // LOC_Os10g20240 // LOC_Os11g06740 // LOC_Os09g36976 // LOC_Os03g57310 // LOC_Os08g35470 // LOC_Os09g17810 // LOC_Os01g61180 // LOC_Os02g21250 // LOC_Os01g73300 // LOC_Os11g42490 // LOC_Os06g48330 // LOC_Os05g02140 // LOC_Os04g33690 // LOC_Os03g50340 // …
GO:0007154	P	cell communication	30	3569	164	24460	0.15	1	// LOC_Os04g34270 // LOC_Os04g54110 // LOC_Os04g34330 // LOC_Os04g34250 // LOC_Os05g45840 // LOC_Os11g10290 // LOC_Os01g66680 // LOC_Os05g42210 // LOC_Os11g03840 // LOC_Os07g36590 // LOC_Os12g34320 // LOC_Os08g43380 // LOC_Os03g20720 // LOC_Os06g06960 // LOC_Os04g15580 // LOC_Os01g57560 // LOC_Os12g03640 // LOC_Os04g01310 // LOC_Os04g34320 // LOC_Os07g36544 // LOC_Os04g54070 // LOC_Os01g48000 // …
GO:0033554	P	cellular response to stress	17	3569	156	24460	0.9	1	// LOC_Os03g22330 // LOC_Os07g34598 // LOC_Os08g40450 // LOC_Os08g33340 // LOC_Os01g07110 // LOC_Os02g48290 // LOC_Os05g19270 // LOC_Os01g58690 // LOC_Os06g45330 // LOC_Os04g42784 // LOC_Os07g30240 // LOC_Os12g07650 // LOC_Os04g42290 // LOC_Os06g13020 // LOC_Os02g10990 // LOC_Os07g46410 // LOC_Os02g29464
GO:0009725	P	response to hormone stimulus	5	3569	26	24460	0.36	1	// LOC_Os06g09660 // LOC_Os04g36054 // LOC_Os06g48950 // LOC_Os04g57610 // LOC_Os05g43920
GO:0006119	P	oxidative phosphorylation	23	3569	145	24460	0.39	1	// LOC_Os03g59220 // LOC_Os10g10500 // LOC_Os04g55040 // LOC_Os05g01560 // LOC_Os01g41610 // LOC_Os03g52660 // LOC_Os10g21230 // LOC_Os01g46980 // LOC_Os01g58000 // LOC_Os10g21236 // LOC_Os12g07140 // LOC_Os08g15170 // LOC_Os04g02670 // LOC_Os12g34108 // LOC_Os03g17070 // LOC_Os12g14939 // LOC_Os10g38276 // LOC_Os10g38274 // LOC_Os09g08910 // LOC_Os12g34094 // LOC_Os11g06890 // LOC_Os10g41930 // …
GO:0042398	P	cellular amino acid derivative biosynthetic process	7	3569	34	24460	0.26	1	// LOC_Os06g42560 // LOC_Os12g16200 // LOC_Os03g60509 // LOC_Os01g12560 // LOC_Os11g02440 // LOC_Os12g02370 // LOC_Os06g04070
GO:0005992	P	trehalose biosynthetic process	5	3569	28	24460	0.41	1	// LOC_Os03g26910 // LOC_Os08g34580 // LOC_Os09g20990 // LOC_Os09g23350 // LOC_Os09g20390
GO:0006818	P	hydrogen transport	22	3569	113	24460	0.13	1	// LOC_Os10g10500 // LOC_Os04g55040 // LOC_Os05g01560 // LOC_Os02g09150 // LOC_Os03g52660 // LOC_Os10g21230 // LOC_Os01g46980 // LOC_Os01g58000 // LOC_Os10g21236 // LOC_Os12g07140 // LOC_Os08g15170 // LOC_Os04g02670 // LOC_Os12g34108 // LOC_Os06g08080 // LOC_Os03g17070 // LOC_Os10g38276 // LOC_Os10g38274 // LOC_Os09g08910 // LOC_Os11g06890 // LOC_Os01g41610 // LOC_Os10g41930 // LOC_Os02g51470
GO:0045333	P	cellular respiration	9	3569	79	24460	0.8	1	// LOC_Os12g34094 // LOC_Os03g59220 // LOC_Os12g33946 // LOC_Os12g14939 // LOC_Os01g16900 // LOC_Os04g40310 // LOC_Os01g11054 // LOC_Os03g14590 // LOC_Os03g19890
GO:0051603	P	proteolysis involved in cellular protein catabolic process	15	3569	144	24460	0.92	1	// LOC_Os08g33340 // LOC_Os07g11070 // LOC_Os02g46650 // LOC_Os08g43540 // LOC_Os10g07270 // LOC_Os03g48930 // LOC_Os08g41630 // LOC_Os09g36830 // LOC_Os01g70920 // LOC_Os06g02360 // LOC_Os01g35040 // LOC_Os08g37350 // LOC_Os06g07140 // LOC_Os03g24040 // LOC_Os12g40300
GO:0046903	P	secretion	6	3569	62	24460	0.88	1	// LOC_Os06g48330 // LOC_Os09g17810 // LOC_Os01g61180 // LOC_Os08g35470 // LOC_Os02g30230 // LOC_Os02g36619
GO:0044272	P	sulfur compound biosynthetic process	10	3569	49	24460	0.21	1	// LOC_Os10g28350 // LOC_Os05g18780 // LOC_Os01g74650 // LOC_Os12g16200 // LOC_Os04g08350 // LOC_Os02g12900 // LOC_Os01g52260 // LOC_Os06g36880 // LOC_Os01g01120 // LOC_Os05g32390
GO:0006352	P	transcription initiation	8	3569	47	24460	0.4	1	// LOC_Os10g25770 // LOC_Os01g46020 // LOC_Os03g16430 // LOC_Os09g36440 // LOC_Os01g56780 // LOC_Os10g29660 // LOC_Os05g50930 // LOC_Os01g56550
GO:0046417	P	chorismate metabolic process	7	3569	31	24460	0.2	1	// LOC_Os07g49390 // LOC_Os10g41480 // LOC_Os02g08410 // LOC_Os09g36800 // LOC_Os07g42960 // LOC_Os06g42560 // LOC_Os03g27230
GO:0015837	P	amine transport	8	3569	30	24460	0.1	1	// LOC_Os03g14915 // LOC_Os04g35540 // LOC_Os01g11160 // LOC_Os12g42850 // LOC_Os07g46780 // LOC_Os11g05690 // LOC_Os12g06060 // LOC_Os02g47210
GO:0009719	P	response to endogenous stimulus	5	3569	26	24460	0.36	1	// LOC_Os06g09660 // LOC_Os04g36054 // LOC_Os06g48950 // LOC_Os04g57610 // LOC_Os05g43920
GO:0006139	P	nucleobase, nucleoside, nucleotide and nucleic acid metabolic process	471	3569	6727	24460	1	1	// LOC_Os03g22330 // LOC_Os04g45810 // LOC_Os08g38590 // LOC_Os02g49440 // LOC_Os05g45410 // LOC_Os12g02400 // LOC_Os05g01560 // LOC_Os12g01449 // LOC_Os02g50350 // LOC_Os11g01140 // LOC_Os01g48446 // LOC_Os08g15170 // LOC_Os01g48700 // LOC_Os01g64790 // LOC_Os01g63150 // LOC_Os05g41780 // LOC_Os05g09020 // LOC_Os01g53220 // LOC_Os09g31300 // LOC_Os03g19590 // LOC_Os06g17410 // LOC_Os05g06490 // …
GO:0005984	P	disaccharide metabolic process	10	3569	44	24460	0.14	1	// LOC_Os09g20990 // LOC_Os11g12810 // LOC_Os09g20390 // LOC_Os03g22120 // LOC_Os03g26910 // LOC_Os03g28330 // LOC_Os10g37660 // LOC_Os08g34580 // LOC_Os01g69030 // LOC_Os09g23350
GO:0006508	P	proteolysis	125	3569	3247	24460	1	1	// LOC_Os12g24050 // LOC_Os01g04030 // LOC_Os08g40110 // LOC_Os02g46650 // LOC_Os09g29710 // LOC_Os03g02750 // LOC_Os07g48596 // LOC_Os06g05240 // LOC_Os08g43540 // LOC_Os12g15470 // LOC_Os08g25250 // LOC_Os06g08720 // LOC_Os07g11070 // LOC_Os05g48330 // LOC_Os03g57660 // LOC_Os11g27329 // LOC_Os02g46260 // LOC_Os01g63150 // LOC_Os06g16260 // LOC_Os01g52750 // LOC_Os06g02360 // LOC_Os01g18050 // …
GO:0016070	P	RNA metabolic process	186	3569	1180	24460	0.17	1	// LOC_Os04g45810 // LOC_Os12g33956 // LOC_Os08g38590 // LOC_Os08g41960 // LOC_Os03g12370 // LOC_Os05g45410 // LOC_Os06g19630 // LOC_Os03g08500 // LOC_Os09g35910 // LOC_Os05g51850 // LOC_Os11g01140 // LOC_Os07g01970 // LOC_Os01g48700 // LOC_Os01g64790 // LOC_Os05g41780 // LOC_Os06g13660 // LOC_Os05g43920 // LOC_Os01g53220 // LOC_Os03g19590 // LOC_Os02g51330 // LOC_Os07g44950 // LOC_Os09g36440 // …
GO:0009987	P	cellular process	1669	3569	12363	24460	1	1	// LOC_Os08g25900 // LOC_Os08g38590 // LOC_Os08g07774 // LOC_Os01g40070 // LOC_Os12g40419 // LOC_Os07g03910 // LOC_Os02g46090 // LOC_Os05g06300 // LOC_Os01g48446 // LOC_Os03g10950 // LOC_Os01g63150 // LOC_Os12g12260 // LOC_Os10g33420 // LOC_Os02g18380 // LOC_Os11g11940 // LOC_Os03g27990 // LOC_Os05g06490 // LOC_Os04g24140 // LOC_Os03g60100 // LOC_Os06g05130 // LOC_Os10g30520 // LOC_Os01g02560 // …
GO:0051258	P	protein polymerization	6	3569	27	24460	0.24	1	// LOC_Os05g37160 // LOC_Os01g59150 // LOC_Os04g56970 // LOC_Os01g46580 // LOC_Os01g18050 // LOC_Os11g35360
GO:0009059	P	macromolecule biosynthetic process	440	3569	5252	24460	1	1	// LOC_Os08g40610 // LOC_Os04g45810 // LOC_Os08g38590 // LOC_Os02g01332 // LOC_Os02g49440 // LOC_Os05g14180 // LOC_Os01g39810 // LOC_Os12g02400 // LOC_Os05g04640 // LOC_Os01g49900 // LOC_Os11g01140 // LOC_Os01g48446 // LOC_Os05g08370 // LOC_Os03g59720 // LOC_Os01g48700 // LOC_Os01g63150 // LOC_Os05g41780 // LOC_Os05g09020 // LOC_Os01g53220 // LOC_Os09g31300 // LOC_Os06g35470 // LOC_Os02g18380 // …
GO:0016137	P	glycoside metabolic process	10	3569	44	24460	0.14	1	// LOC_Os09g20990 // LOC_Os11g12810 // LOC_Os09g20390 // LOC_Os03g22120 // LOC_Os03g26910 // LOC_Os03g28330 // LOC_Os10g37660 // LOC_Os08g34580 // LOC_Os01g69030 // LOC_Os09g23350
GO:0016138	P	glycoside biosynthetic process	5	3569	31	24460	0.49	1	// LOC_Os03g26910 // LOC_Os08g34580 // LOC_Os09g20990 // LOC_Os09g23350 // LOC_Os09g20390
GO:0046351	P	disaccharide biosynthetic process	5	3569	31	24460	0.49	1	// LOC_Os03g26910 // LOC_Os08g34580 // LOC_Os09g20990 // LOC_Os09g23350 // LOC_Os09g20390
GO:0051174	P	regulation of phosphorus metabolic process	5	3569	15	24460	0.1	1	// LOC_Os08g05650 // LOC_Os01g57420 // LOC_Os08g15090 // LOC_Os12g12260 // LOC_Os04g54200
GO:0034220	P	ion transmembrane transport	20	3569	102	24460	0.14	1	// LOC_Os11g06890 // LOC_Os10g10500 // LOC_Os04g02670 // LOC_Os03g17070 // LOC_Os01g41610 // LOC_Os03g52660 // LOC_Os10g21230 // LOC_Os04g55040 // LOC_Os01g58000 // LOC_Os10g21236 // LOC_Os10g41930 // LOC_Os02g51470 // LOC_Os01g46980 // LOC_Os12g07140 // LOC_Os10g38274 // LOC_Os08g15170 // LOC_Os12g34108 // LOC_Os05g01560 // LOC_Os10g38276 // LOC_Os09g08910
GO:0009058	P	biosynthetic process	638	3569	6082	24460	1	1	// LOC_Os08g40610 // LOC_Os04g45810 // LOC_Os08g38590 // LOC_Os12g04880 // LOC_Os07g42960 // LOC_Os02g49440 // LOC_Os05g14180 // LOC_Os01g39810 // LOC_Os11g02450 // LOC_Os03g02690 // LOC_Os05g01560 // LOC_Os12g01449 // LOC_Os01g49900 // LOC_Os02g50350 // LOC_Os04g33300 // LOC_Os11g01140 // LOC_Os01g48446 // LOC_Os03g18130 // LOC_Os08g15170 // LOC_Os05g08370 // LOC_Os03g59720 // LOC_Os01g48700 // …
GO:0009110	P	vitamin biosynthetic process	8	3569	34	24460	0.16	1	// LOC_Os05g18780 // LOC_Os04g35060 // LOC_Os02g19440 // LOC_Os05g32390 // LOC_Os02g36340 // LOC_Os02g04170 // LOC_Os01g47350 // LOC_Os05g38570
GO:0051649	P	establishment of localization in cell	50	3569	299	24460	0.2	1	// LOC_Os01g61030 // LOC_Os02g46510 // LOC_Os05g19040 // LOC_Os03g60870 // LOC_Os06g44374 // LOC_Os06g07200 // LOC_Os06g51510 // LOC_Os08g30480 // LOC_Os05g43390 // LOC_Os08g37370 // LOC_Os12g37360 // LOC_Os10g23100 // LOC_Os12g43550 // LOC_Os02g30230 // LOC_Os01g25110 // LOC_Os10g20240 // LOC_Os05g27530 // LOC_Os07g45300 // LOC_Os09g36976 // LOC_Os11g47130 // LOC_Os01g37800 // LOC_Os05g01490 // …
GO:0006310	P	DNA recombination	6	3569	99	24460	0.99	1	// LOC_Os04g35420 // LOC_Os02g34900 // LOC_Os01g07110 // LOC_Os02g15560 // LOC_Os11g02379 // LOC_Os07g14370
GO:0018193	P	peptidyl-amino acid modification	5	3569	21	24460	0.23	1	// LOC_Os03g19590 // LOC_Os07g10830 // LOC_Os07g44330 // LOC_Os03g25400 // LOC_Os02g50480
GO:0006767	P	water-soluble vitamin metabolic process	7	3569	33	24460	0.24	1	// LOC_Os05g18780 // LOC_Os04g35060 // LOC_Os02g19440 // LOC_Os02g36340 // LOC_Os02g04170 // LOC_Os05g32390 // LOC_Os05g38570
GO:0006260	P	DNA replication	21	3569	2772	24460	1	1	// LOC_Os06g40240 // LOC_Os02g12320 // LOC_Os05g20430 // LOC_Os12g24050 // LOC_Os04g09840 // LOC_Os06g13020 // LOC_Os07g32650 // LOC_Os04g47660 // LOC_Os08g06620 // LOC_Os06g07210 // LOC_Os12g04880 // LOC_Os11g29380 // LOC_Os01g14610 // LOC_Os04g48060 // LOC_Os04g19114 // LOC_Os11g44750 // LOC_Os09g04960 // LOC_Os08g02670 // LOC_Os06g45980 // LOC_Os01g63150 // LOC_Os06g32890
GO:0009073	P	aromatic amino acid family biosynthetic process	7	3569	31	24460	0.2	1	// LOC_Os07g49390 // LOC_Os10g41480 // LOC_Os02g08410 // LOC_Os09g36800 // LOC_Os07g42960 // LOC_Os06g42560 // LOC_Os03g27230
GO:0006766	P	vitamin metabolic process	8	3569	34	24460	0.16	1	// LOC_Os05g18780 // LOC_Os04g35060 // LOC_Os02g19440 // LOC_Os05g32390 // LOC_Os02g36340 // LOC_Os02g04170 // LOC_Os01g47350 // LOC_Os05g38570
GO:0030163	P	protein catabolic process	17	3569	172	24460	0.96	1	// LOC_Os08g33540 // LOC_Os08g33340 // LOC_Os07g11070 // LOC_Os02g46650 // LOC_Os08g43540 // LOC_Os10g07270 // LOC_Os03g48930 // LOC_Os08g41630 // LOC_Os09g36830 // LOC_Os01g70920 // LOC_Os06g02360 // LOC_Os02g11050 // LOC_Os01g35040 // LOC_Os08g37350 // LOC_Os06g07140 // LOC_Os03g24040 // LOC_Os12g40300
GO:0048878	P	chemical homeostasis	5	3569	19	24460	0.18	1	// LOC_Os02g06480 // LOC_Os07g47100 // LOC_Os11g42790 // LOC_Os11g01530 // LOC_Os12g01530
GO:0043038	P	amino acid activation	10	3569	99	24460	0.9	1	// LOC_Os09g38420 // LOC_Os03g53800 // LOC_Os01g54020 // LOC_Os06g13660 // LOC_Os01g03030 // LOC_Os10g36210 // LOC_Os01g03050 // LOC_Os09g12290 // LOC_Os05g26660 // LOC_Os12g33080
GO:0019344	P	cysteine biosynthetic process	5	3569	16	24460	0.12	1	// LOC_Os04g08350 // LOC_Os01g52260 // LOC_Os01g74650 // LOC_Os02g12900 // LOC_Os06g36880
GO:0019439	P	aromatic compound catabolic process	5	3569	29	24460	0.44	1	// LOC_Os01g63190 // LOC_Os06g01360 // LOC_Os01g62490 // LOC_Os02g41630 // LOC_Os12g33610
GO:0032940	P	secretion by cell	6	3569	62	24460	0.88	1	// LOC_Os06g48330 // LOC_Os09g17810 // LOC_Os01g61180 // LOC_Os08g35470 // LOC_Os02g30230 // LOC_Os02g36619
GO:0016043	P	cellular component organization	71	3569	1226	24460	1	1	// LOC_Os05g31020 // LOC_Os12g24050 // LOC_Os08g30910 // LOC_Os09g36440 // LOC_Os07g36130 // LOC_Os09g23730 // LOC_Os01g56780 // LOC_Os10g29660 // LOC_Os01g05800 // LOC_Os09g04960 // LOC_Os01g06010 // LOC_Os06g44890 // LOC_Os12g41350 // LOC_Os07g08710 // LOC_Os09g38020 // LOC_Os06g41110 // LOC_Os11g35360 // LOC_Os04g58610 // LOC_Os02g12320 // LOC_Os01g61920 // LOC_Os01g59150 // LOC_Os06g04030 // …
GO:0016042	P	lipid catabolic process	8	3569	31	24460	0.12	1	// LOC_Os06g14490 // LOC_Os01g09220 // LOC_Os10g33420 // LOC_Os11g43760 // LOC_Os04g57440 // LOC_Os01g40070 // LOC_Os11g39220 // LOC_Os06g24704
GO:0043039	P	tRNA aminoacylation	10	3569	99	24460	0.9	1	// LOC_Os09g38420 // LOC_Os03g53800 // LOC_Os01g54020 // LOC_Os06g13660 // LOC_Os01g03030 // LOC_Os10g36210 // LOC_Os01g03050 // LOC_Os09g12290 // LOC_Os05g26660 // LOC_Os12g33080
GO:0065009	P	regulation of molecular function	15	3569	107	24460	0.6	1	// LOC_Os08g43380 // LOC_Os01g58280 // LOC_Os12g12260 // LOC_Os01g52750 // LOC_Os03g20720 // LOC_Os06g41880 // LOC_Os04g54200 // LOC_Os05g45840 // LOC_Os08g05650 // LOC_Os01g57420 // LOC_Os02g42134 // LOC_Os03g02750 // LOC_Os05g35740 // LOC_Os02g10480 // LOC_Os08g15090
GO:0008152	P	metabolic process	1914	3569	14088	24460	1	1	// LOC_Os08g25900 // LOC_Os08g38590 // LOC_Os08g07774 // LOC_Os01g40070 // LOC_Os04g52230 // LOC_Os12g40419 // LOC_Os02g46090 // LOC_Os05g06300 // LOC_Os01g48446 // LOC_Os03g10950 // LOC_Os01g63150 // LOC_Os12g12260 // LOC_Os10g33420 // LOC_Os02g18380 // LOC_Os03g27990 // LOC_Os05g06490 // LOC_Os04g24140 // LOC_Os03g60100 // LOC_Os06g05130 // LOC_Os10g30520 // LOC_Os01g02560 // LOC_Os03g21230 // …
// LOC_Os10g35470 // LOC_Os05g01780 // LOC_Os03g18580 // LOC_Os01g69950 // LOC_Os03g56160 // LOC_Os11g36160 // LOC_Os04g02050 // LOC_Os01g27230 // LOC_Os07g14600 // LOC_Os09g12230 // LOC_Os02g36210 // LOC_Os12g02810 // LOC_Os12g13380 // LOC_Os07g36544 // LOC_Os06g41060 // LOC_Os12g23200 // LOC_Os11g36190 // LOC_Os05g34320 // LOC_Os01g09460 // LOC_Os02g55250 // LOC_Os08g41630 // LOC_Os01g49890 // …
GO:0050801	P	ion homeostasis	5	3569	19	24460	0.18	1	// LOC_Os02g06480 // LOC_Os07g47100 // LOC_Os11g42790 // LOC_Os11g01530 // LOC_Os12g01530
GO:0006865	P	amino acid transport	8	3569	30	24460	0.1	1	// LOC_Os03g14915 // LOC_Os04g35540 // LOC_Os01g11160 // LOC_Os12g42850 // LOC_Os07g46780 // LOC_Os11g05690 // LOC_Os12g06060 // LOC_Os02g47210
GO:0044249	P	cellular biosynthetic process	611	3569	5899	24460	1	1	// LOC_Os08g40610 // LOC_Os04g45810 // LOC_Os08g38590 // LOC_Os12g04880 // LOC_Os07g42960 // LOC_Os02g49440 // LOC_Os05g14180 // LOC_Os01g39810 // LOC_Os11g02450 // LOC_Os03g02690 // LOC_Os05g01560 // LOC_Os12g01449 // LOC_Os01g49900 // LOC_Os02g50350 // LOC_Os04g33300 // LOC_Os11g01140 // LOC_Os01g48446 // LOC_Os03g18130 // LOC_Os08g15170 // LOC_Os05g08370 // LOC_Os03g59720 // LOC_Os01g48700 // …
GO:0034645	P	cellular macromolecule biosynthetic process	440	3569	5248	24460	1	1	// LOC_Os08g40610 // LOC_Os04g45810 // LOC_Os08g38590 // LOC_Os02g01332 // LOC_Os02g49440 // LOC_Os05g14180 // LOC_Os01g39810 // LOC_Os12g02400 // LOC_Os05g04640 // LOC_Os01g49900 // LOC_Os11g01140 // LOC_Os01g48446 // LOC_Os05g08370 // LOC_Os03g59720 // LOC_Os01g48700 // LOC_Os01g63150 // LOC_Os05g41780 // LOC_Os05g09020 // LOC_Os01g53220 // LOC_Os09g31300 // LOC_Os06g35470 // LOC_Os02g18380 // …
GO:0010646	P	regulation of cell communication	5	3569	49	24460	0.83	1	// LOC_Os03g20720 // LOC_Os08g43380 // LOC_Os02g10480 // LOC_Os02g42134 // LOC_Os05g45840
GO:0043087	P	regulation of GTPase activity	5	3569	42	24460	0.73	1	// LOC_Os03g20720 // LOC_Os08g43380 // LOC_Os02g10480 // LOC_Os02g42134 // LOC_Os05g45840
GO:0043086	P	negative regulation of catalytic activity	5	3569	48	24460	0.82	1	// LOC_Os05g35740 // LOC_Os01g52750 // LOC_Os06g41880 // LOC_Os01g58280 // LOC_Os03g02750
GO:0006220	P	pyrimidine nucleotide metabolic process	5	3569	15	24460	0.1	1	// LOC_Os02g50350 // LOC_Os12g36194 // LOC_Os01g46570 // LOC_Os01g72240 // LOC_Os01g43020
GO:0006221	P	pyrimidine nucleotide biosynthetic process	5	3569	15	24460	0.1	1	// LOC_Os02g50350 // LOC_Os12g36194 // LOC_Os01g46570 // LOC_Os01g72240 // LOC_Os01g43020
GO:0022613	P	ribonucleoprotein complex biogenesis	6	3569	55	24460	0.81	1	// LOC_Os07g47420 // LOC_Os10g39770 // LOC_Os03g17580 // LOC_Os03g51984 // LOC_Os06g16290 // LOC_Os01g38530
GO:0044238	P	primary metabolic process	1486	3569	12303	24460	1	1	// LOC_Os08g38590 // LOC_Os08g07774 // LOC_Os01g40070 // LOC_Os12g40419 // LOC_Os02g46090 // LOC_Os05g06300 // LOC_Os01g48446 // LOC_Os03g10950 // LOC_Os01g63150 // LOC_Os10g33420 // LOC_Os02g18380 // LOC_Os03g27990 // LOC_Os05g06490 // LOC_Os04g24140 // LOC_Os03g60100 // LOC_Os06g05130 // LOC_Os10g30520 // LOC_Os01g02560 // LOC_Os03g21230 // LOC_Os07g38300 // LOC_Os08g34950 // LOC_Os06g46330 // …
GO:0055080	P	cation homeostasis	5	3569	19	24460	0.18	1	// LOC_Os02g06480 // LOC_Os07g47100 // LOC_Os11g42790 // LOC_Os11g01530 // LOC_Os12g01530
GO:0042364	P	water-soluble vitamin biosynthetic process	7	3569	33	24460	0.24	1	// LOC_Os05g18780 // LOC_Os04g35060 // LOC_Os02g19440 // LOC_Os02g36340 // LOC_Os02g04170 // LOC_Os05g32390 // LOC_Os05g38570
GO:0005991	P	trehalose metabolic process	6	3569	29	24460	0.28	1	// LOC_Os09g20990 // LOC_Os09g20390 // LOC_Os03g26910 // LOC_Os10g37660 // LOC_Os08g34580 // LOC_Os09g23350
GO:0043170	P	macromolecule metabolic process	1121	3569	10789	24460	1	1	// LOC_Os07g48450 // LOC_Os06g16070 // LOC_Os02g33680 // LOC_Os01g38229 // LOC_Os01g04030 // LOC_Os08g38590 // LOC_Os08g07774 // LOC_Os05g41640 // LOC_Os04g54110 // LOC_Os03g02750 // LOC_Os02g49440 // LOC_Os05g45410 // LOC_Os01g39810 // LOC_Os11g02450 // LOC_Os12g34320 // LOC_Os02g40200 // LOC_Os01g60070 // LOC_Os05g04640 // LOC_Os01g49900 // LOC_Os07g09040 // LOC_Os12g40419 // LOC_Os03g12470 // …
GO:0006534	P	cysteine metabolic process	5	3569	17	24460	0.14	1	// LOC_Os04g08350 // LOC_Os01g52260 // LOC_Os01g74650 // LOC_Os02g12900 // LOC_Os06g36880
GO:0006535	P	cysteine biosynthetic process from serine	5	3569	16	24460	0.12	1	// LOC_Os04g08350 // LOC_Os01g52260 // LOC_Os01g74650 // LOC_Os02g12900 // LOC_Os06g36880
GO:0071554	P	cell wall organization or biogenesis	20	3569	146	24460	0.64	1	// LOC_Os10g38040 // LOC_Os03g01990 // LOC_Os06g41980 // LOC_Os09g21210 // LOC_Os10g26680 // LOC_Os02g39330 // LOC_Os06g51060 // LOC_Os04g41620 // LOC_Os11g37950 // LOC_Os03g40270 // LOC_Os03g49250 // LOC_Os08g41100 // LOC_Os06g08620 // LOC_Os10g39700 // LOC_Os10g39680 // LOC_Os04g41680 // LOC_Os11g37970 // LOC_Os07g49110 // LOC_Os01g57854 // LOC_Os07g41360
GO:0071555	P	cell wall organization	5	3569	82	24460	0.99	1	// LOC_Os03g40270 // LOC_Os06g08620 // LOC_Os07g41360 // LOC_Os01g57854 // LOC_Os10g26680
GO:0019941	P	modification-dependent protein catabolic process	15	3569	144	24460	0.92	1	// LOC_Os08g33340 // LOC_Os07g11070 // LOC_Os02g46650 // LOC_Os08g43540 // LOC_Os10g07270 // LOC_Os03g48930 // LOC_Os08g41630 // LOC_Os09g36830 // LOC_Os01g70920 // LOC_Os06g02360 // LOC_Os01g35040 // LOC_Os08g37350 // LOC_Os06g07140 // LOC_Os03g24040 // LOC_Os12g40300
GO:0044264	P	cellular polysaccharide metabolic process	20	3569	100	24460	0.13	1	// LOC_Os04g53310 // LOC_Os01g54620 // LOC_Os06g08620 // LOC_Os07g24190 // LOC_Os07g41360 // LOC_Os10g20090 // LOC_Os05g48750 // LOC_Os02g57990 // LOC_Os08g06380 // LOC_Os03g52460 // LOC_Os05g50380 // LOC_Os02g51070 // LOC_Os03g40270 // LOC_Os06g22919 // LOC_Os07g10770 // LOC_Os08g25734 // LOC_Os05g08370 // LOC_Os04g35030 // LOC_Os07g22930 // LOC_Os06g48180
GO:0007010	P	cytoskeleton organization	9	3569	64	24460	0.59	1	// LOC_Os03g18770 // LOC_Os09g34180 // LOC_Os07g48800 // LOC_Os11g10090 // LOC_Os05g01350 // LOC_Os06g41110 // LOC_Os01g46580 // LOC_Os06g44890 // LOC_Os11g35360
GO:0044085	P	cellular component biogenesis	45	3569	262	24460	0.18	1	// LOC_Os03g17580 // LOC_Os07g36140 // LOC_Os09g36440 // LOC_Os06g16290 // LOC_Os01g56780 // LOC_Os10g29660 // LOC_Os01g06010 // LOC_Os01g61920 // LOC_Os09g38020 // LOC_Os01g38530 // LOC_Os11g35360 // LOC_Os10g39410 // LOC_Os07g08710 // LOC_Os01g59150 // LOC_Os06g04030 // LOC_Os07g49110 // LOC_Os05g51850 // LOC_Os11g47130 // LOC_Os07g11070 // LOC_Os03g58470 // LOC_Os05g50930 // LOC_Os01g05630 // …
GO:0048285	P	organelle fission	5	3569	22	24460	0.26	1	// LOC_Os01g07170 // LOC_Os12g41350 // LOC_Os01g34870 // LOC_Os02g40680 // LOC_Os06g03660
GO:0017076	F	purine nucleotide binding	708	3569	3394	24460	6.9e-20	1.3e-16	// LOC_Os06g16070 // LOC_Os08g07774 // LOC_Os04g54110 // LOC_Os11g27430 // LOC_Os01g54080 // LOC_Os01g57100 // LOC_Os05g04510 // LOC_Os12g34320 // LOC_Os02g40200 // LOC_Os12g40419 // LOC_Os03g12470 // LOC_Os04g12540 // LOC_Os02g46090 // LOC_Os06g37620 // LOC_Os03g59640 // LOC_Os11g36150 // LOC_Os07g35004 // LOC_Os10g30610 // LOC_Os04g57140 // LOC_Os05g39090 // LOC_Os03g41460 // LOC_Os11g29970 // …
GO:0001883	F	purine nucleoside binding	674	3569	3210	24460	1.9e-19	1.3e-16	// LOC_Os06g16070 // LOC_Os08g07774 // LOC_Os04g54110 // LOC_Os11g27430 // LOC_Os01g54080 // LOC_Os01g57100 // LOC_Os05g04510 // LOC_Os12g34320 // LOC_Os02g40200 // LOC_Os12g40419 // LOC_Os03g12470 // LOC_Os04g12540 // LOC_Os02g46090 // LOC_Os06g37620 // LOC_Os11g36150 // LOC_Os07g35004 // LOC_Os10g30610 // LOC_Os04g57140 // LOC_Os05g39090 // LOC_Os03g41460 // LOC_Os07g03870 // LOC_Os11g11940 // …
GO:0030554	F	adenyl nucleotide binding	674	3569	3210	24460	1.9e-19	1.3e-16	// LOC_Os06g16070 // LOC_Os08g07774 // LOC_Os04g54110 // LOC_Os11g27430 // LOC_Os01g54080 // LOC_Os01g57100 // LOC_Os05g04510 // LOC_Os12g34320 // LOC_Os02g40200 // LOC_Os12g40419 // LOC_Os03g12470 // LOC_Os04g12540 // LOC_Os02g46090 // LOC_Os06g37620 // LOC_Os11g36150 // LOC_Os07g35004 // LOC_Os10g30610 // LOC_Os04g57140 // LOC_Os05g39090 // LOC_Os03g41460 // LOC_Os07g03870 // LOC_Os11g11940 // …
GO:0001882	F	nucleoside binding	674	3569	3220	24460	3.6e-19	1.8e-16	// LOC_Os06g16070 // LOC_Os08g07774 // LOC_Os04g54110 // LOC_Os11g27430 // LOC_Os01g54080 // LOC_Os01g57100 // LOC_Os05g04510 // LOC_Os12g34320 // LOC_Os02g40200 // LOC_Os12g40419 // LOC_Os03g12470 // LOC_Os04g12540 // LOC_Os02g46090 // LOC_Os06g37620 // LOC_Os11g36150 // LOC_Os07g35004 // LOC_Os10g30610 // LOC_Os04g57140 // LOC_Os05g39090 // LOC_Os03g41460 // LOC_Os07g03870 // LOC_Os11g11940 // …
GO:0000166	F	nucleotide binding	763	3569	3794	24460	4.9e-18	1.9e-15	// LOC_Os06g16070 // LOC_Os08g07774 // LOC_Os04g54110 // LOC_Os11g27430 // LOC_Os01g54080 // LOC_Os01g57100 // LOC_Os05g04510 // LOC_Os12g34320 // LOC_Os02g40200 // LOC_Os12g40419 // LOC_Os03g12470 // LOC_Os04g12540 // LOC_Os02g46090 // LOC_Os06g37620 // LOC_Os02g49820 // LOC_Os11g36150 // LOC_Os07g35004 // LOC_Os10g30610 // LOC_Os04g57140 // LOC_Os05g39090 // LOC_Os03g41460 // LOC_Os11g29970 // …
GO:0032555	F	purine ribonucleotide binding	664	3569	3238	24460	4e-17	1.1e-14	// LOC_Os06g16070 // LOC_Os08g07774 // LOC_Os04g54110 // LOC_Os11g27430 // LOC_Os01g54080 // LOC_Os01g57100 // LOC_Os05g04510 // LOC_Os12g34320 // LOC_Os02g40200 // LOC_Os12g40419 // LOC_Os03g12470 // LOC_Os04g12540 // LOC_Os02g46090 // LOC_Os06g37620 // LOC_Os03g59640 // LOC_Os11g36150 // LOC_Os07g35004 // LOC_Os10g30610 // LOC_Os04g57140 // LOC_Os05g39090 // LOC_Os03g41460 // LOC_Os07g03870 // …
GO:0032553	F	ribonucleotide binding	664	3569	3238	24460	4e-17	1.1e-14	// LOC_Os06g16070 // LOC_Os08g07774 // LOC_Os04g54110 // LOC_Os11g27430 // LOC_Os01g54080 // LOC_Os01g57100 // LOC_Os05g04510 // LOC_Os12g34320 // LOC_Os02g40200 // LOC_Os12g40419 // LOC_Os03g12470 // LOC_Os04g12540 // LOC_Os02g46090 // LOC_Os06g37620 // LOC_Os03g59640 // LOC_Os11g36150 // LOC_Os07g35004 // LOC_Os10g30610 // LOC_Os04g57140 // LOC_Os05g39090 // LOC_Os03g41460 // LOC_Os07g03870 // …
GO:0032559	F	adenyl ribonucleotide binding	630	3569	3058	24460	1.4e-16	3.5e-14	// LOC_Os06g16070 // LOC_Os08g07774 // LOC_Os04g54110 // LOC_Os11g27430 // LOC_Os01g54080 // LOC_Os01g57100 // LOC_Os05g04510 // LOC_Os12g34320 // LOC_Os02g40200 // LOC_Os12g40419 // LOC_Os03g12470 // LOC_Os04g12540 // LOC_Os02g46090 // LOC_Os06g37620 // LOC_Os11g36150 // LOC_Os07g35004 // LOC_Os10g30610 // LOC_Os04g57140 // LOC_Os05g39090 // LOC_Os03g41460 // LOC_Os07g03870 // LOC_Os11g11940 // …
GO:0005215	F	transporter activity	283	3569	1110	24460	2.3e-16	4.7e-14	// LOC_Os06g02210 // LOC_Os12g32940 // LOC_Os01g73530 // LOC_Os06g15370 // LOC_Os04g53490 // LOC_Os03g48180 // LOC_Os04g56240 // LOC_Os10g10500 // LOC_Os02g13870 // LOC_Os09g32760 // LOC_Os11g05700 // LOC_Os08g30480 // LOC_Os12g06060 // LOC_Os03g10090 // LOC_Os08g36040 // LOC_Os04g51610 // LOC_Os05g01560 // LOC_Os06g29844 // LOC_Os03g27040 // LOC_Os10g02260 // LOC_Os02g02540 // LOC_Os08g05710 // …
GO:0005524	F	ATP binding	628	3569	3055	24460	2.4e-16	4.7e-14	// LOC_Os06g16070 // LOC_Os08g07774 // LOC_Os04g54110 // LOC_Os11g27430 // LOC_Os01g54080 // LOC_Os01g57100 // LOC_Os05g04510 // LOC_Os12g34320 // LOC_Os02g40200 // LOC_Os12g40419 // LOC_Os03g12470 // LOC_Os04g12540 // LOC_Os02g46090 // LOC_Os06g37620 // LOC_Os11g36150 // LOC_Os07g35004 // LOC_Os10g30610 // LOC_Os04g57140 // LOC_Os05g39090 // LOC_Os03g41460 // LOC_Os07g03870 // LOC_Os11g11940 // …
GO:0016301	F	kinase activity	395	3569	1756	24460	5.2e-15	9.3e-13	// LOC_Os06g16070 // LOC_Os08g07774 // LOC_Os05g41640 // LOC_Os02g49310 // LOC_Os12g34320 // LOC_Os02g40200 // LOC_Os12g40419 // LOC_Os03g12470 // LOC_Os04g12540 // LOC_Os02g46090 // LOC_Os06g37620 // LOC_Os01g57420 // LOC_Os11g36150 // LOC_Os07g35004 // LOC_Os05g38150 // LOC_Os12g12260 // LOC_Os03g41460 // LOC_Os07g36544 // LOC_Os03g27990 // LOC_Os04g39420 // LOC_Os09g39320 // LOC_Os08g15090 // …
GO:0016773	F	phosphotransferase activity, alcohol group as acceptor	379	3569	1738	24460	8.2e-13	1.3e-10	// LOC_Os06g16070 // LOC_Os08g07774 // LOC_Os02g49310 // LOC_Os12g34320 // LOC_Os02g40200 // LOC_Os12g40419 // LOC_Os03g12470 // LOC_Os04g12540 // LOC_Os02g46090 // LOC_Os06g37620 // LOC_Os01g57420 // LOC_Os11g36150 // LOC_Os07g35004 // LOC_Os12g12260 // LOC_Os03g41460 // LOC_Os07g36544 // LOC_Os03g27990 // LOC_Os04g39420 // LOC_Os09g39320 // LOC_Os08g15090 // LOC_Os11g12530 // LOC_Os04g59000 // …
GO:0048037	F	cofactor binding	156	3569	547	24460	1.5e-12	2.2e-10	// LOC_Os03g44150 // LOC_Os12g33958 // LOC_Os09g25150 // LOC_Os10g01044 // LOC_Os05g07090 // LOC_Os02g48290 // LOC_Os11g06180 // LOC_Os02g30310 // LOC_Os08g08500 // LOC_Os02g19924 // LOC_Os08g14570 // LOC_Os03g55070 // LOC_Os05g06300 // LOC_Os02g57990 // LOC_Os07g05400 // LOC_Os09g38772 // LOC_Os04g46930 // LOC_Os02g40840 // LOC_Os08g36480 // LOC_Os08g10510 // LOC_Os03g60380 // LOC_Os04g01650 // …
GO:0004713	F	protein tyrosine kinase activity	318	3569	1426	24460	7.6e-12	1.1e-09	// LOC_Os04g34270 // LOC_Os07g35630 // LOC_Os01g68870 // LOC_Os01g49614 // LOC_Os06g16070 // LOC_Os07g18230 // LOC_Os06g17285 // LOC_Os06g47650 // LOC_Os03g17700 // LOC_Os03g43440 // LOC_Os04g52140 // LOC_Os01g66680 // LOC_Os10g05250 // LOC_Os05g42210 // LOC_Os11g03840 // LOC_Os12g02200 // LOC_Os04g33500 // LOC_Os01g50410 // LOC_Os07g40550 // LOC_Os12g34320 // LOC_Os02g40200 // LOC_Os05g16430 // …
GO:0004672	F	protein kinase activity	341	3569	1587	24460	6e-11	7.8e-09	// LOC_Os04g34270 // LOC_Os07g35630 // LOC_Os01g68870 // LOC_Os01g49614 // LOC_Os06g16070 // LOC_Os07g18230 // LOC_Os06g17285 // LOC_Os06g47650 // LOC_Os05g07090 // LOC_Os03g17700 // LOC_Os03g43440 // LOC_Os04g52140 // LOC_Os08g07774 // LOC_Os10g05250 // LOC_Os05g42210 // LOC_Os11g03840 // LOC_Os12g02200 // LOC_Os04g33500 // LOC_Os02g50480 // LOC_Os06g45020 // LOC_Os07g40550 // LOC_Os12g34320 // …
GO:0004674	F	protein serine/threonine kinase activity	312	3569	1424	24460	6.8e-11	8.3e-09	// LOC_Os04g34270 // LOC_Os01g68870 // LOC_Os01g49614 // LOC_Os06g16070 // LOC_Os07g18230 // LOC_Os06g17285 // LOC_Os06g47650 // LOC_Os03g17700 // LOC_Os03g43440 // LOC_Os04g52140 // LOC_Os01g66680 // LOC_Os10g05250 // LOC_Os05g42210 // LOC_Os11g03840 // LOC_Os12g02200 // LOC_Os04g33500 // LOC_Os01g50410 // LOC_Os07g40550 // LOC_Os12g34320 // LOC_Os02g40200 // LOC_Os05g16430 // LOC_Os12g02250 // …
GO:0022857	F	transmembrane transporter activity	179	3569	722	24460	5.7e-10	6.6e-08	// LOC_Os12g32940 // LOC_Os01g73530 // LOC_Os10g41190 // LOC_Os08g31410 // LOC_Os11g05700 // LOC_Os12g06060 // LOC_Os03g10090 // LOC_Os04g51610 // LOC_Os05g01560 // LOC_Os06g29844 // LOC_Os03g27040 // LOC_Os03g40020 // LOC_Os02g02540 // LOC_Os08g05710 // LOC_Os01g46980 // LOC_Os07g03910 // LOC_Os07g45320 // LOC_Os07g43040 // LOC_Os09g27580 // LOC_Os09g34900 // LOC_Os07g23720 // LOC_Os07g05640 // …
GO:0016491	F	oxidoreductase activity	404	3569	1995	24460	6.9e-10	7.5e-08	// LOC_Os12g04480 // LOC_Os01g47760 // LOC_Os04g30420 // LOC_Os03g02690 // LOC_Os02g01890 // LOC_Os05g25640 // LOC_Os10g40934 // LOC_Os03g29240 // LOC_Os02g50350 // LOC_Os03g18030 // LOC_Os05g06300 // LOC_Os11g10480 // LOC_Os03g42130 // LOC_Os05g38150 // LOC_Os07g19130 // LOC_Os02g40840 // LOC_Os06g09610 // LOC_Os04g21880 // LOC_Os03g02570 // LOC_Os04g01650 // LOC_Os04g38600 // LOC_Os12g12580 // …
GO:0050662	F	coenzyme binding	111	3569	380	24460	8e-10	8.2e-08	// LOC_Os12g33958 // LOC_Os09g25150 // LOC_Os10g01044 // LOC_Os05g07090 // LOC_Os02g48290 // LOC_Os11g06180 // LOC_Os11g39220 // LOC_Os08g08500 // LOC_Os08g14570 // LOC_Os03g55070 // LOC_Os03g06654 // LOC_Os02g57990 // LOC_Os07g05400 // LOC_Os07g05820 // LOC_Os03g14000 // LOC_Os02g40840 // LOC_Os08g36480 // LOC_Os04g01650 // LOC_Os08g44340 // LOC_Os04g38600 // LOC_Os03g22780 // LOC_Os01g48960 // …
GO:0022892	F	substrate-specific transporter activity	161	3569	645	24460	2.8e-09	2.8e-07	// LOC_Os12g32940 // LOC_Os10g41190 // LOC_Os08g31410 // LOC_Os09g32760 // LOC_Os08g30480 // LOC_Os12g06060 // LOC_Os03g10090 // LOC_Os04g51610 // LOC_Os05g01560 // LOC_Os03g27040 // LOC_Os03g40020 // LOC_Os01g46980 // LOC_Os07g03910 // LOC_Os07g45320 // LOC_Os11g47130 // LOC_Os07g43040 // LOC_Os09g27580 // LOC_Os09g34900 // LOC_Os01g19770 // LOC_Os07g05640 // LOC_Os05g49270 // LOC_Os10g33420 // …
GO:0009055	F	electron carrier activity	211	3569	919	24460	4.3e-09	4e-07	// LOC_Os07g33580 // LOC_Os12g04480 // LOC_Os12g33958 // LOC_Os05g07090 // LOC_Os02g48290 // LOC_Os04g57550 // LOC_Os01g47760 // LOC_Os08g39850 // LOC_Os07g11970 // LOC_Os10g37110 // LOC_Os02g01890 // LOC_Os05g25640 // LOC_Os10g21050 // LOC_Os03g25500 // LOC_Os06g44910 // LOC_Os07g45320 // LOC_Os08g06170 // LOC_Os01g43851 // LOC_Os07g05400 // LOC_Os11g41710 // LOC_Os01g43700 // LOC_Os02g29960 // …
GO:0022891	F	substrate-specific transmembrane transporter activity	142	3569	573	24460	3.5e-08	3.1e-06	// LOC_Os12g32940 // LOC_Os10g41190 // LOC_Os08g31410 // LOC_Os12g06060 // LOC_Os03g10090 // LOC_Os04g51610 // LOC_Os05g01560 // LOC_Os03g27040 // LOC_Os03g40020 // LOC_Os01g46980 // LOC_Os07g03910 // LOC_Os07g45320 // LOC_Os07g43040 // LOC_Os09g27580 // LOC_Os09g34900 // LOC_Os07g23720 // LOC_Os07g05640 // LOC_Os05g49270 // LOC_Os10g33420 // LOC_Os06g08890 // LOC_Os02g10290 // LOC_Os05g10940 // …
GO:0005509	F	calcium ion binding	101	3569	381	24460	2.5e-07	2.1e-05	// LOC_Os08g25900 // LOC_Os07g42730 // LOC_Os06g11800 // LOC_Os09g29560 // LOC_Os03g59390 // LOC_Os02g10740 // LOC_Os02g46090 // LOC_Os02g51750 // LOC_Os09g20330 // LOC_Os11g04480 // LOC_Os12g02390 // LOC_Os03g15740 // LOC_Os10g09850 // LOC_Os05g50810 // LOC_Os05g39090 // LOC_Os04g29680 // LOC_Os02g03020 // LOC_Os07g04840 // LOC_Os05g24780 // LOC_Os09g30490 // LOC_Os01g72530 // LOC_Os03g53660 // …
GO:0015075	F	ion transmembrane transporter activity	113	3569	449	24460	4.5e-07	3.7e-05	// LOC_Os08g31410 // LOC_Os04g51610 // LOC_Os05g01560 // LOC_Os03g27040 // LOC_Os03g40020 // LOC_Os01g46980 // LOC_Os01g58000 // LOC_Os07g45320 // LOC_Os07g43040 // LOC_Os09g27580 // LOC_Os09g34900 // LOC_Os07g23720 // LOC_Os08g15170 // LOC_Os10g33420 // LOC_Os06g08890 // LOC_Os02g10290 // LOC_Os05g10940 // LOC_Os10g38276 // LOC_Os09g26160 // LOC_Os10g38274 // LOC_Os12g25200 // LOC_Os06g48720 // …
GO:0022804	F	active transmembrane transporter activity	87	3569	349	24460	1.2e-05	0.00096	// LOC_Os01g73530 // LOC_Os11g05700 // LOC_Os12g06060 // LOC_Os04g51610 // LOC_Os06g29844 // LOC_Os03g27040 // LOC_Os08g05710 // LOC_Os01g46980 // LOC_Os01g58000 // LOC_Os07g43040 // LOC_Os09g34900 // LOC_Os08g15170 // LOC_Os10g33420 // LOC_Os02g10290 // LOC_Os01g31980 // LOC_Os06g48720 // LOC_Os04g13220 // LOC_Os12g37840 // LOC_Os08g45030 // LOC_Os12g03950 // LOC_Os03g42020 // LOC_Os07g47100 // …
GO:0005506	F	iron ion binding	156	3569	733	24460	1.7e-05	0.0013	// LOC_Os07g33580 // LOC_Os12g04480 // LOC_Os05g42350 // LOC_Os08g39850 // LOC_Os07g11970 // LOC_Os10g37110 // LOC_Os02g01890 // LOC_Os05g25640 // LOC_Os02g17940 // LOC_Os10g21050 // LOC_Os03g25500 // LOC_Os03g18030 // LOC_Os01g43851 // LOC_Os01g12740 // LOC_Os01g43700 // LOC_Os02g29960 // LOC_Os03g10790 // LOC_Os03g42130 // LOC_Os01g53020 // LOC_Os07g19130 // LOC_Os07g23570 // LOC_Os08g36480 // …
GO:0016616	F	oxidoreductase activity, acting on the CH-OH group of donors, NAD or NADP as acceptor	36	3569	103	24460	2e-05	0.0014	// LOC_Os02g57990 // LOC_Os01g74000 // LOC_Os06g44460 // LOC_Os09g12290 // LOC_Os01g46610 // LOC_Os05g49880 // LOC_Os02g58790 // LOC_Os04g01600 // LOC_Os06g14740 // LOC_Os12g25690 // LOC_Os01g52500 // LOC_Os02g38840 // LOC_Os01g16900 // LOC_Os03g55070 // LOC_Os02g30310 // LOC_Os05g49800 // LOC_Os12g43630 // LOC_Os01g54030 // LOC_Os04g01674 // LOC_Os04g40310 // LOC_Os04g01650 // LOC_Os08g33720 // …
GO:0050660	F	FAD binding	47	3569	153	24460	2e-05	0.0014	// LOC_Os10g04860 // LOC_Os05g45210 // LOC_Os02g14090 // LOC_Os01g25820 // LOC_Os01g22520 // LOC_Os05g07090 // LOC_Os01g16714 // LOC_Os07g02120 // LOC_Os02g48290 // LOC_Os01g61880 // LOC_Os09g37620 // LOC_Os11g06180 // LOC_Os08g35210 // LOC_Os05g26660 // LOC_Os09g26660 // LOC_Os07g46410 // LOC_Os06g24704 // LOC_Os08g06170 // LOC_Os06g47000 // LOC_Os10g40610 // LOC_Os03g06654 // LOC_Os07g05400 // …
GO:0046873	F	metal ion transmembrane transporter activity	36	3569	104	24460	2.4e-05	0.0016	// LOC_Os03g37840 // LOC_Os03g08070 // LOC_Os05g07210 // LOC_Os05g39540 // LOC_Os01g56420 // LOC_Os06g45940 // LOC_Os06g48810 // LOC_Os07g48130 // LOC_Os04g51610 // LOC_Os08g01030 // LOC_Os06g37010 // LOC_Os05g41580 // LOC_Os01g64890 // LOC_Os06g15910 // LOC_Os07g23720 // LOC_Os09g27580 // LOC_Os01g70490 // LOC_Os12g04220 // LOC_Os06g14030 // LOC_Os04g33900 // LOC_Os03g37830 // LOC_Os07g01810 // …
GO:0016614	F	oxidoreductase activity, acting on CH-OH group of donors	38	3569	116	24460	3.8e-05	0.0025	// LOC_Os02g57990 // LOC_Os01g74000 // LOC_Os06g44460 // LOC_Os09g12290 // LOC_Os01g46610 // LOC_Os05g49880 // LOC_Os02g58790 // LOC_Os04g01600 // LOC_Os06g14740 // LOC_Os12g25690 // LOC_Os01g52500 // LOC_Os02g38840 // LOC_Os01g16900 // LOC_Os03g55070 // LOC_Os02g30310 // LOC_Os05g49800 // LOC_Os12g43630 // LOC_Os01g54030 // LOC_Os02g40840 // LOC_Os04g01674 // LOC_Os04g40310 // LOC_Os04g01650 // …
GO:0031406	F	carboxylic acid binding	34	3569	101	24460	6.2e-05	0.0039	// LOC_Os07g07340 // LOC_Os02g44980 // LOC_Os06g44460 // LOC_Os03g63330 // LOC_Os02g40180 // LOC_Os03g38540 // LOC_Os07g37920 // LOC_Os05g31290 // LOC_Os03g40100 // LOC_Os07g49390 // LOC_Os06g12630 // LOC_Os12g34890 // LOC_Os02g39570 // LOC_Os02g34990 // LOC_Os10g07480 // LOC_Os12g41250 // LOC_Os08g13640 // LOC_Os04g39780 // LOC_Os03g14000 // LOC_Os08g42100 // LOC_Os07g20544 // LOC_Os03g37960 // …
GO:0008324	F	cation transmembrane transporter activity	81	3569	342	24460	0.0001	0.0064	// LOC_Os03g37840 // LOC_Os03g08070 // LOC_Os10g10500 // LOC_Os05g07210 // LOC_Os03g59220 // LOC_Os05g39540 // LOC_Os04g55040 // LOC_Os07g47100 // LOC_Os04g43070 // LOC_Os03g12530 // LOC_Os02g21009 // LOC_Os05g39240 // LOC_Os06g45940 // LOC_Os06g48810 // LOC_Os07g48130 // LOC_Os04g51610 // LOC_Os05g01560 // LOC_Os08g01030 // LOC_Os06g37010 // LOC_Os10g41930 // LOC_Os06g14030 // LOC_Os07g42910 // …
GO:0022890	F	inorganic cation transmembrane transporter activity	59	3569	229	24460	0.00014	0.0079	// LOC_Os03g37840 // LOC_Os03g08070 // LOC_Os10g10500 // LOC_Os05g07210 // LOC_Os03g59220 // LOC_Os05g39540 // LOC_Os04g55040 // LOC_Os07g47100 // LOC_Os04g43070 // LOC_Os07g42910 // LOC_Os06g45940 // LOC_Os06g48810 // LOC_Os07g48130 // LOC_Os04g51610 // LOC_Os05g01560 // LOC_Os06g37010 // LOC_Os10g41930 // LOC_Os04g02670 // LOC_Os05g41580 // LOC_Os03g52660 // LOC_Os10g21230 // LOC_Os06g15910 // …
GO:0005515	F	protein binding	491	3569	2836	24460	0.00014	0.0079	// LOC_Os05g05800 // LOC_Os06g16070 // LOC_Os05g43930 // LOC_Os12g10930 // LOC_Os08g07774 // LOC_Os03g02750 // LOC_Os05g14180 // LOC_Os12g40550 // LOC_Os04g42980 // LOC_Os02g40200 // LOC_Os01g66970 // LOC_Os05g47670 // LOC_Os02g13510 // LOC_Os11g36150 // LOC_Os03g58250 // LOC_Os01g63150 // LOC_Os03g27990 // LOC_Os01g68060 // LOC_Os03g21230 // LOC_Os03g20730 // LOC_Os02g15110 // LOC_Os08g34950 // …
GO:0016597	F	amino acid binding	31	3569	93	24460	0.00015	0.008	// LOC_Os07g07340 // LOC_Os02g44980 // LOC_Os06g44460 // LOC_Os03g63330 // LOC_Os02g40180 // LOC_Os03g38540 // LOC_Os10g07480 // LOC_Os05g31290 // LOC_Os03g40100 // LOC_Os07g49390 // LOC_Os12g34890 // LOC_Os02g39570 // LOC_Os02g34990 // LOC_Os07g37920 // LOC_Os08g13640 // LOC_Os04g39780 // LOC_Os08g42100 // LOC_Os07g20544 // LOC_Os06g12630 // LOC_Os09g36860 // LOC_Os04g32110 // LOC_Os04g59000 // …
GO:0043176	F	amine binding	31	3569	93	24460	0.00015	0.008	// LOC_Os07g07340 // LOC_Os02g44980 // LOC_Os06g44460 // LOC_Os03g63330 // LOC_Os02g40180 // LOC_Os03g38540 // LOC_Os10g07480 // LOC_Os05g31290 // LOC_Os03g40100 // LOC_Os07g49390 // LOC_Os12g34890 // LOC_Os02g39570 // LOC_Os02g34990 // LOC_Os07g37920 // LOC_Os08g13640 // LOC_Os04g39780 // LOC_Os08g42100 // LOC_Os07g20544 // LOC_Os06g12630 // LOC_Os09g36860 // LOC_Os04g32110 // LOC_Os04g59000 // …
GO:0016853	F	isomerase activity	47	3569	170	24460	0.00017	0.0087	// LOC_Os11g18366 // LOC_Os06g14510 // LOC_Os07g09720 // LOC_Os07g08030 // LOC_Os03g56869 // LOC_Os02g54890 // LOC_Os11g09280 // LOC_Os01g23740 // LOC_Os01g02080 // LOC_Os03g32314 // LOC_Os09g24540 // LOC_Os12g02370 // LOC_Os01g18210 // LOC_Os07g36190 // LOC_Os05g43374 // LOC_Os02g42920 // LOC_Os05g51670 // LOC_Os01g03710 // LOC_Os03g60509 // LOC_Os01g16290 // LOC_Os06g49480 // LOC_Os03g21260 // …
GO:0016462	F	pyrophosphatase activity	151	3569	747	24460	0.00019	0.0099	// LOC_Os01g73530 // LOC_Os09g27060 // LOC_Os03g52660 // LOC_Os11g46240 // LOC_Os11g05700 // LOC_Os11g42800 // LOC_Os06g35814 // LOC_Os01g54080 // LOC_Os12g43550 // LOC_Os04g51610 // LOC_Os03g27040 // LOC_Os02g43130 // LOC_Os05g27530 // LOC_Os01g12660 // LOC_Os01g58000 // LOC_Os07g43040 // LOC_Os10g36880 // LOC_Os03g56260 // LOC_Os10g30610 // LOC_Os08g15170 // LOC_Os06g48720 // LOC_Os04g57140 // …
GO:0016667	F	oxidoreductase activity, acting on sulfur group of donors	26	3569	73	24460	0.00021	0.011	// LOC_Os01g13480 // LOC_Os03g24030 // LOC_Os01g22520 // LOC_Os05g42350 // LOC_Os12g08730 // LOC_Os05g10930 // LOC_Os01g47760 // LOC_Os10g34170 // LOC_Os01g07950 // LOC_Os05g48930 // LOC_Os06g44910 // LOC_Os02g56850 // LOC_Os07g46410 // LOC_Os12g35330 // LOC_Os12g07650 // LOC_Os07g06600 // LOC_Os02g51370 // LOC_Os03g52340 // LOC_Os07g46570 // LOC_Os07g32570 // LOC_Os02g48290 // LOC_Os06g12030 // …
GO:0017111	F	nucleoside-triphosphatase activity	144	3569	714	24460	0.00029	0.014	// LOC_Os01g73530 // LOC_Os09g27060 // LOC_Os03g52660 // LOC_Os11g46240 // LOC_Os11g05700 // LOC_Os11g42800 // LOC_Os01g54080 // LOC_Os12g43550 // LOC_Os04g51610 // LOC_Os03g27040 // LOC_Os02g43130 // LOC_Os05g27530 // LOC_Os01g12660 // LOC_Os01g58000 // LOC_Os07g43040 // LOC_Os10g36880 // LOC_Os03g56260 // LOC_Os10g30610 // LOC_Os08g15170 // LOC_Os06g48720 // LOC_Os04g57140 // LOC_Os12g24320 // …
GO:0016829	F	lyase activity	68	3569	286	24460	0.00033	0.016	// LOC_Os03g22330 // LOC_Os03g22620 // LOC_Os06g04510 // LOC_Os02g45660 // LOC_Os05g38570 // LOC_Os03g50510 // LOC_Os05g36000 // LOC_Os03g50880 // LOC_Os12g17600 // LOC_Os02g12900 // LOC_Os08g04500 // LOC_Os02g36340 // LOC_Os10g39710 // LOC_Os08g23150 // LOC_Os12g33610 // LOC_Os02g20360 // LOC_Os03g51080 // LOC_Os04g27790 // LOC_Os12g19381 // LOC_Os12g19470 // LOC_Os02g17920 // LOC_Os04g09900 // …
GO:0016818	F	hydrolase activity, acting on acid anhydrides, in phosphorus-containing anhydrides	151	3569	760	24460	0.00037	0.017	// LOC_Os01g73530 // LOC_Os09g27060 // LOC_Os03g52660 // LOC_Os11g46240 // LOC_Os11g05700 // LOC_Os11g42800 // LOC_Os06g35814 // LOC_Os01g54080 // LOC_Os12g43550 // LOC_Os04g51610 // LOC_Os03g27040 // LOC_Os02g43130 // LOC_Os05g27530 // LOC_Os01g12660 // LOC_Os01g58000 // LOC_Os07g43040 // LOC_Os10g36880 // LOC_Os03g56260 // LOC_Os10g30610 // LOC_Os08g15170 // LOC_Os06g48720 // LOC_Os04g57140 // …
GO:0043565	F	sequence-specific DNA binding	98	3569	455	24460	0.00041	0.019	// LOC_Os04g45810 // LOC_Os04g21950 // LOC_Os08g38590 // LOC_Os03g14669 // LOC_Os08g41960 // LOC_Os03g12370 // LOC_Os05g45410 // LOC_Os09g35910 // LOC_Os07g48260 // LOC_Os12g02420 // LOC_Os03g06630 // LOC_Os05g09020 // LOC_Os01g53220 // LOC_Os07g44950 // LOC_Os08g38990 // LOC_Os05g36160 // LOC_Os02g32590 // LOC_Os12g32250 // LOC_Os05g03860 // LOC_Os03g54160 // LOC_Os08g09840 // LOC_Os01g40260 // …
GO:0015399	F	primary active transmembrane transporter activity	46	3569	175	24460	0.00049	0.021	// LOC_Os03g08070 // LOC_Os01g73530 // LOC_Os04g55040 // LOC_Os06g44374 // LOC_Os01g50100 // LOC_Os11g05700 // LOC_Os02g08180 // LOC_Os07g09340 // LOC_Os01g68330 // LOC_Os05g10730 // LOC_Os04g51610 // LOC_Os03g27040 // LOC_Os08g05710 // LOC_Os05g41580 // LOC_Os07g45300 // LOC_Os03g52660 // LOC_Os01g46980 // LOC_Os01g58000 // LOC_Os02g09150 // LOC_Os07g43040 // LOC_Os12g44150 // LOC_Os08g15170 // …
GO:0008483	F	transaminase activity	15	3569	32	24460	0.0005	0.021	// LOC_Os03g44150 // LOC_Os08g10510 // LOC_Os11g03900 // LOC_Os02g19924 // LOC_Os03g12890 // LOC_Os02g19970 // LOC_Os12g03720 // LOC_Os11g42510 // LOC_Os04g52450 // LOC_Os01g55540 // LOC_Os05g39770 // LOC_Os02g20360 // LOC_Os03g07570 // LOC_Os08g41990 // LOC_Os04g47190
GO:0015405	F	P-P-bond-hydrolysis-driven transmembrane transporter activity	46	3569	175	24460	0.00049	0.021	// LOC_Os03g08070 // LOC_Os01g73530 // LOC_Os04g55040 // LOC_Os06g44374 // LOC_Os01g50100 // LOC_Os11g05700 // LOC_Os02g08180 // LOC_Os07g09340 // LOC_Os01g68330 // LOC_Os05g10730 // LOC_Os04g51610 // LOC_Os03g27040 // LOC_Os08g05710 // LOC_Os05g41580 // LOC_Os07g45300 // LOC_Os03g52660 // LOC_Os01g46980 // LOC_Os01g58000 // LOC_Os02g09150 // LOC_Os07g43040 // LOC_Os12g44150 // LOC_Os08g15170 // …
GO:0015082	F	di-, tri-valent inorganic cation transmembrane transporter activity	16	3569	36	24460	0.00052	0.021	// LOC_Os03g08070 // LOC_Os05g07210 // LOC_Os04g33900 // LOC_Os03g42020 // LOC_Os01g56420 // LOC_Os02g10290 // LOC_Os06g36450 // LOC_Os05g10940 // LOC_Os07g12890 // LOC_Os05g39540 // LOC_Os05g41580 // LOC_Os05g39560 // LOC_Os04g51610 // LOC_Os06g37010 // LOC_Os08g10630 // LOC_Os12g04220
GO:0019842	F	vitamin binding	54	3569	217	24460	0.00052	0.021	// LOC_Os03g44150 // LOC_Os07g07340 // LOC_Os03g50510 // LOC_Os02g12900 // LOC_Os11g42510 // LOC_Os02g40180 // LOC_Os03g38540 // LOC_Os02g20360 // LOC_Os03g51080 // LOC_Os08g39300 // LOC_Os07g37920 // LOC_Os06g45860 // LOC_Os05g31290 // LOC_Os02g44980 // LOC_Os02g19924 // LOC_Os07g49520 // LOC_Os12g34890 // LOC_Os10g07480 // LOC_Os12g41250 // LOC_Os05g08110 // LOC_Os04g08350 // LOC_Os08g13640 // …
GO:0016209	F	antioxidant activity	53	3569	219	24460	0.001	0.04	// LOC_Os08g02110 // LOC_Os03g50450 // LOC_Os09g36750 // LOC_Os01g25820 // LOC_Os10g02040 // LOC_Os04g46960 // LOC_Os02g48290 // LOC_Os01g61880 // LOC_Os04g51300 // LOC_Os02g14440 // LOC_Os08g35210 // LOC_Os04g59190 // LOC_Os03g55410 // LOC_Os01g73170 // LOC_Os09g26660 // LOC_Os07g46410 // LOC_Os08g41090 // LOC_Os03g29240 // LOC_Os05g45210 // LOC_Os07g44430 // LOC_Os11g18170 // LOC_Os06g48020 // …
GO:0042626	F	ATPase activity, coupled to transmembrane movement of substances	39	3569	147	24460	0.0011	0.042	// LOC_Os03g08070 // LOC_Os01g73530 // LOC_Os04g55040 // LOC_Os01g50100 // LOC_Os11g05700 // LOC_Os07g09340 // LOC_Os01g68330 // LOC_Os05g10730 // LOC_Os04g51610 // LOC_Os03g27040 // LOC_Os08g05710 // LOC_Os05g41580 // LOC_Os03g52660 // LOC_Os01g46980 // LOC_Os01g58000 // LOC_Os07g43040 // LOC_Os12g44150 // LOC_Os08g15170 // LOC_Os02g51470 // LOC_Os10g27220 // LOC_Os12g04220 // LOC_Os03g48310 // …
GO:0043492	F	ATPase activity, coupled to movement of substances	39	3569	147	24460	0.0011	0.042	// LOC_Os03g08070 // LOC_Os01g73530 // LOC_Os04g55040 // LOC_Os01g50100 // LOC_Os11g05700 // LOC_Os07g09340 // LOC_Os01g68330 // LOC_Os05g10730 // LOC_Os04g51610 // LOC_Os03g27040 // LOC_Os08g05710 // LOC_Os05g41580 // LOC_Os03g52660 // LOC_Os01g46980 // LOC_Os01g58000 // LOC_Os07g43040 // LOC_Os12g44150 // LOC_Os08g15170 // LOC_Os02g51470 // LOC_Os10g27220 // LOC_Os12g04220 // LOC_Os03g48310 // …
GO:0046915	F	transition metal ion transmembrane transporter activity	12	3569	24	24460	0.0012	0.043	// LOC_Os03g08070 // LOC_Os05g07210 // LOC_Os04g33900 // LOC_Os01g56420 // LOC_Os02g10290 // LOC_Os06g36450 // LOC_Os05g10940 // LOC_Os07g12890 // LOC_Os05g39540 // LOC_Os05g39560 // LOC_Os08g10630 // LOC_Os06g37010
[truncated: 360 more rows]

## Sheet: O2downover WT7
GO_acc	term_type	Term	queryitem	querytotal	bgitem	bgtotal	pvalue	FDR	entries
[truncated: 113 more rows]
