# Supplementary material for: An actin‐depolymerizing factor from the halophyte smooth cordgrass, Spartina alterniflora (SaADF2), is superior to its rice homolog (OsADF2) in conferring drought and salt tolerance when constitutively overexpressed in rice
Source: Plant Biotechnol J. 2018 Jun 28;17(1):188–205. doi: 10.1111/pbi.12957 (PMC6330539; doi:10.1111/pbi.12957)
Supplement: Supplementary file 6 — Data S3 KEGG enrichment analysis for differentially expressed genes. [file PBI-17-188-s003.xlsx]

## Sheet: kegg_up
Data S3. KEGG enrichment analysis for up_regulated genes
The lower the p_value, higher the enrichment of respective pathway. The blank cell indicates no pathway expressed.
path_id	pathway	wtcr_s2oecr_pv	wts3r_s2oe3r_pv	wts7r_s2oe7r_pv	wtcr_o2oecr_pv	wts3r_o2oe3r_pv	wts7r_o2oe7r_pv	o2oecr_s2oecr_pv	o2oe3r_s2oe3r_pv	o2oe7r_s2oe7r_pv
path:osa00195	Photosynthesis			0			0.0047			0
path:osa01100	Metabolic pathways	0.0715		0	0.1703			0.0859		0
path:osa00710	Carbon fixation in photosynthetic organisms			0					0.0478	0
path:osa00061	Fatty acid biosynthesis					0.0657		0.0156
path:osa00196	Photosynthesis - antenna proteins			0			0.2133	0.0705		0
path:osa03010	Ribosome					0.0108	0.0004
path:osa01110	Biosynthesis of secondary metabolites	0.0017		0.0007				0.0101	0.0026	0
path:osa00052	Galactose metabolism	0.0509	0.0099		0.0615		0.0507
path:osa00330	Arginine and proline metabolism		0.0347
path:osa00603	Glycosphingolipid biosynthesis - globo series		0.0491
path:osa00100	Steroid biosynthesis	0.0135					0.0629
path:osa03450	Non-homologous end-joining					0.0525	0.1058
path:osa04145	Phagosome		0.0081			0.0009	0.1217
path:osa00730	Thiamine metabolism	0.067					0.1477
path:osa04075	Plant hormone signal transduction	0.1312					0.1648
path:osa01200	Carbon metabolism	0.2185	0.0715	0.0004	0.0077				0.024	0
path:osa03018	RNA degradation						0.202
path:osa04141	Protein processing in endoplasmic reticulum		0.0001			0.0001
path:osa00944	Flavone and flavonol biosynthesis	0.0206
path:osa03060	Protein export		0.0001			0.0001
path:osa01212	Fatty acid metabolism		0.0305			0.0267		0.0398
path:osa00030	Pentose phosphate pathway		0.0195						0.0212	0.0004
path:osa00908	Zeatin biosynthesis							0.066
path:osa00945	Stilbenoid, diarylheptanoid and gingerol biosynthesis	0.0798
path:osa00630	Glyoxylate and dicarboxylate metabolism			0.0005	0.0832					0.0004
path:osa00941	Flavonoid biosynthesis	0.1174
path:osa00910	Nitrogen metabolism			0.0083	0.1944					0.0011
path:osa04626	Plant-pathogen interaction		0.0646			0.0066
path:osa00430	Taurine and hypotaurine metabolism						0.2258	0.075
path:osa00940	Phenylpropanoid biosynthesis	0.2101
path:osa00520	Amino sugar and nucleotide sugar metabolism		0.0115		0.2057	0.0165
path:osa00261	Monobactam biosynthesis			0.0122				0.0522	0.0522	0.0034
path:osa00260	Glycine, serine and threonine metabolism			0.0042						0.006
path:osa00780	Biotin metabolism					0.0936		0.093
path:osa00300	Lysine biosynthesis			0.0293				0.0705	0.0705	0.0087
path:osa00640	Propanoate metabolism		0.0613		0.143	0.0214
path:osa00071	Fatty acid degradation		0.0102			0.0229
path:osa00900	Terpenoid backbone biosynthesis									0.0115
path:osa00010	Glycolysis / Gluconeogenesis		0.095						0.0022
path:osa03050	Proteasome					0.0516
path:osa00350	Tyrosine metabolism		0.0285			0.0547			0.0141
path:osa00130	Ubiquinone and other terpenoid-quinone biosynthesis	0.0237		0.021
path:osa02010	ABC transporters			0.0495
path:osa00220	Arginine biosynthesis				0.1944			0.1278
path:osa04130	SNARE interactions in vesicular transport		0.0257		0.032
path:osa00250	Alanine, aspartate and glutamate metabolism				0.0422
path:osa01230	Biosynthesis of amino acids			0.0536				0.0157	0.0157	0.0391
path:osa00620	Pyruvate metabolism			0.0635	0.1168
path:osa00500	Starch and sucrose metabolism				0.1186
path:osa04146	Peroxisome				0.1244
path:osa00051	Fructose and mannose metabolism								0.0314
path:osa00650	Butanoate metabolism		0.0692		0.1496
path:osa00591	Linoleic acid metabolism	0.0988					0.2133	0.0705	0.0705
path:osa00592	alpha-Linolenic acid metabolism					0.06		0.1736
path:osa03040	Spliceosome							0.2239
path:osa00960	Tropane, piperidine and pyridine alkaloid biosynthesis								0.075
path:osa00906	Carotenoid biosynthesis	0.1652			0.1818		0.0076			0.0393
path:osa01210	2-Oxocarboxylic acid metabolism			0.0592				0.0204		0.0448
path:osa00410	beta-Alanine metabolism				0.219				0.1447
path:osa00240	Pyrimidine metabolism						0.2524
path:osa00380	Tryptophan metabolism	0.1356	0.014		0.1496	0.1049
path:osa00232	Caffeine metabolism		0.0899			0.1069
path:osa00510	N-Glycan biosynthesis	0.2105			0.231	0.1135
path:osa03440	Homologous recombination					0.1373
path:osa00062	Fatty acid elongation					0.142
path:osa04931	Insulin resistance						0.4013
path:osa00904	Diterpenoid biosynthesis	0.171					0.3512	0.0073
path:osa01040	Biosynthesis of unsaturated fatty acids						0.4203	0.1531
path:osa00073	Cutin, suberine and wax biosynthesis								0.0796
path:osa00790	Folate biosynthesis			0.0546			0.2622		0.0885
path:osa00950	Isoquinoline alkaloid biosynthesis						0.2855		0.0974
path:osa00770	Pantothenate and CoA biosynthesis		0.1049		0.1755				0.1149
path:osa00360	Phenylalanine metabolism	0.216							0.1572
path:osa00860	Porphyrin and chlorophyll metabolism	0.2269		0			0.4476			0
path:osa00460	Cyanoamino acid metabolism			0.021				0.1572	0.1572	0.0183
path:osa00270	Cysteine and methionine metabolism			0.0124	0.1668			0.0104	0.0777	0.0617
path:osa00670	One carbon pool by folate	0.0925								0.0619
path:osa00460	Cyanoamino acid metabolism			0.021				0.1572	0.1572	0.0183
path:osa00270	Cysteine and methionine metabolism			0.0124	0.1668			0.0104	0.0777	0.0617
path:osa00670	One carbon pool by folate	0.0925								0.0619

## Sheet: kegg_down
KEGG enrichment analysis for down_regulated genes
The lower the p_value, higher the enrichment of respective pathway
path_id	pathway	wtcr_s2oecr_pv	wts3r_s2oe3r_pv	wts7r_s2oe7r_pv	wtcr_o2oecr_pv	wts3r_o2oe3r_pv	wts7r_o2oe7r_pv	o2oecr_s2oecr_pv	o2oe3r_s2oe3r_pv	o2oe7r_s2oe7r_pv
path:osa00052	Galactose metabolism			0.0003						0.0001
path:osa04075	Plant hormone signal transduction	0.491		0.0156	0.1649					0.0007
path:osa00195	Photosynthesis	0.2236	0			0.0191			0
path:osa00330	Arginine and proline metabolism	0.1342			0.037
path:osa00860	Porphyrin and chlorophyll metabolism		0.0008			0.0005			0.0112
path:osa04122	Sulfur relay system								0.0132
path:osa00730	Thiamine metabolism				0.0741
path:osa00941	Flavonoid biosynthesis						0.1174		0.0215
path:osa00790	Folate biosynthesis				0.1363				0.0238
path:osa01100	Metabolic pathways	0.7174	0	0	0.0934	0		0.2634	0.0147	0.0011
path:osa00261	Monobactam biosynthesis				0.0813
path:osa00520	Amino sugar and nucleotide sugar metabolism			0.0155					0.0506	0.0016
path:osa00905	Brassinosteroid biosynthesis		0.0111
path:osa00592	alpha-Linolenic acid metabolism			0.002						0.0018
path:osa00904	Diterpenoid biosynthesis		0.0031						0.0458
path:osa01200	Carbon metabolism	0.5804	0	0	0.102	0		0.0978		0.0056
path:osa00650	Butanoate metabolism			0.0002					0.2371	0.0145
path:osa04712	Circadian rhythm - plant	0.0826
path:osa00950	Isoquinoline alkaloid biosynthesis						0.1356
path:osa00945	Stilbenoid, diarylheptanoid and gingerol biosynthesis								0.1432
path:osa00710	Carbon fixation in photosynthetic organisms	0.232	0		0.0176	0
path:osa00260	Glycine, serine and threonine metabolism		0.0001			0	0.058		0.1643
path:osa00290	Valine, leucine and isoleucine biosynthesis								0.165
path:osa00196	Photosynthesis - antenna proteins		0		0.1092				0.1757
path:osa00960	Tropane, piperidine and pyridine alkaloid biosynthesis						0.105		0.1863
path:osa00051	Fructose and mannose metabolism		0.014						0.037	0.0169
path:osa00920	Sulfur metabolism	0.1184						0.0027
path:osa00300	Lysine biosynthesis				0.1092
path:osa04141	Protein processing in endoplasmic reticulum	0.5005
path:osa00280	Valine, leucine and isoleucine degradation		0.0058	0.0005
path:osa00380	Tryptophan metabolism						0.1356
path:osa00020	Citrate cycle (TCA cycle)			0.0032
path:osa00760	Nicotinate and nicotinamide metabolism							0.034
path:osa00620	Pyruvate metabolism		0.0003	0.0175		0.0002
path:osa00430	Taurine and hypotaurine metabolism							0.0362
path:osa00310	Lysine degradation						0.1594
path:osa00562	Inositol phosphate metabolism	0.1558			0.0496					0.0204
path:osa00910	Nitrogen metabolism	0.0043			0.1944		0.1768	0.0626
path:osa00220	Arginine biosynthesis				0.1944		0.1768
path:osa00030	Pentose phosphate pathway		0	0.0018		0.0095			0.1204	0.0204
path:osa00010	Glycolysis / Gluconeogenesis	0.3514	0.0141	0.0053	0.2312		0.1974			0.0213
path:osa00460	Cyanoamino acid metabolism	0.1184	0.0005		0.237	0.0003	0.0237	0.0777
path:osa00250	Alanine, aspartate and glutamate metabolism			0.0039			0.0348	0.0947
path:osa00630	Glyoxylate and dicarboxylate metabolism		0	0.0132		0.0001	0.0692	0.136
path:osa00480	Glutathione metabolism							0.156
path:osa04626	Plant-pathogen interaction			0.0001						0.0305
path:osa00670	One carbon pool by folate		0.006			0.0017
path:osa00750	Vitamin B6 metabolism	0.0283			0.0598	0.0029
path:osa04146	Peroxisome									0.031
path:osa00053	Ascorbate and aldarate metabolism					0.0139
path:osa00906	Carotenoid biosynthesis		0.0025			0.0175
path:osa00072	Synthesis and degradation of ketone bodies			0.0004						0.0387
path:osa00061	Fatty acid biosynthesis					0.0191
path:osa00340	Histidine metabolism					0.0229
path:osa00410	beta-Alanine metabolism						0.1994
path:osa04120	Ubiquitin mediated proteolysis	0.327						0.2247
path:osa00240	Pyrimidine metabolism							0.2265
path:osa00071	Fatty acid degradation			0.0028						0.0397
path:osa00500	Starch and sucrose metabolism	0.1073		0.007			0.0006			0.0619
path:osa00400	Phenylalanine, tyrosine and tryptophan biosynthesis					0.0232
path:osa01040	Biosynthesis of unsaturated fatty acids				0.231		0.2105
path:osa00270	Cysteine and methionine metabolism					0.0339	0.1409	0.2005
path:osa00942	Anthocyanin biosynthesis							1
path:osa00232	Caffeine metabolism							1
path:osa01502	Vancomycin resistance							1
path:osa03010	Ribosome							0.5444	0.053
path:osa00940	Phenylpropanoid biosynthesis	0.3633					0.2101		0.0723
path:osa00360	Phenylalanine metabolism						0.216		0.0729
path:osa01110	Biosynthesis of secondary metabolites	0.6001	0	0	0.0866	0	0.0447	0.6026	0.0507	0.017
path:osa04931	Insulin resistance	0.1087			0.219		0.1994			0.0589
path:osa00590	Arachidonic acid metabolism							0.0228		0.0757
path:osa01230	Biosynthesis of amino acids	0.1671	0.0049	0.0069	0.019	0		0.3871		0.0987

## Sheet: kegg_data_up
wtcr_s2oecr_up_topkegg.csv								wtcr_o2oecr_up_topkegg.csv								o2oecr_s2oecr_up_topkegg.csv
wtcr_s2oecr_up								wtcr_o2oecr_up								o2oecr_s2oecr_up
path_id	pathway	bg_count	samp_count	pv	genes			path_id	pathway	bg_count	samp_count	pv	genes			path_id	pathway	bg_count	samp_count	pv	genes
path:osa01110	Biosynthesis of secondary metabolites	834	13	0.0017	{LOC_Os01g57570,LOC_Os02g41630,LOC_Os04g42250,LOC_Os01g47350,LOC_Os07g09190,LOC_Os05g09500,LOC_Os01g04260,LOC_Os01g01369,LOC_Os03g59610,LOC_Os04g09900,LOC_Os02g02400,LOC_Os12g17070,LOC_Os12g37260}			path:osa01200	Carbon metabolism	235	6	0.0077	{LOC_Os05g09500,LOC_Os08g33720,LOC_Os02g32490,LOC_Os02g02400,LOC_Os03g58040,LOC_Os01g70170}			path:osa00904	Diterpenoid biosynthesis	27	2	0.0073	{LOC_Os02g36140,LOC_Os04g09900}
path:osa00100	Steroid biosynthesis	26	2	0.0135	{LOC_Os01g04260,LOC_Os01g01369}			path:osa04130	SNARE interactions in vesicular transport	37	2	0.032	{LOC_Os06g07200,LOC_Os05g48020}			path:osa01110	Biosynthesis of secondary metabolites	834	9	0.0101	{LOC_Os03g31690,LOC_Os01g18860,LOC_Os03g63330,LOC_Os04g09900,LOC_Os03g53860,LOC_Os02g36140,LOC_Os05g04510,LOC_Os12g37260,LOC_Os02g02930}
path:osa00944	Flavone and flavonol biosynthesis	3	1	0.0206	{LOC_Os08g06100}			path:osa00250	Alanine, aspartate and glutamate metabolism	43	2	0.0422	{LOC_Os03g58040,LOC_Os08g10510}			path:osa00270	Cysteine and methionine metabolism	96	3	0.0104	{LOC_Os03g63330,LOC_Os05g04510,LOC_Os01g18860}
path:osa00130	Ubiquinone and other terpenoid-quinone biosynthesis	35	2	0.0237	{LOC_Os01g57570,LOC_Os01g47350}			path:osa00052	Galactose metabolism	53	2	0.0615	{LOC_Os05g09500,LOC_Os08g38710}			path:osa00061	Fatty acid biosynthesis	40	2	0.0156	{LOC_Os09g10600,LOC_Os03g30950}
path:osa00052	Galactose metabolism	53	2	0.0509	{LOC_Os05g09500,LOC_Os08g38710}			path:osa00630	Glyoxylate and dicarboxylate metabolism	63	2	0.0832	{LOC_Os08g33720,LOC_Os02g02400}			path:osa01230	Biosynthesis of amino acids	207	4	0.0157	{LOC_Os03g63330,LOC_Os03g31690,LOC_Os01g18860,LOC_Os05g04510}
path:osa00730	Thiamine metabolism	10	1	0.067	{LOC_Os07g09190}			path:osa00620	Pyruvate metabolism	77	2	0.1168	{LOC_Os02g32490,LOC_Os08g33720}			path:osa01210	2-Oxocarboxylic acid metabolism	46	2	0.0204	{LOC_Os03g63330,LOC_Os03g31690}
path:osa01100	Metabolic pathways	1560	15	0.0715	{LOC_Os02g41630,LOC_Os04g42250,LOC_Os01g47350,LOC_Os05g11850,LOC_Os07g09190,LOC_Os03g60090,LOC_Os05g09500,LOC_Os12g17070,LOC_Os03g59610,LOC_Os01g04260,LOC_Os01g01369,LOC_Os03g19890,LOC_Os12g16200,LOC_Os07g44650,LOC_Os12g37260}			path:osa00500	Starch and sucrose metabolism	158	3	0.1186	{LOC_Os05g09500,LOC_Os01g62020,LOC_Os10g26680}			path:osa01212	Fatty acid metabolism	66	2	0.0398	{LOC_Os03g30950,LOC_Os09g10600}
path:osa00945	Stilbenoid, diarylheptanoid and gingerol biosynthesis	12	1	0.0798	{LOC_Os04g42250}			path:osa04146	Peroxisome	80	2	0.1244	{LOC_Os03g50040,LOC_Os02g02400}			path:osa00261	Monobactam biosynthesis	11	1	0.0522	{LOC_Os03g63330}
path:osa00670	One carbon pool by folate	14	1	0.0925	{LOC_Os03g60090}			path:osa00640	Propanoate metabolism	20	1	0.143	{LOC_Os02g32490}			path:osa00908	Zeatin biosynthesis	14	1	0.066	{LOC_Os10g34230}
path:osa00591	Linoleic acid metabolism	15	1	0.0988	{LOC_Os12g37260}			path:osa00650	Butanoate metabolism	21	1	0.1496	{LOC_Os08g10510}			path:osa00300	Lysine biosynthesis	15	1	0.0705	{LOC_Os03g63330}
path:osa00941	Flavonoid biosynthesis	18	1	0.1174	{LOC_Os04g42250}			path:osa00380	Tryptophan metabolism	21	1	0.1496	{LOC_Os02g02400}			path:osa00591	Linoleic acid metabolism	15	1	0.0705	{LOC_Os12g37260}
path:osa04075	Plant hormone signal transduction	184	3	0.1312	{LOC_Os02g52990,LOC_Os12g39630,LOC_Os01g28450}			path:osa00270	Cysteine and methionine metabolism	96	2	0.1668	{LOC_Os12g16200,LOC_Os08g33720}			path:osa00196	Photosynthesis - antenna proteins	15	1	0.0705	{LOC_Os03g39610}
path:osa00380	Tryptophan metabolism	21	1	0.1356	{LOC_Os02g02400}			path:osa01100	Metabolic pathways	1560	15	0.1703	{LOC_Os05g09500,LOC_Os04g58390,LOC_Os01g62020,LOC_Os02g32490,LOC_Os08g33720,LOC_Os03g59610,LOC_Os03g58040,LOC_Os02g50350,LOC_Os03g19890,LOC_Os12g16200,LOC_Os07g44650,LOC_Os08g10510,LOC_Os01g70170,LOC_Os02g51420,LOC_Os10g26680}			path:osa00430	Taurine and hypotaurine metabolism	16	1	0.075	{LOC_Os05g51470}
path:osa00906	Carotenoid biosynthesis	26	1	0.1652	{LOC_Os03g59610}			path:osa00770	Pantothenate and CoA biosynthesis	25	1	0.1755	{LOC_Os02g50350}			path:osa01100	Metabolic pathways	1560	11	0.0859	{LOC_Os03g31690,LOC_Os03g63330,LOC_Os07g04840,LOC_Os03g39610,LOC_Os05g51470,LOC_Os01g18860,LOC_Os04g41620,LOC_Os09g10600,LOC_Os03g53860,LOC_Os05g04510,LOC_Os12g37260}
path:osa00904	Diterpenoid biosynthesis	27	1	0.171	{LOC_Os04g09900}			path:osa00906	Carotenoid biosynthesis	26	1	0.1818	{LOC_Os03g59610}			path:osa00780	Biotin metabolism	20	1	0.093	{LOC_Os09g10600}
path:osa00940	Phenylpropanoid biosynthesis	124	2	0.2101	{LOC_Os02g41630,LOC_Os04g42250}			path:osa00910	Nitrogen metabolism	28	1	0.1944	{LOC_Os03g58040}			path:osa00220	Arginine biosynthesis	28	1	0.1278	{LOC_Os03g31690}
path:osa00510	N-Glycan biosynthesis	34	1	0.2105	{LOC_Os05g11850}			path:osa00220	Arginine biosynthesis	28	1	0.1944	{LOC_Os03g58040}			path:osa01040	Biosynthesis of unsaturated fatty acids	34	1	0.1531	{LOC_Os03g30950}
path:osa00360	Phenylalanine metabolism	35	1	0.216	{LOC_Os02g41630}			path:osa00520	Amino sugar and nucleotide sugar metabolism	110	2	0.2057	{LOC_Os05g09500,LOC_Os01g62020}			path:osa00460	Cyanoamino acid metabolism	35	1	0.1572	{LOC_Os03g53860}
path:osa01200	Carbon metabolism	235	3	0.2185	{LOC_Os03g60090,LOC_Os05g09500,LOC_Os02g02400}			path:osa00410	beta-Alanine metabolism	32	1	0.219	{LOC_Os02g50350}			path:osa00592	alpha-Linolenic acid metabolism	39	1	0.1736	{LOC_Os12g37260}
path:osa00860	Porphyrin and chlorophyll metabolism	37	1	0.2269	{LOC_Os12g17070}			path:osa00510	N-Glycan biosynthesis	34	1	0.231	{LOC_Os02g51420}			path:osa03040	Spliceosome	184	2	0.2239	{LOC_Os10g18150,LOC_Os03g59550}
wts3r_s2oe3r_up_topkegg.csv								wts3r_o2oe3r_up_topkegg.csv								o2oe3r_s2oe3r_up_topkegg.csv
wts3r_s2oe3r_up								wts3r_o2oe3r_up								o2oe3r_s2oe3r_up
path_id	pathway	bg_count	samp_count	pv	genes			path_id	pathway	bg_count	samp_count	pv	genes			path_id	pathway	bg_count	samp_count	pv	genes
path:osa04141	Protein processing in endoplasmic reticulum	189	21	0.0001	{LOC_Os02g02410,LOC_Os04g57890,LOC_Os03g44620,LOC_Os11g47760,LOC_Os09g12230,LOC_Os06g44374,LOC_Os04g32950,LOC_Os02g08180,LOC_Os01g01307,LOC_Os05g43170,LOC_Os05g06440,LOC_Os02g54140,LOC_Os03g61630,LOC_Os05g38550,LOC_Os09g10054,LOC_Os11g09280,LOC_Os03g11440,LOC_Os02g01010,LOC_Os07g10830,LOC_Os01g23740,LOC_Os07g14270}			path:osa03060	Protein export	54	11	0.0001	{LOC_Os02g02410,LOC_Os12g07490,LOC_Os09g28000,LOC_Os05g43390,LOC_Os06g44374,LOC_Os04g36859,LOC_Os02g08180,LOC_Os08g41250,LOC_Os06g16260,LOC_Os03g11440,LOC_Os09g38370}			path:osa00010	Glycolysis / Gluconeogenesis	119	4	0.0022	{LOC_Os05g33380,LOC_Os04g02900,LOC_Os01g02880,LOC_Os03g09020}
path:osa03060	Protein export	54	10	0.0001	{LOC_Os02g02410,LOC_Os09g28000,LOC_Os05g43390,LOC_Os06g44374,LOC_Os04g36859,LOC_Os02g08180,LOC_Os06g16260,LOC_Os03g11440,LOC_Os01g04030,LOC_Os09g38370}			path:osa04141	Protein processing in endoplasmic reticulum	189	24	0.0001	{LOC_Os02g02410,LOC_Os04g57890,LOC_Os05g09550,LOC_Os12g07490,LOC_Os03g15960,LOC_Os06g14240,LOC_Os01g74580,LOC_Os06g44374,LOC_Os04g32950,LOC_Os02g08180,LOC_Os09g27830,LOC_Os05g43170,LOC_Os05g06440,LOC_Os05g38550,LOC_Os09g10054,LOC_Os11g09280,LOC_Os03g11440,LOC_Os02g01010,LOC_Os07g10830,LOC_Os02g47870,LOC_Os07g14270,LOC_Os03g52340,LOC_Os06g50300,LOC_Os09g36830}			path:osa01110	Biosynthesis of secondary metabolites	834	10	0.0026	{LOC_Os09g12290,LOC_Os01g02880,LOC_Os04g02900,LOC_Os05g33380,LOC_Os05g50380,LOC_Os03g53800,LOC_Os03g09020,LOC_Os12g37260,LOC_Os02g02930,LOC_Os11g42510}
path:osa04145	Phagosome	77	9	0.0081	{LOC_Os03g11440,LOC_Os05g46000,LOC_Os06g44374,LOC_Os04g32950,LOC_Os02g08180,LOC_Os05g43170,LOC_Os11g06890,LOC_Os07g14270,LOC_Os05g01560}			path:osa04145	Phagosome	77	12	0.0009	{LOC_Os03g11440,LOC_Os12g07490,LOC_Os02g50860,LOC_Os05g46000,LOC_Os06g44374,LOC_Os04g32950,LOC_Os12g07140,LOC_Os02g08180,LOC_Os05g43170,LOC_Os11g06890,LOC_Os07g14270,LOC_Os05g01560}			path:osa00350	Tyrosine metabolism	38	2	0.0141	{LOC_Os03g09020,LOC_Os11g42510}
path:osa00052	Galactose metabolism	53	7	0.0099	{LOC_Os05g09500,LOC_Os09g08072,LOC_Os05g51670,LOC_Os10g06720,LOC_Os08g38710,LOC_Os07g48160,LOC_Os07g10840}			path:osa04626	Plant-pathogen interaction	110	13	0.0066	{LOC_Os03g53200,LOC_Os01g17190,LOC_Os03g20370,LOC_Os03g21380,LOC_Os01g16240,LOC_Os02g46090,LOC_Os08g38990,LOC_Os08g41470,LOC_Os01g72080,LOC_Os05g27730,LOC_Os03g59390,LOC_Os07g22710,LOC_Os06g50300}			path:osa01230	Biosynthesis of amino acids	207	4	0.0157	{LOC_Os09g12290,LOC_Os01g02880,LOC_Os05g33380,LOC_Os11g42510}
path:osa00071	Fatty acid degradation	41	6	0.0102	{LOC_Os03g09020,LOC_Os11g04980,LOC_Os03g08999,LOC_Os11g08300,LOC_Os05g07090,LOC_Os09g07830}			path:osa03010	Ribosome	327	28	0.0108	{LOC_Os05g48310,LOC_Os02g55370,LOC_Os10g41470,LOC_Os11g05370,LOC_Os12g32380,LOC_Os12g38000,LOC_Os03g04590,LOC_Os10g27190,LOC_Os01g22490,LOC_Os01g60790,LOC_Os02g07890,LOC_Os02g18380,LOC_Os12g03090,LOC_Os06g07580,LOC_Os11g03400,LOC_Os01g04730,LOC_Os01g44210,LOC_Os02g47140,LOC_Os08g02340,LOC_Os02g30050,LOC_Os12g05430,LOC_Os07g43310,LOC_Os08g03450,LOC_Os07g42170,LOC_Os03g17580,LOC_Os03g29460,LOC_Os05…			path:osa00030	Pentose phosphate pathway	47	2	0.0212	{LOC_Os05g33380,LOC_Os01g02880}
path:osa00520	Amino sugar and nucleotide sugar metabolism	110	11	0.0115	{LOC_Os05g09500,LOC_Os04g52730,LOC_Os05g51670,LOC_Os12g03720,LOC_Os12g25690,LOC_Os05g34320,LOC_Os05g50380,LOC_Os01g21320,LOC_Os03g40270,LOC_Os05g29990,LOC_Os03g55070}			path:osa00520	Amino sugar and nucleotide sugar metabolism	110	12	0.0165	{LOC_Os05g09500,LOC_Os02g48650,LOC_Os04g51880,LOC_Os04g52730,LOC_Os05g51670,LOC_Os12g03720,LOC_Os01g21320,LOC_Os03g40270,LOC_Os05g29990,LOC_Os08g02120,LOC_Os03g55070,LOC_Os07g09720}			path:osa01200	Carbon metabolism	235	4	0.024	{LOC_Os01g02880,LOC_Os04g02900,LOC_Os05g33380,LOC_Os03g09020}
path:osa00380	Tryptophan metabolism	21	4	0.014	{LOC_Os11g08300,LOC_Os10g04860,LOC_Os09g07830,LOC_Os02g02400}			path:osa00640	Propanoate metabolism	20	4	0.0214	{LOC_Os02g32490,LOC_Os05g06460,LOC_Os12g08260,LOC_Os09g07830}			path:osa00051	Fructose and mannose metabolism	58	2	0.0314	{LOC_Os05g33380,LOC_Os01g02880}
path:osa00030	Pentose phosphate pathway	47	6	0.0195	{LOC_Os01g70170,LOC_Os02g38840,LOC_Os07g41280,LOC_Os05g33380,LOC_Os08g05830,LOC_Os01g02880}			path:osa00071	Fatty acid degradation	41	6	0.0229	{LOC_Os03g09020,LOC_Os11g04980,LOC_Os03g08999,LOC_Os11g08300,LOC_Os05g07090,LOC_Os09g07830}			path:osa00710	Carbon fixation in photosynthetic organisms	73	2	0.0478	{LOC_Os05g33380,LOC_Os01g02880}
path:osa04130	SNARE interactions in vesicular transport	37	5	0.0257	{LOC_Os02g03450,LOC_Os07g38990,LOC_Os06g07200,LOC_Os08g44930,LOC_Os01g73300}			path:osa01212	Fatty acid metabolism	66	8	0.0267	{LOC_Os05g36000,LOC_Os04g20280,LOC_Os04g31070,LOC_Os11g04980,LOC_Os09g10600,LOC_Os08g23810,LOC_Os05g07090,LOC_Os09g07830}			path:osa00261	Monobactam biosynthesis	11	1	0.0522	{LOC_Os09g12290}
path:osa00350	Tyrosine metabolism	38	5	0.0285	{LOC_Os06g01360,LOC_Os03g61330,LOC_Os03g09020,LOC_Os02g19970,LOC_Os03g08999}			path:osa03050	Proteasome	62	7	0.0516	{LOC_Os01g16640,LOC_Os06g07140,LOC_Os01g32800,LOC_Os01g16190,LOC_Os01g21440,LOC_Os08g43540,LOC_Os03g48930}			path:osa00591	Linoleic acid metabolism	15	1	0.0705	{LOC_Os12g37260}
path:osa01212	Fatty acid metabolism	66	7	0.0305	{LOC_Os04g20280,LOC_Os04g31070,LOC_Os11g04980,LOC_Os09g10600,LOC_Os08g23810,LOC_Os05g07090,LOC_Os09g07830}			path:osa03450	Non-homologous end-joining	7	2	0.0525	{LOC_Os02g29464,LOC_Os06g13020}			path:osa00300	Lysine biosynthesis	15	1	0.0705	{LOC_Os09g12290}
path:osa00330	Arginine and proline metabolism	40	5	0.0347	{LOC_Os11g08300,LOC_Os04g01590,LOC_Os10g27340,LOC_Os03g44150,LOC_Os04g27850}			path:osa00350	Tyrosine metabolism	38	5	0.0547	{LOC_Os06g01360,LOC_Os03g61330,LOC_Os03g09020,LOC_Os02g19970,LOC_Os03g08999}			path:osa00960	Tropane, piperidine and pyridine alkaloid biosynthesis	16	1	0.075	{LOC_Os11g42510}
path:osa00603	Glycosphingolipid biosynthesis - globo series	8	2	0.0491	{LOC_Os07g48160,LOC_Os05g34320}			path:osa00592	alpha-Linolenic acid metabolism	39	5	0.06	{LOC_Os12g37260,LOC_Os03g32314,LOC_Os02g10120,LOC_Os05g07090,LOC_Os02g02000}			path:osa00270	Cysteine and methionine metabolism	96	2	0.0777	{LOC_Os09g12290,LOC_Os11g42510}
path:osa00640	Propanoate metabolism	20	3	0.0613	{LOC_Os02g32490,LOC_Os05g06460,LOC_Os09g07830}			path:osa00061	Fatty acid biosynthesis	40	5	0.0657	{LOC_Os08g23810,LOC_Os05g36000,LOC_Os04g31070,LOC_Os09g10600,LOC_Os11g04980}			path:osa00073	Cutin, suberine and wax biosynthesis	17	1	0.0796	{LOC_Os04g43200}
path:osa04626	Plant-pathogen interaction	110	9	0.0646	{LOC_Os07g08890,LOC_Os03g53200,LOC_Os01g17190,LOC_Os03g20370,LOC_Os02g54600,LOC_Os08g38990,LOC_Os08g41470,LOC_Os01g72080,LOC_Os05g27730}			path:osa00780	Biotin metabolism	20	3	0.0936	{LOC_Os05g36000,LOC_Os09g10600,LOC_Os08g23810}			path:osa00790	Folate biosynthesis	19	1	0.0885	{LOC_Os01g13690}
path:osa00650	Butanoate metabolism	21	3	0.0692	{LOC_Os04g52450,LOC_Os01g58380,LOC_Os09g07830}			path:osa00380	Tryptophan metabolism	21	3	0.1049	{LOC_Os11g08300,LOC_Os10g04860,LOC_Os09g07830}			path:osa00950	Isoquinoline alkaloid biosynthesis	21	1	0.0974	{LOC_Os11g42510}
path:osa01200	Carbon metabolism	235	16	0.0715	{LOC_Os03g60090,LOC_Os05g09500,LOC_Os01g02880,LOC_Os02g32490,LOC_Os05g33380,LOC_Os07g41280,LOC_Os03g09020,LOC_Os05g06460,LOC_Os02g38840,LOC_Os02g02400,LOC_Os01g70170,LOC_Os01g52500,LOC_Os08g05830,LOC_Os03g08999,LOC_Os04g01674,LOC_Os09g07830}			path:osa00232	Caffeine metabolism	2	1	0.1069	{LOC_Os01g64520}			path:osa00770	Pantothenate and CoA biosynthesis	25	1	0.1149	{LOC_Os02g50350}
path:osa00232	Caffeine metabolism	2	1	0.0899	{LOC_Os01g64520}			path:osa00510	N-Glycan biosynthesis	34	4	0.1135	{LOC_Os04g57890,LOC_Os07g10830,LOC_Os03g60700,LOC_Os07g07010}			path:osa00410	beta-Alanine metabolism	32	1	0.1447	{LOC_Os02g50350}
path:osa00010	Glycolysis / Gluconeogenesis	119	9	0.095	{LOC_Os05g33380,LOC_Os05g06460,LOC_Os11g08300,LOC_Os03g08999,LOC_Os05g09500,LOC_Os02g32490,LOC_Os10g06720,LOC_Os01g02880,LOC_Os03g09020}			path:osa03440	Homologous recombination	50	5	0.1373	{LOC_Os01g21440,LOC_Os02g29464,LOC_Os01g16640,LOC_Os01g55030,LOC_Os01g45530}			path:osa00460	Cyanoamino acid metabolism	35	1	0.1572	{LOC_Os03g53800}
path:osa00770	Pantothenate and CoA biosynthesis	25	3	0.1049	{LOC_Os02g50350,LOC_Os06g09910,LOC_Os07g08210}			path:osa00062	Fatty acid elongation	24	3	0.142	{LOC_Os05g49290,LOC_Os04g20280,LOC_Os02g11070}			path:osa00360	Phenylalanine metabolism	35	1	0.1572	{LOC_Os11g42510}
wts7r_s2oe7r_up_topkegg.csv								wts7r_o2oe7r_up_topkegg.csv								o2oe7r_s2oe7r_up_topkegg.csv
wts7r_s2oe7r_								wts7r_o2oe7r_up								o2oe7r_s2oe7r_up
path_id	pathway	bg_count	samp_count	pv	genes			path_id	pathway	bg_count	samp_count	pv	genes			path_id	pathway	bg_count	samp_count	pv	genes
path:osa00196	Photosynthesis - antenna proteins	15	7	0	{LOC_Os06g21590,LOC_Os01g41710,LOC_Os07g37240,LOC_Os11g13890,LOC_Os03g39610,LOC_Os07g38960,LOC_Os04g38410}			path:osa03010	Ribosome	327	14	0.0004	{LOC_Os02g55370,LOC_Os12g03090,LOC_Os11g03400,LOC_Os02g43600,LOC_Os02g47140,LOC_Os02g32760,LOC_Os07g10660,LOC_Os07g23244,LOC_Os07g42170,LOC_Os08g40610,LOC_Os09g32274,LOC_Os05g38520,LOC_Os10g32920,LOC_Os03g54040}			path:osa00196	Photosynthesis - antenna proteins	15	6	0	{LOC_Os06g21590,LOC_Os01g41710,LOC_Os07g37240,LOC_Os11g13890,LOC_Os03g39610,LOC_Os04g38410}
path:osa00710	Carbon fixation in photosynthetic organisms	73	14	0	{LOC_Os07g08030,LOC_Os12g17600,LOC_Os03g07300,LOC_Os01g11054,LOC_Os10g35960,LOC_Os12g19470,LOC_Os06g45370,LOC_Os03g16050,LOC_Os04g38600,LOC_Os01g64660,LOC_Os03g03720,LOC_Os07g43700,LOC_Os04g16680,LOC_Os03g56280}			path:osa00195	Photosynthesis	70	5	0.0047	{LOC_Os03g17070,LOC_Os03g48040,LOC_Os06g01850,LOC_Os05g48630,LOC_Os02g36850}			path:osa01100	Metabolic pathways	1560	74	0	{LOC_Os03g07300,LOC_Os07g05480,LOC_Os07g08030,LOC_Os12g19470,LOC_Os04g52370,LOC_Os01g41710,LOC_Os02g39160,LOC_Os07g36190,LOC_Os07g37240,LOC_Os08g19140,LOC_Os08g25734,LOC_Os09g12290,LOC_Os03g32314,LOC_Os03g31690,LOC_Os03g59640,LOC_Os04g41340,LOC_Os02g43280,LOC_Os02g01340,LOC_Os03g63330,LOC_Os03g12660,LOC_Os05g49800,LOC_Os01g18320,LOC_Os03g56670,LOC_Os01g17170,LOC_Os10g35960,LOC_Os05g30250,LOC_Os01…
path:osa01100	Metabolic pathways	1560	105	0	{LOC_Os03g07300,LOC_Os07g05480,LOC_Os07g08030,LOC_Os12g19470,LOC_Os04g52370,LOC_Os07g37240,LOC_Os09g12290,LOC_Os01g47350,LOC_Os03g32314,LOC_Os02g15870,LOC_Os03g49220,LOC_Os03g31690,LOC_Os03g59640,LOC_Os04g41340,LOC_Os01g01120,LOC_Os02g43280,LOC_Os03g17120,LOC_Os08g44680,LOC_Os11g32650,LOC_Os07g36190,LOC_Os01g41710,LOC_Os01g59140,LOC_Os03g63330,LOC_Os01g18320,LOC_Os03g56670,LOC_Os05g38170,LOC_Os10…			path:osa00906	Carotenoid biosynthesis	26	3	0.0076	{LOC_Os10g39930,LOC_Os07g05940,LOC_Os03g03370}			path:osa01200	Carbon metabolism	235	20	0	{LOC_Os12g19470,LOC_Os10g35960,LOC_Os03g16050,LOC_Os04g16680,LOC_Os04g38600,LOC_Os03g07300,LOC_Os04g41340,LOC_Os04g53230,LOC_Os06g04510,LOC_Os03g30300,LOC_Os09g27420,LOC_Os01g55950,LOC_Os01g64660,LOC_Os03g29950,LOC_Os03g03720,LOC_Os07g43700,LOC_Os12g17600,LOC_Os07g08030,LOC_Os06g44460,LOC_Os06g45370}
path:osa00195	Photosynthesis	70	22	0	{LOC_Os07g05480,LOC_Os08g44680,LOC_Os03g56670,LOC_Os07g01480,LOC_Os03g17070,LOC_Os08g02630,LOC_Os03g48040,LOC_Os01g64120,LOC_Os01g64960,LOC_Os04g33830,LOC_Os06g01850,LOC_Os05g48630,LOC_Os12g08770,LOC_Os08g01380,LOC_Os07g38000,LOC_Os06g01210,LOC_Os07g25430,LOC_Os07g36080,LOC_Os01g56680,LOC_Os07g37030,LOC_Os02g36850,LOC_Os09g30340}			path:osa00052	Galactose metabolism	53	3	0.0507	{LOC_Os01g07530,LOC_Os02g01590,LOC_Os03g20120}			path:osa01110	Biosynthesis of secondary metabolites	834	45	0	{LOC_Os02g39160,LOC_Os03g30300,LOC_Os07g36190,LOC_Os08g25734,LOC_Os09g12290,LOC_Os03g32314,LOC_Os03g59640,LOC_Os03g16050,LOC_Os03g12660,LOC_Os03g31690,LOC_Os05g30250,LOC_Os05g49800,LOC_Os03g29950,LOC_Os05g28200,LOC_Os01g04260,LOC_Os02g10400,LOC_Os03g07300,LOC_Os04g41340,LOC_Os03g20700,LOC_Os03g36540,LOC_Os03g52460,LOC_Os01g18320,LOC_Os06g04510,LOC_Os01g64660,LOC_Os10g35840,LOC_Os10g37180,LOC_Os01…
path:osa00860	Porphyrin and chlorophyll metabolism	37	10	0	{LOC_Os03g59640,LOC_Os01g18320,LOC_Os02g51080,LOC_Os03g20700,LOC_Os06g04150,LOC_Os10g35840,LOC_Os05g28200,LOC_Os03g36540,LOC_Os10g35370,LOC_Os04g58200}			path:osa00100	Steroid biosynthesis	26	2	0.0629	{LOC_Os01g04260,LOC_Os10g39810}			path:osa00860	Porphyrin and chlorophyll metabolism	37	8	0	{LOC_Os03g59640,LOC_Os01g18320,LOC_Os03g20700,LOC_Os10g35840,LOC_Os01g17170,LOC_Os05g28200,LOC_Os03g36540,LOC_Os04g58200}
path:osa01200	Carbon metabolism	235	23	0.0004	{LOC_Os12g19470,LOC_Os10g35960,LOC_Os10g42100,LOC_Os11g05260,LOC_Os03g16050,LOC_Os04g16680,LOC_Os04g38600,LOC_Os03g07300,LOC_Os04g41340,LOC_Os01g11054,LOC_Os04g53230,LOC_Os06g04510,LOC_Os01g55950,LOC_Os01g64660,LOC_Os03g03720,LOC_Os07g43700,LOC_Os12g17600,LOC_Os02g02400,LOC_Os07g08030,LOC_Os04g08350,LOC_Os03g56280,LOC_Os06g44460,LOC_Os06g45370}			path:osa03450	Non-homologous end-joining	7	1	0.1058	{LOC_Os06g13020}			path:osa00195	Photosynthesis	70	14	0	{LOC_Os07g05480,LOC_Os07g04840,LOC_Os03g56670,LOC_Os08g02630,LOC_Os01g64120,LOC_Os01g64960,LOC_Os04g33830,LOC_Os06g01850,LOC_Os12g08770,LOC_Os08g01380,LOC_Os07g38000,LOC_Os06g01210,LOC_Os09g30340,LOC_Os02g01340}
path:osa00630	Glyoxylate and dicarboxylate metabolism	63	10	0.0005	{LOC_Os12g17600,LOC_Os04g41340,LOC_Os10g37180,LOC_Os12g19470,LOC_Os01g55950,LOC_Os07g43700,LOC_Os04g53230,LOC_Os04g56400,LOC_Os02g02400,LOC_Os03g56280}			path:osa04145	Phagosome	77	3	0.1217	{LOC_Os01g18050,LOC_Os03g61670,LOC_Os05g01560}			path:osa00710	Carbon fixation in photosynthetic organisms	73	12	0	{LOC_Os07g08030,LOC_Os12g17600,LOC_Os12g19470,LOC_Os03g07300,LOC_Os10g35960,LOC_Os06g45370,LOC_Os03g16050,LOC_Os04g38600,LOC_Os01g64660,LOC_Os03g03720,LOC_Os07g43700,LOC_Os04g16680}
path:osa01110	Biosynthesis of secondary metabolites	834	57	0.0007	{LOC_Os03g09060,LOC_Os09g12290,LOC_Os01g47350,LOC_Os03g32314,LOC_Os03g59640,LOC_Os03g16050,LOC_Os03g17120,LOC_Os07g36190,LOC_Os03g31690,LOC_Os03g44660,LOC_Os05g30250,LOC_Os02g19970,LOC_Os10g42100,LOC_Os01g36240,LOC_Os05g28200,LOC_Os01g04260,LOC_Os02g10400,LOC_Os03g07300,LOC_Os02g51080,LOC_Os12g42090,LOC_Os11g32650,LOC_Os04g41340,LOC_Os03g20700,LOC_Os03g36540,LOC_Os03g52460,LOC_Os01g18320,LOC_Os06…			path:osa00730	Thiamine metabolism	10	1	0.1477	{LOC_Os05g33840}			path:osa00630	Glyoxylate and dicarboxylate metabolism	63	8	0.0004	{LOC_Os12g17600,LOC_Os12g19470,LOC_Os04g41340,LOC_Os10g37180,LOC_Os01g55950,LOC_Os07g43700,LOC_Os04g53230,LOC_Os04g56400}
path:osa00260	Glycine, serine and threonine metabolism	57	8	0.0042	{LOC_Os09g12290,LOC_Os03g63330,LOC_Os07g20544,LOC_Os10g37180,LOC_Os11g05260,LOC_Os04g53230,LOC_Os04g46930,LOC_Os06g44460}			path:osa04075	Plant hormone signal transduction	184	5	0.1648	{LOC_Os10g25290,LOC_Os09g15670,LOC_Os01g13030,LOC_Os09g26780,LOC_Os07g42370}			path:osa00030	Pentose phosphate pathway	47	7	0.0004	{LOC_Os03g07300,LOC_Os03g16050,LOC_Os06g45370,LOC_Os01g64660,LOC_Os03g29950,LOC_Os07g08030,LOC_Os03g30300}
path:osa00910	Nitrogen metabolism	28	5	0.0083	{LOC_Os01g45274,LOC_Os01g25484,LOC_Os01g55950,LOC_Os08g36480,LOC_Os04g56400}			path:osa03018	RNA degradation	98	3	0.202	{LOC_Os06g04510,LOC_Os04g31950,LOC_Os02g40460}			path:osa00910	Nitrogen metabolism	28	5	0.0011	{LOC_Os01g45274,LOC_Os01g25484,LOC_Os01g55950,LOC_Os08g36480,LOC_Os04g56400}
path:osa00261	Monobactam biosynthesis	11	3	0.0122	{LOC_Os09g12290,LOC_Os03g63330,LOC_Os07g20544}			path:osa00591	Linoleic acid metabolism	15	1	0.2133	{LOC_Os12g37260}			path:osa00261	Monobactam biosynthesis	11	3	0.0034	{LOC_Os09g12290,LOC_Os03g63330,LOC_Os07g20544}
path:osa00270	Cysteine and methionine metabolism	96	10	0.0124	{LOC_Os09g12290,LOC_Os03g63330,LOC_Os12g16200,LOC_Os02g19970,LOC_Os01g01120,LOC_Os10g28350,LOC_Os07g43700,LOC_Os04g08350,LOC_Os07g20544,LOC_Os03g56280}			path:osa00196	Photosynthesis - antenna proteins	15	1	0.2133	{LOC_Os04g38410}			path:osa00260	Glycine, serine and threonine metabolism	57	6	0.006	{LOC_Os09g12290,LOC_Os03g63330,LOC_Os07g20544,LOC_Os10g37180,LOC_Os04g53230,LOC_Os06g44460}
path:osa00130	Ubiquinone and other terpenoid-quinone biosynthesis	35	5	0.021	{LOC_Os01g47350,LOC_Os02g19970,LOC_Os07g38850,LOC_Os12g42090,LOC_Os03g09060}			path:osa00430	Taurine and hypotaurine metabolism	16	1	0.2258	{LOC_Os03g45210}			path:osa00300	Lysine biosynthesis	15	3	0.0087	{LOC_Os09g12290,LOC_Os03g63330,LOC_Os07g20544}
path:osa00460	Cyanoamino acid metabolism	35	5	0.021	{LOC_Os01g55950,LOC_Os05g30250,LOC_Os04g08350,LOC_Os08g39870,LOC_Os04g38450}			path:osa00240	Pyrimidine metabolism	110	3	0.2524	{LOC_Os12g02980,LOC_Os08g15030,LOC_Os02g40460}			path:osa00900	Terpenoid backbone biosynthesis	47	5	0.0115	{LOC_Os02g39160,LOC_Os07g36190,LOC_Os02g10400,LOC_Os04g56230,LOC_Os01g50760}
path:osa00300	Lysine biosynthesis	15	3	0.0293	{LOC_Os09g12290,LOC_Os03g63330,LOC_Os07g20544}			path:osa00790	Folate biosynthesis	19	1	0.2622	{LOC_Os08g44210}			path:osa00460	Cyanoamino acid metabolism	35	4	0.0183	{LOC_Os03g53860,LOC_Os01g55950,LOC_Os05g30250,LOC_Os04g38450}
path:osa02010	ABC transporters	8	2	0.0495	{LOC_Os01g35030,LOC_Os01g52550}			path:osa00950	Isoquinoline alkaloid biosynthesis	21	1	0.2855	{LOC_Os08g04560}			path:osa01230	Biosynthesis of amino acids	207	11	0.0391	{LOC_Os07g08030,LOC_Os03g63330,LOC_Os03g31690,LOC_Os09g12290,LOC_Os03g07300,LOC_Os05g49800,LOC_Os06g04510,LOC_Os01g18860,LOC_Os04g56400,LOC_Os07g20544,LOC_Os06g44460}
path:osa01230	Biosynthesis of amino acids	207	15	0.0536	{LOC_Os07g08030,LOC_Os03g63330,LOC_Os09g12290,LOC_Os03g17120,LOC_Os03g31690,LOC_Os10g42100,LOC_Os03g07300,LOC_Os02g19970,LOC_Os06g04510,LOC_Os11g05260,LOC_Os04g56400,LOC_Os07g20544,LOC_Os02g30630,LOC_Os04g08350,LOC_Os06g44460}			path:osa00904	Diterpenoid biosynthesis	27	1	0.3512	{LOC_Os01g55240}			path:osa00906	Carotenoid biosynthesis	26	3	0.0393	{LOC_Os04g31040,LOC_Os10g39930,LOC_Os02g47510}
path:osa00790	Folate biosynthesis	19	3	0.0546	{LOC_Os02g15870,LOC_Os01g13690,LOC_Os08g44210}			path:osa04931	Insulin resistance	32	1	0.4013	{LOC_Os09g15670}			path:osa01210	2-Oxocarboxylic acid metabolism	46	4	0.0448	{LOC_Os03g63330,LOC_Os03g31690,LOC_Os05g49800,LOC_Os07g20544}
path:osa01210	2-Oxocarboxylic acid metabolism	46	5	0.0592	{LOC_Os03g63330,LOC_Os03g17120,LOC_Os03g31690,LOC_Os07g20544,LOC_Os02g30630}			path:osa01040	Biosynthesis of unsaturated fatty acids	34	1	0.4203	{LOC_Os02g48560}			path:osa00270	Cysteine and methionine metabolism	96	6	0.0617	{LOC_Os09g12290,LOC_Os03g63330,LOC_Os12g16200,LOC_Os01g18860,LOC_Os07g43700,LOC_Os07g20544}
path:osa00620	Pyruvate metabolism	77	7	0.0635	{LOC_Os02g43280,LOC_Os10g35960,LOC_Os10g42100,LOC_Os01g11054,LOC_Os02g17920,LOC_Os07g43700,LOC_Os03g56280}			path:osa00860	Porphyrin and chlorophyll metabolism	37	1	0.4476	{LOC_Os01g18320}			path:osa00670	One carbon pool by folate	14	2	0.0619	{LOC_Os09g27420,LOC_Os04g53230}

## Sheet: kegg_data_down
wtcr_s2oecr_down_topkegg.csv								wtcr_o2oecr_down_topkegg.csv								o2oecr_s2oecr_down_topkegg.csv
wtcr_s2oecr_down								wtcr_o2oecr_down								o2oecr_s2oecr_down
path_id	pathway	bg_count	samp_count	pv	genes			path_id	pathway	bg_count	samp_count	pv	genes			path_id	pathway	bg_count	samp_count	pv	genes
path:osa00910	Nitrogen metabolism	28	2	0.0043	{LOC_Os01g25484,LOC_Os08g36480}			path:osa00710	Carbon fixation in photosynthetic organisms	73	3	0.0176	{LOC_Os12g17600,LOC_Os06g45710,LOC_Os04g38600}			path:osa00920	Sulfur metabolism	35	2	0.0027	{LOC_Os06g36880,LOC_Os07g32570}
path:osa00750	Vitamin B6 metabolism	8	1	0.0283	{LOC_Os10g01080}			path:osa01230	Biosynthesis of amino acids	207	5	0.019	{LOC_Os03g31690,LOC_Os09g12290,LOC_Os06g45710,LOC_Os01g62900,LOC_Os05g38150}			path:osa00590	Arachidonic acid metabolism	10	1	0.0228	{LOC_Os01g05810}
path:osa04712	Circadian rhythm - plant	24	1	0.0826	{LOC_Os06g06320}			path:osa00330	Arginine and proline metabolism	40	2	0.037	{LOC_Os01g62900,LOC_Os05g38150}			path:osa00760	Nicotinate and nicotinamide metabolism	15	1	0.034	{LOC_Os02g04170}
path:osa00500	Starch and sucrose metabolism	158	2	0.1073	{LOC_Os03g04770,LOC_Os05g30350}			path:osa00562	Inositol phosphate metabolism	47	2	0.0496	{LOC_Os10g42550,LOC_Os03g09250}			path:osa00430	Taurine and hypotaurine metabolism	16	1	0.0362	{LOC_Os01g05810}
path:osa04931	Insulin resistance	32	1	0.1087	{LOC_Os01g40094}			path:osa00750	Vitamin B6 metabolism	8	1	0.0598	{LOC_Os07g01020}			path:osa00910	Nitrogen metabolism	28	1	0.0626	{LOC_Os08g36480}
path:osa00460	Cyanoamino acid metabolism	35	1	0.1184	{LOC_Os05g30350}			path:osa00730	Thiamine metabolism	10	1	0.0741	{LOC_Os05g33840}			path:osa00460	Cyanoamino acid metabolism	35	1	0.0777	{LOC_Os01g05810}
path:osa00920	Sulfur metabolism	35	1	0.1184	{LOC_Os07g32570}			path:osa00261	Monobactam biosynthesis	11	1	0.0813	{LOC_Os09g12290}			path:osa00250	Alanine, aspartate and glutamate metabolism	43	1	0.0947	{LOC_Os02g04170}
path:osa00330	Arginine and proline metabolism	40	1	0.1342	{LOC_Os01g62900}			path:osa01110	Biosynthesis of secondary metabolites	834	10	0.0866	{LOC_Os09g12290,LOC_Os03g31690,LOC_Os12g08170,LOC_Os01g62900,LOC_Os06g45710,LOC_Os09g25150,LOC_Os05g38150,LOC_Os06g04150,LOC_Os01g32364,LOC_Os05g33840}			path:osa01200	Carbon metabolism	235	2	0.0978	{LOC_Os06g36880,LOC_Os07g34520}
path:osa00562	Inositol phosphate metabolism	47	1	0.1558	{LOC_Os03g09250}			path:osa01100	Metabolic pathways	1560	16	0.0934	{LOC_Os09g12290,LOC_Os03g31690,LOC_Os12g08170,LOC_Os01g62900,LOC_Os03g04770,LOC_Os05g38150,LOC_Os06g45710,LOC_Os03g39610,LOC_Os04g38600,LOC_Os06g04150,LOC_Os12g17600,LOC_Os09g25150,LOC_Os10g42550,LOC_Os03g09250,LOC_Os01g32364,LOC_Os05g33840}			path:osa00630	Glyoxylate and dicarboxylate metabolism	63	1	0.136	{LOC_Os07g34520}
path:osa01230	Biosynthesis of amino acids	207	2	0.1671	{LOC_Os06g45710,LOC_Os01g62900}			path:osa01200	Carbon metabolism	235	4	0.102	{LOC_Os04g38600,LOC_Os12g08170,LOC_Os06g45710,LOC_Os12g17600}			path:osa00480	Glutathione metabolism	73	1	0.156	{LOC_Os01g05810}
path:osa00195	Photosynthesis	70	1	0.2236	{LOC_Os01g64120}			path:osa00300	Lysine biosynthesis	15	1	0.1092	{LOC_Os09g12290}			path:osa00270	Cysteine and methionine metabolism	96	1	0.2005	{LOC_Os06g36880}
path:osa00710	Carbon fixation in photosynthetic organisms	73	1	0.232	{LOC_Os06g45710}			path:osa00196	Photosynthesis - antenna proteins	15	1	0.1092	{LOC_Os03g39610}			path:osa04120	Ubiquitin mediated proteolysis	109	1	0.2247	{LOC_Os03g22680}
path:osa04120	Ubiquitin mediated proteolysis	109	1	0.327	{LOC_Os01g52110}			path:osa00790	Folate biosynthesis	19	1	0.1363	{LOC_Os01g13690}			path:osa00240	Pyrimidine metabolism	110	1	0.2265	{LOC_Os01g51540}
path:osa00010	Glycolysis / Gluconeogenesis	119	1	0.3514	{LOC_Os06g45710}			path:osa04075	Plant hormone signal transduction	184	3	0.1649	{LOC_Os02g52780,LOC_Os01g40094,LOC_Os01g28450}			path:osa01100	Metabolic pathways	1560	5	0.2634	{LOC_Os07g34520,LOC_Os06g36880,LOC_Os01g51540,LOC_Os01g05810,LOC_Os02g04170}
path:osa00940	Phenylpropanoid biosynthesis	124	1	0.3633	{LOC_Os05g30350}			path:osa00220	Arginine biosynthesis	28	1	0.1944	{LOC_Os03g31690}			path:osa01230	Biosynthesis of amino acids	207	1	0.3871	{LOC_Os06g36880}
path:osa04075	Plant hormone signal transduction	184	1	0.491	{LOC_Os01g40094}			path:osa00910	Nitrogen metabolism	28	1	0.1944	{LOC_Os01g25484}			path:osa03010	Ribosome	327	1	0.5444	{LOC_Os03g59720}
path:osa04141	Protein processing in endoplasmic reticulum	189	1	0.5005	{LOC_Os01g04370}			path:osa04931	Insulin resistance	32	1	0.219	{LOC_Os01g40094}			path:osa01110	Biosynthesis of secondary metabolites	834	2	0.6026	{LOC_Os06g36880,LOC_Os07g34520}
path:osa01200	Carbon metabolism	235	1	0.5804	{LOC_Os06g45710}			path:osa01040	Biosynthesis of unsaturated fatty acids	34	1	0.231	{LOC_Os02g48560}			path:osa00232	Caffeine metabolism	2	0	1
path:osa01110	Biosynthesis of secondary metabolites	834	3	0.6001	{LOC_Os01g62900,LOC_Os06g45710,LOC_Os05g30350}			path:osa00010	Glycolysis / Gluconeogenesis	119	2	0.2312	{LOC_Os06g45710,LOC_Os12g08170}			path:osa01502	Vancomycin resistance	2	0	1
path:osa01100	Metabolic pathways	1560	5	0.7174	{LOC_Os01g62900,LOC_Os03g04770,LOC_Os06g45710,LOC_Os05g30350,LOC_Os03g09250}			path:osa00460	Cyanoamino acid metabolism	35	1	0.237	{LOC_Os01g32364}			path:osa00942	Anthocyanin biosynthesis	1	0	1
wts3r_s2oe3r_down_topkegg.csv								wts3r_o2oe3r_down_topkegg.csv								o2oe3r_s2oe3r_down_topkegg.csv
wts3r_s2oe3r_down								wts3r_o2oe3r_down								o2oe3r_s2oe3r_down
path_id	pathway	bg_count	samp_count	pv	genes			path_id	pathway	bg_count	samp_count	pv	genes			path_id	pathway	bg_count	samp_count	pv	genes
path:osa00196	Photosynthesis - antenna proteins	15	9	0	{LOC_Os02g52650,LOC_Os06g21590,LOC_Os01g41710,LOC_Os11g13890,LOC_Os07g38960,LOC_Os04g38410,LOC_Os02g10390,LOC_Os09g26810,LOC_Os07g37550}			path:osa01230	Biosynthesis of amino acids	207	22	0	{LOC_Os07g08030,LOC_Os09g36450,LOC_Os03g63330,LOC_Os03g31690,LOC_Os09g12290,LOC_Os01g47080,LOC_Os03g04169,LOC_Os05g49800,LOC_Os07g42960,LOC_Os11g26860,LOC_Os09g36800,LOC_Os04g43650,LOC_Os01g74650,LOC_Os03g27230,LOC_Os08g04180,LOC_Os01g49890,LOC_Os07g49390,LOC_Os04g56400,LOC_Os02g30630,LOC_Os03g04140,LOC_Os03g56869,LOC_Os06g04270}			path:osa00195	Photosynthesis	70	7	0	{LOC_Os07g01480,LOC_Os03g17070,LOC_Os08g02630,LOC_Os01g56680,LOC_Os02g36850,LOC_Os09g30340,LOC_Os03g21560}
path:osa00710	Carbon fixation in photosynthetic organisms	73	23	0	{LOC_Os07g08030,LOC_Os12g17600,LOC_Os12g19470,LOC_Os01g11054,LOC_Os03g07300,LOC_Os01g09320,LOC_Os05g33570,LOC_Os06g45370,LOC_Os03g16050,LOC_Os04g38600,LOC_Os01g64660,LOC_Os03g03720,LOC_Os05g49880,LOC_Os06g04270,LOC_Os07g43700,LOC_Os08g33720,LOC_Os09g36450,LOC_Os09g14670,LOC_Os04g16680,LOC_Os11g07020,LOC_Os06g40640,LOC_Os12g19381,LOC_Os03g56869}			path:osa00710	Carbon fixation in photosynthetic organisms	73	15	0	{LOC_Os07g08030,LOC_Os12g17600,LOC_Os01g09320,LOC_Os05g33570,LOC_Os06g45370,LOC_Os04g38600,LOC_Os01g64660,LOC_Os05g49880,LOC_Os06g04270,LOC_Os07g43700,LOC_Os08g33720,LOC_Os09g36450,LOC_Os09g14670,LOC_Os04g16680,LOC_Os03g56869}			path:osa00860	Porphyrin and chlorophyll metabolism	37	3	0.0112	{LOC_Os03g22780,LOC_Os06g04150,LOC_Os04g58200}
path:osa00030	Pentose phosphate pathway	47	11	0	{LOC_Os06g40640,LOC_Os03g07300,LOC_Os11g07020,LOC_Os03g16050,LOC_Os06g45370,LOC_Os01g64660,LOC_Os03g29950,LOC_Os07g08030,LOC_Os06g04270,LOC_Os06g14510,LOC_Os03g56869}			path:osa01100	Metabolic pathways	1560	100	0	{LOC_Os07g05480,LOC_Os07g08030,LOC_Os07g36190,LOC_Os02g41630,LOC_Os08g19140,LOC_Os08g25734,LOC_Os09g12290,LOC_Os11g32240,LOC_Os03g04140,LOC_Os03g49220,LOC_Os03g31690,LOC_Os03g59640,LOC_Os04g41340,LOC_Os02g43280,LOC_Os07g42960,LOC_Os11g32650,LOC_Os02g42350,LOC_Os02g43194,LOC_Os03g53800,LOC_Os05g33570,LOC_Os03g63330,LOC_Os10g16974,LOC_Os03g49600,LOC_Os04g41680,LOC_Os06g14510,LOC_Os01g71190,LOC_Os04…			path:osa04122	Sulfur relay system	14	2	0.0132	{LOC_Os02g15870,LOC_Os02g35200}
path:osa01100	Metabolic pathways	1560	142	0	{LOC_Os03g07300,LOC_Os07g05480,LOC_Os07g08030,LOC_Os12g19470,LOC_Os01g41710,LOC_Os03g04140,LOC_Os04g47190,LOC_Os08g19140,LOC_Os08g25734,LOC_Os03g49220,LOC_Os03g59640,LOC_Os04g41340,LOC_Os02g43280,LOC_Os03g50510,LOC_Os07g42960,LOC_Os08g44680,LOC_Os11g32650,LOC_Os02g42350,LOC_Os02g43194,LOC_Os03g53800,LOC_Os05g33570,LOC_Os06g14510,LOC_Os09g37100,LOC_Os01g71190,LOC_Os03g12660,LOC_Os04g56710,LOC_Os03…			path:osa01200	Carbon metabolism	235	24	0	{LOC_Os03g04140,LOC_Os04g16680,LOC_Os04g38600,LOC_Os08g33720,LOC_Os06g14510,LOC_Os04g41340,LOC_Os05g49880,LOC_Os04g53230,LOC_Os05g33570,LOC_Os09g27420,LOC_Os01g64660,LOC_Os01g09320,LOC_Os01g47080,LOC_Os01g74650,LOC_Os07g43700,LOC_Os09g14670,LOC_Os12g17600,LOC_Os09g36450,LOC_Os03g56869,LOC_Os07g08030,LOC_Os11g26860,LOC_Os01g22520,LOC_Os06g45370,LOC_Os06g04270}			path:osa01100	Metabolic pathways	1560	28	0.0147	{LOC_Os04g24140,LOC_Os09g29490,LOC_Os02g15870,LOC_Os03g50510,LOC_Os02g39330,LOC_Os03g17070,LOC_Os08g02630,LOC_Os06g06980,LOC_Os03g16050,LOC_Os03g22780,LOC_Os01g47070,LOC_Os06g04150,LOC_Os09g23540,LOC_Os04g58200,LOC_Os02g35200,LOC_Os03g60509,LOC_Os11g12810,LOC_Os08g10510,LOC_Os07g47700,LOC_Os02g21810,LOC_Os01g56680,LOC_Os08g02120,LOC_Os03g55410,LOC_Os07g01480,LOC_Os02g36850,LOC_Os09g30340,LOC_Os03…
path:osa00195	Photosynthesis	70	21	0	{LOC_Os07g05480,LOC_Os08g44680,LOC_Os07g04840,LOC_Os03g56670,LOC_Os01g71190,LOC_Os08g02630,LOC_Os03g48040,LOC_Os01g64960,LOC_Os04g33830,LOC_Os06g01850,LOC_Os05g48630,LOC_Os12g08770,LOC_Os07g38000,LOC_Os06g01210,LOC_Os07g25430,LOC_Os07g36080,LOC_Os01g56680,LOC_Os02g36850,LOC_Os09g30340,LOC_Os03g21560,LOC_Os12g23200}			path:osa00260	Glycine, serine and threonine metabolism	57	11	0	{LOC_Os09g12290,LOC_Os08g04180,LOC_Os03g63330,LOC_Os06g23114,LOC_Os10g37180,LOC_Os04g43650,LOC_Os01g49890,LOC_Os04g53230,LOC_Os11g26860,LOC_Os01g22520,LOC_Os03g07570}			path:osa00941	Flavonoid biosynthesis	18	2	0.0215	{LOC_Os06g06980,LOC_Os03g60509}
path:osa01110	Biosynthesis of secondary metabolites	834	89	0	{LOC_Os03g09060,LOC_Os03g27230,LOC_Os09g37100,LOC_Os10g38940,LOC_Os03g04140,LOC_Os08g25734,LOC_Os03g50510,LOC_Os03g59640,LOC_Os12g43130,LOC_Os03g16050,LOC_Os03g12660,LOC_Os08g33720,LOC_Os06g14510,LOC_Os05g38570,LOC_Os02g36150,LOC_Os04g47190,LOC_Os03g29950,LOC_Os03g53800,LOC_Os03g07300,LOC_Os11g32650,LOC_Os04g41340,LOC_Os03g20700,LOC_Os03g36540,LOC_Os03g52460,LOC_Os05g49880,LOC_Os07g10600,LOC_Os07…			path:osa01110	Biosynthesis of secondary metabolites	834	70	0	{LOC_Os03g27230,LOC_Os08g41990,LOC_Os03g04140,LOC_Os07g36190,LOC_Os02g41630,LOC_Os08g25734,LOC_Os09g12290,LOC_Os12g43130,LOC_Os03g59640,LOC_Os08g33720,LOC_Os03g31690,LOC_Os10g16974,LOC_Os03g49600,LOC_Os06g14510,LOC_Os05g38570,LOC_Os05g49800,LOC_Os04g48880,LOC_Os03g53800,LOC_Os11g32650,LOC_Os04g41340,LOC_Os03g04169,LOC_Os03g20700,LOC_Os03g36540,LOC_Os03g52460,LOC_Os05g49880,LOC_Os07g10600,LOC_Os07…			path:osa00790	Folate biosynthesis	19	2	0.0238	{LOC_Os02g15870,LOC_Os02g35200}
path:osa01200	Carbon metabolism	235	39	0	{LOC_Os12g19470,LOC_Os11g07020,LOC_Os03g04140,LOC_Os03g16050,LOC_Os04g16680,LOC_Os04g38600,LOC_Os03g07300,LOC_Os08g33720,LOC_Os07g05820,LOC_Os06g14510,LOC_Os04g41340,LOC_Os05g49880,LOC_Os01g11054,LOC_Os04g53230,LOC_Os03g50510,LOC_Os05g33570,LOC_Os09g27420,LOC_Os01g64660,LOC_Os01g09320,LOC_Os01g47080,LOC_Os01g74650,LOC_Os03g29950,LOC_Os08g39300,LOC_Os03g03720,LOC_Os03g44300,LOC_Os07g43700,LOC_Os09…			path:osa00630	Glyoxylate and dicarboxylate metabolism	63	10	0.0001	{LOC_Os12g17600,LOC_Os04g41340,LOC_Os10g37180,LOC_Os05g49880,LOC_Os11g26860,LOC_Os08g33720,LOC_Os07g43700,LOC_Os04g53230,LOC_Os04g56400,LOC_Os01g22520}			path:osa00051	Fructose and mannose metabolism	58	3	0.037	{LOC_Os03g61280,LOC_Os03g16050,LOC_Os08g02120}
path:osa00630	Glyoxylate and dicarboxylate metabolism	63	15	0	{LOC_Os12g17600,LOC_Os12g19470,LOC_Os08g39300,LOC_Os12g19381,LOC_Os04g41340,LOC_Os10g37180,LOC_Os07g05820,LOC_Os05g49880,LOC_Os08g33720,LOC_Os07g43700,LOC_Os04g53230,LOC_Os04g56400,LOC_Os01g22520,LOC_Os03g52840,LOC_Os01g48990}			path:osa00620	Pyruvate metabolism	77	11	0.0002	{LOC_Os01g09320,LOC_Os02g43280,LOC_Os05g33570,LOC_Os02g17920,LOC_Os02g43194,LOC_Os01g47080,LOC_Os07g43700,LOC_Os08g33720,LOC_Os09g14670,LOC_Os01g22520,LOC_Os05g49880}			path:osa00904	Diterpenoid biosynthesis	27	2	0.0458	{LOC_Os02g36220,LOC_Os02g36150}
path:osa00260	Glycine, serine and threonine metabolism	57	12	0.0001	{LOC_Os03g50510,LOC_Os06g23114,LOC_Os08g04180,LOC_Os10g37180,LOC_Os04g43650,LOC_Os08g39300,LOC_Os04g53230,LOC_Os01g22520,LOC_Os03g52840,LOC_Os06g44460,LOC_Os01g48990,LOC_Os03g07570}			path:osa00460	Cyanoamino acid metabolism	35	7	0.0003	{LOC_Os03g53800,LOC_Os02g42330,LOC_Os03g49600,LOC_Os03g53860,LOC_Os08g39860,LOC_Os02g42350,LOC_Os11g26860}			path:osa00520	Amino sugar and nucleotide sugar metabolism	110	4	0.0506	{LOC_Os02g39330,LOC_Os01g47070,LOC_Os07g47700,LOC_Os08g02120}
path:osa00620	Pyruvate metabolism	77	13	0.0003	{LOC_Os01g09320,LOC_Os02g43280,LOC_Os05g33570,LOC_Os01g11054,LOC_Os02g17920,LOC_Os02g43194,LOC_Os01g47080,LOC_Os03g44300,LOC_Os07g43700,LOC_Os08g33720,LOC_Os09g14670,LOC_Os01g22520,LOC_Os05g49880}			path:osa00860	Porphyrin and chlorophyll metabolism	37	7	0.0005	{LOC_Os03g59640,LOC_Os03g20700,LOC_Os08g41990,LOC_Os10g35840,LOC_Os01g17170,LOC_Os03g36540,LOC_Os04g58200}			path:osa01110	Biosynthesis of secondary metabolites	834	16	0.0507	{LOC_Os04g24140,LOC_Os09g29490,LOC_Os03g50510,LOC_Os03g16050,LOC_Os02g36150,LOC_Os06g06980,LOC_Os02g21810,LOC_Os04g40040,LOC_Os03g22780,LOC_Os02g36220,LOC_Os09g23540,LOC_Os03g60509,LOC_Os02g02000,LOC_Os03g55410,LOC_Os06g04150,LOC_Os04g58200}
path:osa00460	Cyanoamino acid metabolism	35	8	0.0005	{LOC_Os03g53800,LOC_Os02g42330,LOC_Os03g53860,LOC_Os03g52840,LOC_Os08g39860,LOC_Os06g46940,LOC_Os02g42350,LOC_Os04g38450}			path:osa00670	One carbon pool by folate	14	4	0.0017	{LOC_Os01g49330,LOC_Os09g27420,LOC_Os11g26860,LOC_Os04g53230}			path:osa03010	Ribosome	327	8	0.053	{LOC_Os10g41470,LOC_Os11g05370,LOC_Os10g27190,LOC_Os01g04730,LOC_Os01g44210,LOC_Os02g47140,LOC_Os12g05430,LOC_Os03g17580}
path:osa00860	Porphyrin and chlorophyll metabolism	37	8	0.0008	{LOC_Os03g59640,LOC_Os03g20700,LOC_Os03g22780,LOC_Os10g35840,LOC_Os01g17170,LOC_Os03g36540,LOC_Os10g35370,LOC_Os04g58200}			path:osa00750	Vitamin B6 metabolism	8	3	0.0029	{LOC_Os02g03740,LOC_Os10g01080,LOC_Os01g49890}			path:osa00940	Phenylpropanoid biosynthesis	124	4	0.0723	{LOC_Os09g29490,LOC_Os06g06980,LOC_Os09g23540,LOC_Os03g55410}
path:osa00906	Carotenoid biosynthesis	26	6	0.0025	{LOC_Os09g28390,LOC_Os12g43130,LOC_Os04g31040,LOC_Os06g51290,LOC_Os10g38940,LOC_Os07g10490}			path:osa00030	Pentose phosphate pathway	47	6	0.0095	{LOC_Os06g45370,LOC_Os01g64660,LOC_Os07g08030,LOC_Os06g04270,LOC_Os06g14510,LOC_Os03g56869}			path:osa00360	Phenylalanine metabolism	35	2	0.0729	{LOC_Os06g06980,LOC_Os04g40040}
path:osa00904	Diterpenoid biosynthesis	27	6	0.0031	{LOC_Os02g36264,LOC_Os03g63970,LOC_Os02g17780,LOC_Os02g36220,LOC_Os04g52230,LOC_Os02g36150}			path:osa00053	Ascorbate and aldarate metabolism	37	5	0.0139	{LOC_Os02g43280,LOC_Os02g34810,LOC_Os02g43194,LOC_Os04g51300,LOC_Os04g14680}			path:osa00030	Pentose phosphate pathway	47	2	0.1204	{LOC_Os04g24140,LOC_Os03g16050}
path:osa01230	Biosynthesis of amino acids	207	21	0.0049	{LOC_Os07g08030,LOC_Os09g36450,LOC_Os04g47190,LOC_Os11g07020,LOC_Os03g50510,LOC_Os01g47080,LOC_Os03g07300,LOC_Os07g42960,LOC_Os04g43650,LOC_Os01g74650,LOC_Os03g27230,LOC_Os08g04180,LOC_Os04g56400,LOC_Os02g30630,LOC_Os03g52840,LOC_Os04g54800,LOC_Os06g40640,LOC_Os06g44460,LOC_Os03g04140,LOC_Os03g56869,LOC_Os06g04270}			path:osa00906	Carotenoid biosynthesis	26	4	0.0175	{LOC_Os09g28390,LOC_Os04g48880,LOC_Os12g43130,LOC_Os06g51290}			path:osa00945	Stilbenoid, diarylheptanoid and gingerol biosynthesis	12	1	0.1432	{LOC_Os06g06980}
path:osa00280	Valine, leucine and isoleucine degradation	40	7	0.0058	{LOC_Os04g47190,LOC_Os02g43194,LOC_Os03g02710,LOC_Os02g43280,LOC_Os03g07570,LOC_Os01g22520,LOC_Os12g04020}			path:osa00061	Fatty acid biosynthesis	40	5	0.0191	{LOC_Os07g42420,LOC_Os09g32760,LOC_Os01g69080,LOC_Os04g36800,LOC_Os12g07110}			path:osa00260	Glycine, serine and threonine metabolism	57	2	0.1643	{LOC_Os04g40040,LOC_Os03g50510}
path:osa00670	One carbon pool by folate	14	4	0.006	{LOC_Os01g49330,LOC_Os09g27420,LOC_Os04g53230,LOC_Os03g52840}			path:osa00195	Photosynthesis	70	7	0.0191	{LOC_Os07g05480,LOC_Os01g71190,LOC_Os01g64960,LOC_Os12g08770,LOC_Os07g38000,LOC_Os07g25430,LOC_Os07g36080}			path:osa00290	Valine, leucine and isoleucine biosynthesis	14	1	0.165	{LOC_Os03g50510}
path:osa00905	Brassinosteroid biosynthesis	9	3	0.0111	{LOC_Os03g12660,LOC_Os03g40540,LOC_Os11g04710}			path:osa00340	Histidine metabolism	16	3	0.0229	{LOC_Os02g43194,LOC_Os03g04169,LOC_Os02g43280}			path:osa00196	Photosynthesis - antenna proteins	15	1	0.1757	{LOC_Os09g26810}
path:osa00051	Fructose and mannose metabolism	58	8	0.014	{LOC_Os03g61280,LOC_Os06g45370,LOC_Os03g16050,LOC_Os02g48360,LOC_Os09g36450,LOC_Os01g64660,LOC_Os11g07020,LOC_Os06g40640}			path:osa00400	Phenylalanine, tyrosine and tryptophan biosynthesis	42	5	0.0232	{LOC_Os03g27230,LOC_Os07g42960,LOC_Os09g36800,LOC_Os08g04180,LOC_Os07g49390}			path:osa00960	Tropane, piperidine and pyridine alkaloid biosynthesis	16	1	0.1863	{LOC_Os04g40040}
path:osa00010	Glycolysis / Gluconeogenesis	119	13	0.0141	{LOC_Os11g07020,LOC_Os06g14510,LOC_Os02g43280,LOC_Os03g16050,LOC_Os06g40640,LOC_Os03g44300,LOC_Os06g45370,LOC_Os09g15820,LOC_Os09g36450,LOC_Os01g64660,LOC_Os01g47080,LOC_Os02g43194,LOC_Os01g22520}			path:osa00270	Cysteine and methionine metabolism	96	8	0.0339	{LOC_Os09g12290,LOC_Os03g04140,LOC_Os03g63330,LOC_Os01g74650,LOC_Os08g33720,LOC_Os07g43700,LOC_Os05g49880,LOC_Os03g07570}			path:osa00650	Butanoate metabolism	21	1	0.2371	{LOC_Os08g10510}
wts7r_s2oe7r_down_topkegg.csv								wts7r_o2oe7r_down_topkegg.csv								o2oe7r_s2oe7r_down_topkegg.csv
wts7r_s2oe7r_down								wts7r_o2oe7r_down								o2oe7r_s2oe7r_down
path_id	pathway	bg_count	samp_count	pv	genes			path_id	pathway	bg_count	samp_count	pv	genes			path_id	pathway	bg_count	samp_count	pv	genes
path:osa01100	Metabolic pathways	1560	128	0	{LOC_Os05g09500,LOC_Os03g44380,LOC_Os06g05130,LOC_Os11g39220,LOC_Os04g52730,LOC_Os04g01590,LOC_Os04g40990,LOC_Os04g52450,LOC_Os08g23150,LOC_Os08g39840,LOC_Os11g32240,LOC_Os11g38810,LOC_Os11g40080,LOC_Os12g04990,LOC_Os12g41250,LOC_Os12g43630,LOC_Os11g08300,LOC_Os02g55134,LOC_Os01g16900,LOC_Os07g44430,LOC_Os03g44150,LOC_Os03g53800,LOC_Os03g50490,LOC_Os02g38140,LOC_Os02g55910,LOC_Os08g34580,LOC_Os02…			path:osa00500	Starch and sucrose metabolism	158	6	0.0006	{LOC_Os01g09460,LOC_Os01g57854,LOC_Os05g30350,LOC_Os09g23350,LOC_Os03g53860,LOC_Os08g12800}			path:osa00052	Galactose metabolism	53	10	0.0001	{LOC_Os05g09500,LOC_Os04g39420,LOC_Os01g07530,LOC_Os05g51670,LOC_Os08g38710,LOC_Os09g35800,LOC_Os07g48830,LOC_Os09g15420,LOC_Os10g26570,LOC_Os03g20120}
path:osa01200	Carbon metabolism	235	32	0	{LOC_Os05g09500,LOC_Os04g40990,LOC_Os12g43630,LOC_Os01g02020,LOC_Os02g32490,LOC_Os04g02900,LOC_Os06g41360,LOC_Os12g05110,LOC_Os06g14510,LOC_Os07g41280,LOC_Os04g39420,LOC_Os07g49520,LOC_Os01g16900,LOC_Os06g45710,LOC_Os04g53210,LOC_Os04g19740,LOC_Os10g25130,LOC_Os05g36270,LOC_Os06g01630,LOC_Os01g70170,LOC_Os10g26570,LOC_Os03g04410,LOC_Os03g15050,LOC_Os03g21260,LOC_Os01g55540,LOC_Os02g13840,LOC_Os01…			path:osa00460	Cyanoamino acid metabolism	35	2	0.0237	{LOC_Os03g53860,LOC_Os05g30350}			path:osa04075	Plant hormone signal transduction	184	19	0.0007	{LOC_Os01g64730,LOC_Os03g04050,LOC_Os03g08320,LOC_Os03g08330,LOC_Os03g41460,LOC_Os07g42940,LOC_Os07g48630,LOC_Os10g25290,LOC_Os04g52670,LOC_Os05g36160,LOC_Os03g16170,LOC_Os03g27280,LOC_Os09g15670,LOC_Os12g39630,LOC_Os03g20790,LOC_Os07g40290,LOC_Os02g42990,LOC_Os05g49730,LOC_Os09g26780}
path:osa01110	Biosynthesis of secondary metabolites	834	78	0	{LOC_Os05g07090,LOC_Os05g09500,LOC_Os01g52260,LOC_Os03g44380,LOC_Os04g39420,LOC_Os06g11290,LOC_Os09g37100,LOC_Os07g44430,LOC_Os04g01590,LOC_Os08g23150,LOC_Os08g39840,LOC_Os07g05940,LOC_Os09g33680,LOC_Os11g08300,LOC_Os11g40080,LOC_Os02g17390,LOC_Os02g32490,LOC_Os04g02900,LOC_Os05g50380,LOC_Os06g24704,LOC_Os12g05110,LOC_Os06g14510,LOC_Os02g36150,LOC_Os11g38810,LOC_Os01g02020,LOC_Os07g41280,LOC_Os04…			path:osa00250	Alanine, aspartate and glutamate metabolism	43	2	0.0348	{LOC_Os03g50490,LOC_Os05g39770}			path:osa01100	Metabolic pathways	1560	93	0.0011	{LOC_Os04g58390,LOC_Os04g24140,LOC_Os03g44380,LOC_Os06g05130,LOC_Os04g52730,LOC_Os04g52450,LOC_Os05g09500,LOC_Os08g23150,LOC_Os11g39220,LOC_Os11g45400,LOC_Os08g39840,LOC_Os11g32240,LOC_Os11g38810,LOC_Os02g55134,LOC_Os04g56540,LOC_Os03g16150,LOC_Os12g42280,LOC_Os03g50490,LOC_Os02g38140,LOC_Os08g34580,LOC_Os04g56580,LOC_Os06g24704,LOC_Os12g05110,LOC_Os06g14510,LOC_Os09g37100,LOC_Os01g62900,LOC_Os12…
path:osa04626	Plant-pathogen interaction	110	18	0.0001	{LOC_Os02g30900,LOC_Os03g53200,LOC_Os11g07040,LOC_Os01g04330,LOC_Os03g20370,LOC_Os03g21380,LOC_Os02g54600,LOC_Os01g25820,LOC_Os01g72080,LOC_Os02g10470,LOC_Os05g27730,LOC_Os05g31620,LOC_Os05g50810,LOC_Os08g39140,LOC_Os08g44390,LOC_Os03g59390,LOC_Os01g72530,LOC_Os06g09180}			path:osa01110	Biosynthesis of secondary metabolites	834	10	0.0447	{LOC_Os03g15050,LOC_Os04g40040,LOC_Os01g18860,LOC_Os01g09460,LOC_Os05g30350,LOC_Os05g39770,LOC_Os03g53860,LOC_Os04g53210,LOC_Os04g53850,LOC_Os01g27230}			path:osa00520	Amino sugar and nucleotide sugar metabolism	110	13	0.0016	{LOC_Os05g09500,LOC_Os11g38810,LOC_Os04g52730,LOC_Os06g14510,LOC_Os05g51670,LOC_Os09g15420,LOC_Os09g35800,LOC_Os01g03710,LOC_Os02g54890,LOC_Os01g47070,LOC_Os03g16150,LOC_Os05g50380,LOC_Os03g55070}
path:osa00650	Butanoate metabolism	21	7	0.0002	{LOC_Os09g34960,LOC_Os01g02020,LOC_Os01g16350,LOC_Os08g43170,LOC_Os04g52450,LOC_Os01g58380,LOC_Os03g51080}			path:osa00260	Glycine, serine and threonine metabolism	57	2	0.058	{LOC_Os04g40040,LOC_Os05g39770}			path:osa00592	alpha-Linolenic acid metabolism	39	7	0.0018	{LOC_Os12g26290,LOC_Os08g39840,LOC_Os06g24704,LOC_Os06g11290,LOC_Os11g10480,LOC_Os11g39220,LOC_Os05g07090}
path:osa00052	Galactose metabolism	53	11	0.0003	{LOC_Os05g09500,LOC_Os01g07530,LOC_Os05g51670,LOC_Os04g39420,LOC_Os09g35800,LOC_Os10g35110,LOC_Os07g48830,LOC_Os09g15420,LOC_Os10g26570,LOC_Os03g20120,LOC_Os01g09570}			path:osa00630	Glyoxylate and dicarboxylate metabolism	63	2	0.0692	{LOC_Os03g50490,LOC_Os04g53210}			path:osa01200	Carbon metabolism	235	20	0.0056	{LOC_Os04g24140,LOC_Os05g09500,LOC_Os03g31750,LOC_Os01g02020,LOC_Os06g41360,LOC_Os12g05110,LOC_Os06g14510,LOC_Os04g39420,LOC_Os04g40310,LOC_Os04g53210,LOC_Os07g34520,LOC_Os10g25130,LOC_Os05g36270,LOC_Os06g01630,LOC_Os10g26570,LOC_Os06g13720,LOC_Os03g21260,LOC_Os01g46610,LOC_Os01g52260,LOC_Os01g54030}
path:osa00072	Synthesis and degradation of ketone bodies	7	4	0.0004	{LOC_Os01g16350,LOC_Os01g02020,LOC_Os09g34960,LOC_Os08g43170}			path:osa00960	Tropane, piperidine and pyridine alkaloid biosynthesis	16	1	0.105	{LOC_Os04g40040}			path:osa00650	Butanoate metabolism	21	4	0.0145	{LOC_Os09g34960,LOC_Os01g02020,LOC_Os04g52450,LOC_Os03g51080}
path:osa00280	Valine, leucine and isoleucine degradation	40	9	0.0005	{LOC_Os12g41250,LOC_Os01g16350,LOC_Os03g12890,LOC_Os05g39770,LOC_Os08g43170,LOC_Os09g34960,LOC_Os01g02020,LOC_Os11g08300,LOC_Os05g03480}			path:osa00941	Flavonoid biosynthesis	18	1	0.1174	{LOC_Os04g53850}			path:osa00051	Fructose and mannose metabolism	58	7	0.0169	{LOC_Os05g09500,LOC_Os11g38810,LOC_Os04g39420,LOC_Os03g16150,LOC_Os01g03710,LOC_Os10g26570,LOC_Os05g36270}
path:osa00030	Pentose phosphate pathway	47	9	0.0018	{LOC_Os01g70170,LOC_Os07g41280,LOC_Os04g39420,LOC_Os05g36270,LOC_Os10g26570,LOC_Os06g14510,LOC_Os06g41360,LOC_Os04g19740,LOC_Os01g09570}			path:osa00380	Tryptophan metabolism	21	1	0.1356	{LOC_Os10g04860}			path:osa01110	Biosynthesis of secondary metabolites	834	51	0.017	{LOC_Os04g24140,LOC_Os01g52260,LOC_Os03g44380,LOC_Os04g39420,LOC_Os06g11290,LOC_Os11g45400,LOC_Os05g09500,LOC_Os08g23150,LOC_Os08g39840,LOC_Os09g37100,LOC_Os05g07090,LOC_Os02g11070,LOC_Os04g40310,LOC_Os07g05940,LOC_Os05g50380,LOC_Os06g24704,LOC_Os12g05110,LOC_Os06g14510,LOC_Os02g36150,LOC_Os01g62900,LOC_Os11g38810,LOC_Os01g02020,LOC_Os05g05680,LOC_Os01g03710,LOC_Os01g46610,LOC_Os11g10480,LOC_Os12…
path:osa00592	alpha-Linolenic acid metabolism	39	8	0.002	{LOC_Os12g26290,LOC_Os08g39840,LOC_Os06g24704,LOC_Os02g17390,LOC_Os06g11290,LOC_Os11g10480,LOC_Os11g39220,LOC_Os05g07090}			path:osa00950	Isoquinoline alkaloid biosynthesis	21	1	0.1356	{LOC_Os04g40040}			path:osa00030	Pentose phosphate pathway	47	6	0.0204	{LOC_Os04g24140,LOC_Os04g39420,LOC_Os05g36270,LOC_Os10g26570,LOC_Os06g14510,LOC_Os06g41360}
path:osa00071	Fatty acid degradation	41	8	0.0028	{LOC_Os01g02020,LOC_Os11g10480,LOC_Os12g04990,LOC_Os06g24704,LOC_Os02g17390,LOC_Os11g39220,LOC_Os11g08300,LOC_Os05g07090}			path:osa00270	Cysteine and methionine metabolism	96	2	0.1409	{LOC_Os05g39770,LOC_Os01g18860}			path:osa00562	Inositol phosphate metabolism	47	6	0.0204	{LOC_Os06g36560,LOC_Os08g01390,LOC_Os03g09250,LOC_Os04g56580,LOC_Os02g26720,LOC_Os03g60370}
path:osa00020	Citrate cycle (TCA cycle)	51	9	0.0032	{LOC_Os04g02900,LOC_Os01g16900,LOC_Os01g46610,LOC_Os02g13840,LOC_Os03g04410,LOC_Os03g15050,LOC_Os06g01630,LOC_Os07g49520,LOC_Os12g43630}			path:osa00310	Lysine degradation	25	1	0.1594	{LOC_Os08g30910}			path:osa00010	Glycolysis / Gluconeogenesis	119	11	0.0213	{LOC_Os03g21260,LOC_Os03g60370,LOC_Os06g14510,LOC_Os06g13720,LOC_Os05g09500,LOC_Os12g05110,LOC_Os10g26570,LOC_Os11g10480,LOC_Os04g39420,LOC_Os05g36270,LOC_Os06g01630}
path:osa00250	Alanine, aspartate and glutamate metabolism	43	8	0.0039	{LOC_Os04g52450,LOC_Os03g50490,LOC_Os01g55540,LOC_Os01g48960,LOC_Os05g39770,LOC_Os02g04170,LOC_Os03g51080,LOC_Os10g25130}			path:osa00220	Arginine biosynthesis	28	1	0.1768	{LOC_Os03g50490}			path:osa04626	Plant-pathogen interaction	110	10	0.0305	{LOC_Os11g04480,LOC_Os01g04330,LOC_Os03g20370,LOC_Os03g21380,LOC_Os06g40720,LOC_Os01g72080,LOC_Os05g27730,LOC_Os05g31620,LOC_Os03g59390,LOC_Os01g72530}
path:osa00010	Glycolysis / Gluconeogenesis	119	15	0.0053	{LOC_Os03g21260,LOC_Os06g14510,LOC_Os11g08300,LOC_Os06g45710,LOC_Os05g09500,LOC_Os12g05110,LOC_Os10g26570,LOC_Os01g09570,LOC_Os03g15050,LOC_Os04g02900,LOC_Os02g32490,LOC_Os11g10480,LOC_Os04g39420,LOC_Os05g36270,LOC_Os06g01630}			path:osa00910	Nitrogen metabolism	28	1	0.1768	{LOC_Os03g50490}			path:osa04146	Peroxisome	80	8	0.031	{LOC_Os03g15860,LOC_Os05g25850,LOC_Os01g46610,LOC_Os04g53210,LOC_Os07g46990,LOC_Os06g24704,LOC_Os05g07090,LOC_Os11g39220}
path:osa01230	Biosynthesis of amino acids	207	22	0.0069	{LOC_Os04g01590,LOC_Os08g23150,LOC_Os12g05110,LOC_Os10g26570,LOC_Os01g55540,LOC_Os06g45710,LOC_Os06g41360,LOC_Os03g04410,LOC_Os01g09570,LOC_Os04g39420,LOC_Os10g25130,LOC_Os01g46610,LOC_Os02g13840,LOC_Os03g12890,LOC_Os01g16900,LOC_Os01g48960,LOC_Os03g21260,LOC_Os03g50490,LOC_Os01g70170,LOC_Os04g19740,LOC_Os11g42510,LOC_Os01g52260}			path:osa00010	Glycolysis / Gluconeogenesis	119	2	0.1974	{LOC_Os03g15050,LOC_Os01g09460}			path:osa00072	Synthesis and degradation of ketone bodies	7	2	0.0387	{LOC_Os01g02020,LOC_Os09g34960}
path:osa00500	Starch and sucrose metabolism	158	18	0.007	{LOC_Os03g53800,LOC_Os05g09500,LOC_Os06g49970,LOC_Os11g37980,LOC_Os08g34580,LOC_Os03g04770,LOC_Os06g14510,LOC_Os02g32660,LOC_Os10g37660,LOC_Os03g26910,LOC_Os05g50380,LOC_Os09g33680,LOC_Os01g69030,LOC_Os05g30350,LOC_Os10g41550,LOC_Os05g29990,LOC_Os08g12800,LOC_Os12g38930}			path:osa00410	beta-Alanine metabolism	32	1	0.1994	{LOC_Os04g40040}			path:osa00071	Fatty acid degradation	41	5	0.0397	{LOC_Os01g02020,LOC_Os11g10480,LOC_Os06g24704,LOC_Os11g39220,LOC_Os05g07090}
path:osa00630	Glyoxylate and dicarboxylate metabolism	63	9	0.0132	{LOC_Os03g50490,LOC_Os04g53210,LOC_Os02g13840,LOC_Os04g40990,LOC_Os01g02020,LOC_Os12g43630,LOC_Os03g04410,LOC_Os06g29180,LOC_Os06g51150}			path:osa04931	Insulin resistance	32	1	0.1994	{LOC_Os03g21620}			path:osa04931	Insulin resistance	32	4	0.0589	{LOC_Os03g16170,LOC_Os05g49730,LOC_Os09g15670,LOC_Os03g21620}
path:osa00520	Amino sugar and nucleotide sugar metabolism	110	13	0.0155	{LOC_Os05g09500,LOC_Os11g38810,LOC_Os04g52730,LOC_Os06g14510,LOC_Os05g51670,LOC_Os09g15420,LOC_Os12g38930,LOC_Os02g04840,LOC_Os09g35800,LOC_Os01g03710,LOC_Os05g50380,LOC_Os11g37980,LOC_Os05g29990}			path:osa00940	Phenylpropanoid biosynthesis	124	2	0.2101	{LOC_Os05g30350,LOC_Os03g53860}			path:osa00500	Starch and sucrose metabolism	158	12	0.0619	{LOC_Os05g09500,LOC_Os08g34580,LOC_Os03g04770,LOC_Os06g14510,LOC_Os02g32660,LOC_Os02g54890,LOC_Os10g37660,LOC_Os03g26910,LOC_Os05g50380,LOC_Os09g20390,LOC_Os11g12810,LOC_Os03g55070}
path:osa04075	Plant hormone signal transduction	184	19	0.0156	{LOC_Os07g42940,LOC_Os03g04050,LOC_Os03g08320,LOC_Os03g08330,LOC_Os03g41460,LOC_Os01g72330,LOC_Os07g48630,LOC_Os10g25290,LOC_Os01g53880,LOC_Os03g16170,LOC_Os03g27280,LOC_Os09g15670,LOC_Os03g12350,LOC_Os07g40290,LOC_Os09g31400,LOC_Os03g28940,LOC_Os02g42990,LOC_Os05g49730,LOC_Os06g50040}			path:osa01040	Biosynthesis of unsaturated fatty acids	34	1	0.2105	{LOC_Os03g30950}			path:osa00590	Arachidonic acid metabolism	10	2	0.0757	{LOC_Os02g44500,LOC_Os04g46960}
path:osa00620	Pyruvate metabolism	77	10	0.0175	{LOC_Os11g08300,LOC_Os04g02900,LOC_Os02g32490,LOC_Os01g02020,LOC_Os03g15050,LOC_Os06g01630,LOC_Os04g40990,LOC_Os12g05110,LOC_Os12g43630,LOC_Os01g54030}			path:osa00360	Phenylalanine metabolism	35	1	0.216	{LOC_Os04g40040}			path:osa01230	Biosynthesis of amino acids	207	14	0.0987	{LOC_Os08g23150,LOC_Os04g24140,LOC_Os12g05110,LOC_Os10g26570,LOC_Os06g41360,LOC_Os04g39420,LOC_Os10g25130,LOC_Os01g46610,LOC_Os01g62900,LOC_Os03g21260,LOC_Os03g50490,LOC_Os04g40310,LOC_Os11g42510,LOC_Os01g52260}

## Sheet: Sheet1
down is up
o2oecr_s2oecr_down_topkegg.csv						o2oe3r_s2oe3r_down_topkegg.csv						o2oe7r_s2oe7r_down_topkegg.csv
o2oecr_s2oecr_down						o2oe3r_s2oe3r_down						o2oe7r_s2oe7r_down
path_id	pathway	bg_count	samp_count	pv		path_id	pathway	bg_count	samp_count	pv		path_id	pathway	bg_count	samp_count	pv
path:osa00920	Sulfur metabolism	35	2	0.0027		path:osa00195	Photosynthesis	70	7	0		path:osa00052	Galactose metabolism	53	10	0.0001
path:osa00590	Arachidonic acid metabolism	10	1	0.0228		path:osa00860	Porphyrin and chlorophyll metabolism	37	3	0.0112		path:osa04075	Plant hormone signal transduction	184	19	0.0007
path:osa00760	Nicotinate and nicotinamide metabolism	15	1	0.034		path:osa04122	Sulfur relay system	14	2	0.0132		path:osa01100	Metabolic pathways	1560	93	0.0011
path:osa00430	Taurine and hypotaurine metabolism	16	1	0.0362		path:osa01100	Metabolic pathways	1560	28	0.0147		path:osa00520	Amino sugar and nucleotide sugar metabolism	110	13	0.0016
path:osa00910	Nitrogen metabolism	28	1	0.0626		path:osa00941	Flavonoid biosynthesis	18	2	0.0215		path:osa00592	alpha-Linolenic acid metabolism	39	7	0.0018
path:osa00460	Cyanoamino acid metabolism	35	1	0.0777		path:osa00790	Folate biosynthesis	19	2	0.0238		path:osa01200	Carbon metabolism	235	20	0.0056
path:osa00250	Alanine, aspartate and glutamate metabolism	43	1	0.0947		path:osa00051	Fructose and mannose metabolism	58	3	0.037		path:osa00650	Butanoate metabolism	21	4	0.0145
path:osa01200	Carbon metabolism	235	2	0.0978		path:osa00904	Diterpenoid biosynthesis	27	2	0.0458		path:osa00051	Fructose and mannose metabolism	58	7	0.0169
path:osa00630	Glyoxylate and dicarboxylate metabolism	63	1	0.136		path:osa00520	Amino sugar and nucleotide sugar metabolism	110	4	0.0506		path:osa01110	Biosynthesis of secondary metabolites	834	51	0.017
path:osa00480	Glutathione metabolism	73	1	0.156		path:osa01110	Biosynthesis of secondary metabolites	834	16	0.0507		path:osa00030	Pentose phosphate pathway	47	6	0.0204
path:osa00270	Cysteine and methionine metabolism	96	1	0.2005		path:osa03010	Ribosome	327	8	0.053		path:osa00562	Inositol phosphate metabolism	47	6	0.0204
path:osa04120	Ubiquitin mediated proteolysis	109	1	0.2247		path:osa00940	Phenylpropanoid biosynthesis	124	4	0.0723		path:osa00010	Glycolysis / Gluconeogenesis	119	11	0.0213
path:osa00240	Pyrimidine metabolism	110	1	0.2265		path:osa00360	Phenylalanine metabolism	35	2	0.0729		path:osa04626	Plant-pathogen interaction	110	10	0.0305
path:osa01100	Metabolic pathways	1560	5	0.2634		path:osa00030	Pentose phosphate pathway	47	2	0.1204		path:osa04146	Peroxisome	80	8	0.031
path:osa01230	Biosynthesis of amino acids	207	1	0.3871		path:osa00945	Stilbenoid, diarylheptanoid and gingerol biosynthesis	12	1	0.1432		path:osa00072	Synthesis and degradation of ketone bodies	7	2	0.0387
path:osa03010	Ribosome	327	1	0.5444		path:osa00260	Glycine, serine and threonine metabolism	57	2	0.1643		path:osa00071	Fatty acid degradation	41	5	0.0397
path:osa01110	Biosynthesis of secondary metabolites	834	2	0.6026		path:osa00290	Valine, leucine and isoleucine biosynthesis	14	1	0.165		path:osa04931	Insulin resistance	32	4	0.0589
path:osa00232	Caffeine metabolism	2	0	1		path:osa00196	Photosynthesis - antenna proteins	15	1	0.1757		path:osa00500	Starch and sucrose metabolism	158	12	0.0619
path:osa01502	Vancomycin resistance	2	0	1		path:osa00960	Tropane, piperidine and pyridine alkaloid biosynthesis	16	1	0.1863		path:osa00590	Arachidonic acid metabolism	10	2	0.0757
path:osa00942	Anthocyanin biosynthesis	1	0	1		path:osa00650	Butanoate metabolism	21	1	0.2371		path:osa01230	Biosynthesis of amino acids	207	14	0.0987
											path:osa00562	{LOC_Os06g36560,LOC_Os08g01390,LOC_Os03g09250,LOC_Os04g56580,LOC_Os02g26720,LOC_Os03g60370}
											path:osa00052	Galactose metabolism	53	10	0.0001	{LOC_Os05g09500,LOC_Os04g39420,LOC_Os01g07530,LOC_Os05g51670,LOC_Os08g38710,LOC_Os09g35800,LOC_Os07g48830,LOC_Os09g15420,LOC_Os10g26570,LOC_Os03g20120}

## Sheet: Sheet2
Galactose metabolism
LOC_Os05g09500	2.7.1.1
LOC_Os04g39420	2.7.1.11
LOC_Os01g07530	2.4.1.82
LOC_Os05g51670	5.1.3.2
LOC_Os08g38710	3.2.1.22
LOC_Os09g35800	5.1.3.2
LOC_Os07g48830	2.4.1.123
LOC_Os09g15420	5.1.3.2
LOC_Os10g26570	2.7.1.11
LOC_Os03g20120	2.4.1.123
{LOC_Os01g64730,LOC_Os03g04050,LOC_Os03g08320,LOC_Os03g08330,LOC_Os03g41460,LOC_Os07g42940,LOC_Os07g48630,LOC_Os10g25290,LOC_Os04g52670,LOC_Os05g36160,LOC_Os03g16170,LOC_Os03g27280,LOC_Os09g15670,LOC_Os12g39630,LOC_Os03g20790,LOC_Os07g40290,LOC_Os02g42990,LOC_Os05g49730,LOC_Os09g26780}
